# Supplementary material for: Quantitative proteomic analyses reveal that GPX4 downregulation during myocardial infarction contributes to ferroptosis in cardiomyocytes
Source: Cell Death Dis. 2019 Nov 4;10(11):835. doi: 10.1038/s41419-019-2061-8 (PMC6828761; doi:10.1038/s41419-019-2061-8)
Supplement: Supplementary file 3 — Supplementary table 1 [file 41419_2019_2061_MOESM3_ESM.xlsx]

## Sheet: 1Day
Accession	Gene Name	FC (MI 1D/Sham)	Number of peptides	p-value	Description
P61014	Pln	3.534	3	0.000524	Cardiac phospholamban OS=Mus musculus GN=Pln PE=1 SV=1
A0A075B5P2	Igkc	3.288	4	0.05695	Immunoglobulin kappa constant (Fragment) OS=Mus musculus GN=Igkc PE=1 SV=1
Q3TCU5	Tapbp	2.965	4	0.007721	Tapasin OS=Mus musculus GN=Tapbp PE=1 SV=1
Q8BJW6	Eif2a D3Ertd194e	2.853	3	0.3852	Eukaryotic translation initiation factor 2A OS=Mus musculus GN=Eif2a PE=1 SV=2
Q9QZ85	Iigp1 Irga6	2.4	4	0.07272	Interferon-inducible GTPase 1 OS=Mus musculus GN=Iigp1 PE=1 SV=2
F6TQW2	Ighg2c	2.367	4	0.2367	Immunoglobulin heavy constant gamma 2C (Fragment) OS=Mus musculus GN=Ighg2c PE=1 SV=2
A0A0G2JDV3	Gbp6	2.363	4	0.01811	Guanylate-binding protein 6 OS=Mus musculus GN=Gbp6 PE=1 SV=1
E9PWT4	H2-Q7 H2-Q4	2.339	4	0.006111	H-2 class I histocompatibility antigen, Q7 alpha chain OS=Mus musculus GN=H2-Q7 PE=3 SV=2
Q9DCE9	Igtp	2.264	3	0.1018	Interferon gamma-induced GTPase OS=Mus musculus GN=Igtp PE=1 SV=1
P01899	H2-D1	2.077	6	0.0006947	H-2 class I histocompatibility antigen, D-B alpha chain OS=Mus musculus GN=H2-D1 PE=1 SV=2
P42225	Stat1	2.044	7	0.003268	Signal transducer and activator of transcription 1 OS=Mus musculus GN=Stat1 PE=1 SV=1
P01887	B2m	1.935	4	0.002036	Beta-2-microglobulin OS=Mus musculus GN=B2m PE=1 SV=2
Q91Z40	Gbp7 Gbp6 mCG_141961	1.884	3	0.04469	Gbp6 protein OS=Mus musculus GN=Gbp7 PE=1 SV=2
Q80YX1	Tnc Hxb	1.829	4	0.004925	Tenascin OS=Mus musculus GN=Tnc PE=1 SV=1
Q9Z0E6	Gbp2	1.801	7	3.199e-05	Guanylate-binding protein 2 OS=Mus musculus GN=Gbp2 PE=1 SV=1
Q8BTS3	Gbp9 BC057170 mCG_142489	1.671	3	0.2277	Guanylate-binding protein 9 OS=Mus musculus GN=Gbp9 PE=1 SV=1
Q62009	Postn Osf2	1.63	25	1.078e-07	Periostin OS=Mus musculus GN=Postn PE=1 SV=2
Q91X72	Hpx Hpxn	1.626	14	2.837e-09	Hemopexin OS=Mus musculus GN=Hpx PE=1 SV=2
A2A6Q8	Myl4	1.619	12	5.569e-07	Myosin light chain 4 (Fragment) OS=Mus musculus GN=Myl4 PE=1 SV=8
G3X9V0	Psme2 mCG_22048	1.592	6	0.001476	MCG22048, isoform CRA_a OS=Mus musculus GN=Psme2 PE=1 SV=1
Q9QVP4	Myl7 Mylc2a	1.568	16	5.087e-12	Myosin regulatory light chain 2, atrial isoform OS=Mus musculus GN=Myl7 PE=1 SV=1
A0A0R4J038	Kng1	1.552	7	3.443e-06	Kininogen-1 OS=Mus musculus GN=Kng1 PE=1 SV=1
Q91XV3	Basp1 Nap22	1.55	3	0.1253	Brain acid soluble protein 1 OS=Mus musculus GN=Basp1 PE=1 SV=3
P11352	Gpx1	1.542	3	0.1683	Glutathione peroxidase 1 OS=Mus musculus GN=Gpx1 PE=1 SV=2
Q05186	Rcn1 Rca1 Rcn	1.54	3	0.0002346	Reticulocalbin-1 OS=Mus musculus GN=Rcn1 PE=1 SV=1
Q9D7N9	Apmap	1.535	3	0.152	Adipocyte plasma membrane-associated protein OS=Mus musculus GN=Apmap PE=1 SV=1
Q9CQI6	Cotl1 Clp	1.531	6	0.00104	Coactosin-like protein OS=Mus musculus GN=Cotl1 PE=1 SV=3
H3BK65	Eps15	1.527	4	0.04817	Epidermal growth factor receptor substrate 15 OS=Mus musculus GN=Eps15 PE=1 SV=1
G3UXZ5	Psme1	1.523	7	4.744e-05	Proteasome activator complex subunit 1 (Fragment) OS=Mus musculus GN=Psme1 PE=1 SV=1
Q9Z1F9	Uba2 Sae2 Uble1b	1.503	3	0.2089	SUMO-activating enzyme subunit 2 OS=Mus musculus GN=Uba2 PE=1 SV=1
Q80X19	Col14a1	1.499	3	0.06754	Collagen alpha-1(XIV) chain OS=Mus musculus GN=Col14a1 PE=1 SV=2
Q9Z2X1	Hnrnpf Hnrpf	1.498	7	0.1177	Heterogeneous nuclear ribonucleoprotein F OS=Mus musculus GN=Hnrnpf PE=1 SV=3
F6TVP2	Samhd1	1.487	4	0.006443	Deoxynucleoside triphosphate triphosphohydrolase SAMHD1 (Fragment) OS=Mus musculus GN=Samhd1 PE=1 SV=1
A2AFQ0	Huwe1	1.486	3	0.2085	E3 ubiquitin-protein ligase HUWE1 OS=Mus musculus GN=Huwe1 PE=1 SV=1
Q80XN0	Bdh1 Bdh	1.462	11	0.001213	D-beta-hydroxybutyrate dehydrogenase, mitochondrial OS=Mus musculus GN=Bdh1 PE=1 SV=2
Q8BVZ1	Plin5 Lsdp5 Mldp Oxpat Pat1	1.451	5	0.3329	Perilipin-5 OS=Mus musculus GN=Plin5 PE=1 SV=1
Q61233	Lcp1 Pls2	1.442	7	0.0008647	Plastin-2 OS=Mus musculus GN=Lcp1 PE=1 SV=4
Q9D0L4	Adck1	1.415	3	0.03199	Uncharacterized aarF domain-containing protein kinase 1 OS=Mus musculus GN=Adck1 PE=1 SV=1
Q921Z5	Tnfaip8	1.406	3	0.1618	Tumor necrosis factor alpha-induced protein 8 OS=Mus musculus GN=Tnfaip8 PE=1 SV=1
Q8C2Q7	Hnrnph1 Hnrph1	1.401	8	0.1354	Heterogeneous nuclear ribonucleoprotein H OS=Mus musculus GN=Hnrnph1 PE=1 SV=1
P35505	Fah	1.382	3	0.0001191	Fumarylacetoacetase OS=Mus musculus GN=Fah PE=1 SV=2
E9Q3X0	Mvp	1.38	11	1.504e-06	Major vault protein OS=Mus musculus GN=Mvp PE=1 SV=1
Q544X6	Fech	1.37	3	0.1473	Ferrochelatase OS=Mus musculus GN=Fech PE=1 SV=1
Q9CX80	Cygb	1.368	4	0.0265	Cytoglobin OS=Mus musculus GN=Cygb PE=1 SV=1
Q6IFX2	Krt42 Ka22	1.364	4	0.1647	Keratin, type I cytoskeletal 42 OS=Mus musculus GN=Krt42 PE=1 SV=1
P14069	S100a6 Cacy	1.362	5	0.001059	Protein S100-A6 OS=Mus musculus GN=S100a6 PE=1 SV=3
Q8C845	Efhd2	1.361	4	0.00766	EF-hand domain-containing protein D2 OS=Mus musculus GN=Efhd2 PE=1 SV=1
Q99LB4	Capg mCG_129296	1.343	4	0.02251	Capping protein (Actin filament), gelsolin-like OS=Mus musculus GN=Capg PE=1 SV=1
P50543	S100a11 S100c	1.339	3	0.03397	Protein S100-A11 OS=Mus musculus GN=S100a11 PE=1 SV=1
D3YTN4	Gimap4	1.339	5	0.2138	GTPase IMAP family member 4 OS=Mus musculus GN=Gimap4 PE=1 SV=1
Q9JIQ3	Diablo Smac	1.337	3	0.2093	Diablo homolog, mitochondrial OS=Mus musculus GN=Diablo PE=1 SV=2
O35114	Scarb2	1.332	4	0.04275	Lysosome membrane protein 2 OS=Mus musculus GN=Scarb2 PE=1 SV=3
Q5SRX1	Tom1l2	1.328	3	0.3025	TOM1-like protein 2 OS=Mus musculus GN=Tom1l2 PE=1 SV=1
P32921	Wars Wrs	1.324	8	0.0001825	Tryptophan--tRNA ligase, cytoplasmic OS=Mus musculus GN=Wars PE=1 SV=2
B8JJN0	Gm20547 C2	1.322	9	8.68e-06	Predicted gene 20547 OS=Mus musculus GN=Gm20547 PE=3 SV=1
F8WIR1	Ctsd	1.317	7	4.045e-05	Cathepsin D OS=Mus musculus GN=Ctsd PE=1 SV=2
Q71RI9	Kyat3 Ccbl2 Kat3	1.311	4	0.01014	Kynurenine--oxoglutarate transaminase 3 OS=Mus musculus GN=Kyat3 PE=1 SV=1
F7DBB3	Ahnak2	1.31	9	0.0003408	AHNAK nucleoprotein 2 (Fragment) OS=Mus musculus GN=Ahnak2 PE=1 SV=1
Q91VN4	Chchd6 Mic25	1.305	4	0.0772	MICOS complex subunit Mic25 OS=Mus musculus GN=Chchd6 PE=1 SV=2
D3Z440	Cops7a	1.305	3	0.4426	COP9 signalosome complex subunit 7a (Fragment) OS=Mus musculus GN=Cops7a PE=1 SV=8
Q3TC33	Ccdc127	1.302	3	0.1554	Coiled-coil domain-containing protein 127 OS=Mus musculus GN=Ccdc127 PE=1 SV=2
Q9CQW1	Ykt6	1.301	5	0.02759	Synaptobrevin homolog YKT6 OS=Mus musculus GN=Ykt6 PE=1 SV=1
P28653	Bgn	1.3	7	0.004392	Biglycan OS=Mus musculus GN=Bgn PE=1 SV=1
P26350	Ptma	1.297	5	0.002529	Prothymosin alpha OS=Mus musculus GN=Ptma PE=1 SV=2
Q91WK5	Gcsh	1.296	4	0.004031	Glycine cleavage system H protein, mitochondrial OS=Mus musculus GN=Gcsh PE=1 SV=2
O54774	Ap3d1 Ap3d	1.293	4	0.006058	AP-3 complex subunit delta-1 OS=Mus musculus GN=Ap3d1 PE=1 SV=1
Q8BMJ2	Lars	1.292	6	0.1516	Leucine--tRNA ligase, cytoplasmic OS=Mus musculus GN=Lars PE=1 SV=2
P20152	Vim	1.29	99	0	Vimentin OS=Mus musculus GN=Vim PE=1 SV=3
G3X8Q5	Cp mCG_19773	1.29	10	6.265e-05	Ceruloplasmin OS=Mus musculus GN=Cp PE=1 SV=1
F8WJ05	Itih1	1.29	6	0.03591	Inter-alpha-trypsin inhibitor heavy chain H1 OS=Mus musculus GN=Itih1 PE=1 SV=1
P01029	C4b C4	1.287	6	0.002998	Complement C4-B OS=Mus musculus GN=C4b PE=1 SV=3
Q61646	Hp	1.285	9	9.898e-07	Haptoglobin OS=Mus musculus GN=Hp PE=1 SV=1
Q9QYI5	Dnajb2 Dnajb10	1.285	6	0.008763	DnaJ homolog subfamily B member 2 OS=Mus musculus GN=Dnajb2 PE=1 SV=3
D3YW66	Coq6 COQ6	1.282	4	0.2946	Ubiquinone biosynthesis monooxygenase COQ6, mitochondrial OS=Mus musculus GN=Coq6 PE=1 SV=1
Q9EPL8	Ipo7 Ranbp7	1.277	6	0.09743	Importin-7 OS=Mus musculus GN=Ipo7 PE=1 SV=2
O08547	Sec22b Sec22l1	1.276	5	0.02085	Vesicle-trafficking protein SEC22b OS=Mus musculus GN=Sec22b PE=1 SV=3
A2AJI1	Map7d1 Mtap7d1	1.276	5	0.1143	MAP7 domain-containing protein 1 OS=Mus musculus GN=Map7d1 PE=1 SV=1
Q6P5H2	Nes	1.274	9	0.0004065	Nestin OS=Mus musculus GN=Nes PE=1 SV=1
Q9QYS9	Qki Qk Qk1 Qka1	1.272	3	0.2433	Protein quaking OS=Mus musculus GN=Qki PE=1 SV=1
O35452	Tnxb TNX	1.267	6	0.0005199	Tenascin X OS=Mus musculus GN=Tnxb PE=1 SV=1
A0A286YDV7	Nolc1	1.261	3	0.4467	Nucleolar and coiled-body phosphoprotein 1 (Fragment) OS=Mus musculus GN=Nolc1 PE=4 SV=1
P09103	P4hb Pdia1	1.259	28	1.262e-09	Protein disulfide-isomerase OS=Mus musculus GN=P4hb PE=1 SV=2
P36993	Ppm1b Pp2c2 Pppm1b	1.259	3	0.2438	Protein phosphatase 1B OS=Mus musculus GN=Ppm1b PE=1 SV=1
P97450	Atp5pf Atp5j	1.256	18	0.009221	ATP synthase-coupling factor 6, mitochondrial OS=Mus musculus GN=Atp5j PE=1 SV=1
O88696	Clpp	1.254	10	0.01355	ATP-dependent Clp protease proteolytic subunit, mitochondrial OS=Mus musculus GN=Clpp PE=1 SV=1
E9PYI8	Usp14	1.254	4	0.02481	Ubiquitin carboxyl-terminal hydrolase 14 OS=Mus musculus GN=Usp14 PE=1 SV=1
Q9D1X0	Nol3 Arc	1.251	5	0.03872	Nucleolar protein 3 OS=Mus musculus GN=Nol3 PE=1 SV=1
Q9CQE8	RTRAF	1.251	4	0.3121	UPF0568 protein C14orf166 homolog OS=Mus musculus PE=1 SV=1
B7ZN28	Papln	1.249	4	0.05423	Papilin OS=Mus musculus GN=Papln PE=1 SV=1
Q9R112	Sqor Sqrdl	1.248	6	0.0001268	Sulfide:quinone oxidoreductase, mitochondrial OS=Mus musculus GN=Sqor PE=1 SV=3
P55302	Lrpap1	1.246	9	0.0003974	Alpha-2-macroglobulin receptor-associated protein OS=Mus musculus GN=Lrpap1 PE=1 SV=1
Q9WVA4	Tagln2 Kiaa0120	1.244	11	6.356e-05	Transgelin-2 OS=Mus musculus GN=Tagln2 PE=1 SV=4
E9Q0U7	Hsph1	1.244	8	0.008643	Heat shock protein 105 kDa OS=Mus musculus GN=Hsph1 PE=1 SV=1
Q9Z1Z0	Uso1 Vdp	1.243	5	0.009605	General vesicular transport factor p115 OS=Mus musculus GN=Uso1 PE=1 SV=2
P10630	Eif4a2 Ddx2b	1.243	14	0.01101	Eukaryotic initiation factor 4A-II OS=Mus musculus GN=Eif4a2 PE=1 SV=2
Q9JIF9	Myot Myo Ttid	1.242	6	0.0009521	Myotilin OS=Mus musculus GN=Myot PE=1 SV=1
A2AEX8	Fhl1 mCG_9696	1.242	3	0.1586	Four and a half LIM domains 1, isoform CRA_b OS=Mus musculus GN=Fhl1 PE=1 SV=1
Q9DC77	Smpx Csl	1.241	4	0.006195	Small muscular protein OS=Mus musculus GN=Smpx PE=1 SV=2
O08795	Prkcsh	1.24	4	0.02537	Glucosidase 2 subunit beta OS=Mus musculus GN=Prkcsh PE=1 SV=1
A0A1L1SQA8	Rps25	1.238	3	0.09962	40S ribosomal protein S25 OS=Mus musculus GN=Rps25 PE=1 SV=1
E0CXB1	Psma6	1.235	3	0.1629	Proteasome endopeptidase complex OS=Mus musculus GN=Psma6 PE=1 SV=1
B1AWE0	Clta	1.234	8	0.001304	Clathrin light chain OS=Mus musculus GN=Clta PE=1 SV=1
A0A1D5RLS1	Eps15l1	1.234	5	0.01867	Epidermal growth factor receptor substrate 15-like 1 OS=Mus musculus GN=Eps15l1 PE=1 SV=1
Q3TUQ5	Pnn	1.234	3	0.1748	Pinin OS=Mus musculus GN=Pnn PE=1 SV=1
Q8R5H1	Usp15 Kiaa0529	1.233	3	0.3195	Ubiquitin carboxyl-terminal hydrolase 15 OS=Mus musculus GN=Usp15 PE=1 SV=1
Q8R2Q4	Gfm2 Efg2	1.229	3	0.209	Ribosome-releasing factor 2, mitochondrial OS=Mus musculus GN=Gfm2 PE=1 SV=2
Q61838	Pzp A2m	1.228	19	2.596e-08	Pregnancy zone protein OS=Mus musculus GN=Pzp PE=1 SV=3
A2AVJ7	Rrbp1	1.228	33	1.306e-07	Ribosome-binding protein 1 OS=Mus musculus GN=Rrbp1 PE=1 SV=1
O35685	Nudc	1.226	6	0.04607	Nuclear migration protein nudC OS=Mus musculus GN=Nudc PE=1 SV=1
P46935	Nedd4 Kiaa0093 Nedd-4 Nedd4-1 Nedd4a	1.225	10	0.0003185	E3 ubiquitin-protein ligase NEDD4 OS=Mus musculus GN=Nedd4 PE=1 SV=3
G3X981	Prph Prph1 mCG_18385	1.225	8	0.000392	Peripherin OS=Mus musculus GN=Prph PE=1 SV=1
Q64669	Nqo1 Dia4 Nmo1 Nmor1	1.225	11	0.001076	NAD(P)H dehydrogenase [quinone] 1 OS=Mus musculus GN=Nqo1 PE=1 SV=3
Q8BUY5	Timmdc1	1.225	6	0.005661	Complex I assembly factor TIMMDC1, mitochondrial OS=Mus musculus GN=Timmdc1 PE=1 SV=1
Q62465	Vat1 Vat-1	1.225	3	0.1771	Synaptic vesicle membrane protein VAT-1 homolog OS=Mus musculus GN=Vat1 PE=1 SV=3
P19324	Serpinh1 Cbp1 Hsp47	1.223	11	1.07e-05	Serpin H1 OS=Mus musculus GN=Serpinh1 PE=1 SV=3
Q8QZY1	Eif3l Eif3eip Eif3s6ip Paf67	1.222	3	0.006792	Eukaryotic translation initiation factor 3 subunit L OS=Mus musculus GN=Eif3l PE=1 SV=1
P26883	Fkbp1a Fkbp1	1.222	5	0.03985	Peptidyl-prolyl cis-trans isomerase FKBP1A OS=Mus musculus GN=Fkbp1a PE=1 SV=2
Q8BH61	F13a1 F13a	1.221	5	0.008931	Coagulation factor XIII A chain OS=Mus musculus GN=F13a1 PE=1 SV=3
Q9CY16	Mrps28	1.22	3	0.01308	28S ribosomal protein S28, mitochondrial OS=Mus musculus GN=Mrps28 PE=1 SV=1
Q3UMU9	Hdgfl2 Hdgfrp2	1.217	3	0.08975	Hepatoma-derived growth factor-related protein 2 OS=Mus musculus GN=Hdgfl2 PE=1 SV=1
Q9CWD8	Nubpl	1.217	3	0.1201	Iron-sulfur protein NUBPL OS=Mus musculus GN=Nubpl PE=1 SV=2
A0A0R4J0Z1	Pdia4	1.216	11	5.731e-05	Protein disulfide-isomerase A4 OS=Mus musculus GN=Pdia4 PE=1 SV=1
Q91XL1	Lrg1 Lrg lrhg mCG_22979	1.216	6	0.02153	Leucine-rich HEV glycoprotein OS=Mus musculus GN=Lrg1 PE=1 SV=1
Q9D7S9	Chmp5 Snf7dc2	1.216	3	0.02674	Charged multivesicular body protein 5 OS=Mus musculus GN=Chmp5 PE=1 SV=1
Q9EQH3	Vps35 Mem3	1.213	12	0.001323	Vacuolar protein sorting-associated protein 35 OS=Mus musculus GN=Vps35 PE=1 SV=1
Q9CWK8	Snx2	1.213	5	0.09186	Sorting nexin-2 OS=Mus musculus GN=Snx2 PE=1 SV=2
P61202	Cops2 Csn2 Trip15	1.212	4	0.001932	COP9 signalosome complex subunit 2 OS=Mus musculus GN=Cops2 PE=1 SV=1
A0A087WP83	Hdlbp	1.211	6	0.00724	Vigilin OS=Mus musculus GN=Hdlbp PE=1 SV=1
A0A1Y7VM54	Tmed10	1.21	6	0.01934	Transmembrane emp24 domain-containing protein 10 OS=Mus musculus GN=Tmed10 PE=1 SV=1
Q9JJU8	Sh3bgrl	1.208	4	0.03856	SH3 domain-binding glutamic acid-rich-like protein OS=Mus musculus GN=Sh3bgrl PE=1 SV=1
B1ARU1	Macf1	1.208	4	0.2154	Microtubule-actin cross-linking factor 1 OS=Mus musculus GN=Macf1 PE=1 SV=1
Q91ZJ5	Ugp2	1.206	23	1.07e-06	UTP--glucose-1-phosphate uridylyltransferase OS=Mus musculus GN=Ugp2 PE=1 SV=3
P26645	Marcks Macs	1.206	5	0.0122	Myristoylated alanine-rich C-kinase substrate OS=Mus musculus GN=Marcks PE=1 SV=2
A0A0G2JDV8	Cnn3	1.205	5	0.08346	Calponin OS=Mus musculus GN=Cnn3 PE=1 SV=1
Q6ZQ38	Cand1 D10Ertd516e Kiaa0829	1.203	5	0.02899	Cullin-associated NEDD8-dissociated protein 1 OS=Mus musculus GN=Cand1 PE=1 SV=2
P43883	Plin2 Adfp Adrp	1.202	6	0.06195	Perilipin-2 OS=Mus musculus GN=Plin2 PE=1 SV=2
Q9EPU0	Upf1 Rent1	1.202	4	0.07609	Regulator of nonsense transcripts 1 OS=Mus musculus GN=Upf1 PE=1 SV=2
A0A0R4J1H6	Golga3	1.201	5	0.03209	Golgin subfamily A member 3 OS=Mus musculus GN=Golga3 PE=1 SV=1
Q9R111	Gda	1.2	5	0.005913	Guanine deaminase OS=Mus musculus GN=Gda PE=1 SV=1
E9Q035	Gm20425	1.199	34	3.135e-06	Predicted gene 20425 OS=Mus musculus GN=Gm20425 PE=4 SV=1
Q9D1A2	Cndp2 Cn2	1.199	8	0.0113	Cytosolic non-specific dipeptidase OS=Mus musculus GN=Cndp2 PE=1 SV=1
Q9Z2Q5	Mrpl40 Nlvcf	1.199	3	0.1249	39S ribosomal protein L40, mitochondrial OS=Mus musculus GN=Mrpl40 PE=1 SV=2
Q9QYB5	Add3 Addl	1.198	3	0.01521	Gamma-adducin OS=Mus musculus GN=Add3 PE=1 SV=2
Q8BFW7	Lpp	1.196	5	0.0004553	Lipoma-preferred partner homolog OS=Mus musculus GN=Lpp PE=1 SV=1
Q99N96	Mrpl1	1.196	5	0.02944	39S ribosomal protein L1, mitochondrial OS=Mus musculus GN=Mrpl1 PE=1 SV=2
Q3U0V1	Khsrp Fubp2	1.196	5	0.1029	Far upstream element-binding protein 2 OS=Mus musculus GN=Khsrp PE=1 SV=2
P28654	Dcn	1.194	5	0.002551	Decorin OS=Mus musculus GN=Dcn PE=1 SV=1
Q78PY7	Snd1	1.194	10	0.01254	Staphylococcal nuclease domain-containing protein 1 OS=Mus musculus GN=Snd1 PE=1 SV=1
Q99K41	Emilin1	1.193	4	0.00755	EMILIN-1 OS=Mus musculus GN=Emilin1 PE=1 SV=1
Q05DV1	Por	1.193	3	0.01654	NADPH--cytochrome P450 reductase OS=Mus musculus GN=Por PE=1 SV=1
Q9R069	Bcam Gplu Lu	1.192	5	0.01113	Basal cell adhesion molecule OS=Mus musculus GN=Bcam PE=1 SV=1
Q9ERG0	Lima1 D15Ertd366e Eplin	1.192	4	0.02102	LIM domain and actin-binding protein 1 OS=Mus musculus GN=Lima1 PE=1 SV=3
F7ARC5	Grin3b	1.192	3	0.04382	Glutamate receptor ionotropic, NMDA 3B (Fragment) OS=Mus musculus GN=Grin3b PE=4 SV=2
F8WIV2	Serpinb6a	1.191	11	1.41e-05	Serine (or cysteine) peptidase inhibitor, clade B, member 6a OS=Mus musculus GN=Serpinb6a PE=1 SV=1
A0A0R4J039	Hrg	1.19	3	0.03877	Histidine-rich glycoprotein OS=Mus musculus GN=Hrg PE=1 SV=1
G3UXX3	Spr	1.189	7	0.06939	Sepiapterin reductase OS=Mus musculus GN=Spr PE=1 SV=1
Q3UF95	Bag6 Bat3	1.189	3	0.2566	Large proline-rich protein BAG6 OS=Mus musculus GN=Bag6 PE=1 SV=1
Q8R2P8	Kars mCG_141545	1.188	12	0.003585	Lysine--tRNA ligase OS=Mus musculus GN=Kars PE=1 SV=1
O35215	Ddt	1.187	3	0.03	D-dopachrome decarboxylase OS=Mus musculus GN=Ddt PE=1 SV=3
G5E850	Cyb5a Cyb5 mCG_1553	1.186	5	0.01212	Cytochrome b-5, isoform CRA_a OS=Mus musculus GN=Cyb5a PE=1 SV=1
P21278	Gna11 Gna-11	1.186	4	0.02427	Guanine nucleotide-binding protein subunit alpha-11 OS=Mus musculus GN=Gna11 PE=1 SV=1
P10518	Alad Lv	1.186	4	0.1122	Delta-aminolevulinic acid dehydratase OS=Mus musculus GN=Alad PE=1 SV=1
Q9Z1Q9	Vars Bat6 G7a Vars2	1.185	13	8.043e-06	Valine--tRNA ligase OS=Mus musculus GN=Vars PE=1 SV=1
Q99JR6	Nmnat3	1.185	3	0.0104	Nicotinamide/nicotinic acid mononucleotide adenylyltransferase 3 OS=Mus musculus GN=Nmnat3 PE=1 SV=1
P06728	Apoa4	1.183	14	0.0003149	Apolipoprotein A-IV OS=Mus musculus GN=Apoa4 PE=1 SV=3
P97742	Cpt1a Cpt-1 Cpt1	1.183	6	0.007314	Carnitine O-palmitoyltransferase 1, liver isoform OS=Mus musculus GN=Cpt1a PE=1 SV=4
Q00915	Rbp1 Crbpi Rbp-1	1.183	3	0.08477	Retinol-binding protein 1 OS=Mus musculus GN=Rbp1 PE=1 SV=2
A0A1C7CYV0	Pls3	1.182	7	0.02549	Plastin-3 (Fragment) OS=Mus musculus GN=Pls3 PE=1 SV=1
Q9WV27	Atp1a4 Atp1al2	1.182	11	0.07875	Sodium/potassium-transporting ATPase subunit alpha-4 OS=Mus musculus GN=Atp1a4 PE=1 SV=3
Q8BJS4	Sun2 Unc84b	1.181	4	0.07244	SUN domain-containing protein 2 OS=Mus musculus GN=Sun2 PE=1 SV=3
Q9D0F3	Lman1 Ergic53	1.18	6	0.001483	Protein ERGIC-53 OS=Mus musculus GN=Lman1 PE=1 SV=1
Q99KC8	Vwa5a Loh11cr2a	1.18	4	0.06182	von Willebrand factor A domain-containing protein 5A OS=Mus musculus GN=Vwa5a PE=1 SV=2
Q9CYT6	Cap2	1.179	7	0.03364	Adenylyl cyclase-associated protein 2 OS=Mus musculus GN=Cap2 PE=1 SV=1
Q9D154	Serpinb1a Serpinb1	1.179	3	0.1615	Leukocyte elastase inhibitor A OS=Mus musculus GN=Serpinb1a PE=1 SV=1
Q9JKL4	Ndufaf3	1.179	3	0.3716	NADH dehydrogenase [ubiquinone] 1 alpha subcomplex assembly factor 3 OS=Mus musculus GN=Ndufaf3 PE=1 SV=1
Q00623	Apoa1	1.178	42	8.536e-06	Apolipoprotein A-I OS=Mus musculus GN=Apoa1 PE=1 SV=2
G5E8R3	Pcx mCG_8397	1.177	16	0.001422	Pyruvate carboxylase OS=Mus musculus GN=Pcx PE=1 SV=1
G5E8R4	Ppp6r3 Saps3 mCG_3896	1.177	5	0.006212	SAPS domain family, member 3, isoform CRA_c OS=Mus musculus GN=Ppp6r3 PE=1 SV=1
Q8BP92	Rcn2	1.177	8	0.01093	Reticulocalbin-2 OS=Mus musculus GN=Rcn2 PE=1 SV=1
Q64152	Btf3	1.176	5	0.2047	Transcription factor BTF3 OS=Mus musculus GN=Btf3 PE=1 SV=3
O88543	Cops3 Csn3	1.176	3	0.2269	COP9 signalosome complex subunit 3 OS=Mus musculus GN=Cops3 PE=1 SV=3
Q62159	Rhoc Arhc	1.174	4	0.001014	Rho-related GTP-binding protein RhoC OS=Mus musculus GN=Rhoc PE=1 SV=2
O55111	Dsg2	1.174	6	0.008376	Desmoglein-2 OS=Mus musculus GN=Dsg2 PE=1 SV=3
Q02819	Nucb1 Nuc Nucb	1.174	5	0.01201	Nucleobindin-1 OS=Mus musculus GN=Nucb1 PE=1 SV=2
P53986	Slc16a1 Mct1	1.174	10	0.06614	Monocarboxylate transporter 1 OS=Mus musculus GN=Slc16a1 PE=1 SV=1
P51885	Lum Lcn Ldc	1.173	13	0.0007297	Lumican OS=Mus musculus GN=Lum PE=1 SV=2
Q8C6K9	Col6a6	1.173	5	0.2083	Collagen alpha-6(VI) chain OS=Mus musculus GN=Col6a6 PE=1 SV=2
P10107	Anxa1 Anx1 Lpc-1 Lpc1	1.172	17	0.0009331	Annexin A1 OS=Mus musculus GN=Anxa1 PE=1 SV=2
A0A0R4J0K2	Ckap5	1.172	4	0.02924	Cytoskeleton-associated protein 5 OS=Mus musculus GN=Ckap5 PE=1 SV=1
Q99L13	Hibadh	1.171	8	0.02441	3-hydroxyisobutyrate dehydrogenase, mitochondrial OS=Mus musculus GN=Hibadh PE=1 SV=1
P49722	Psma2 Lmpc3	1.171	6	0.04937	Proteasome subunit alpha type-2 OS=Mus musculus GN=Psma2 PE=1 SV=3
Q9JK53	Prelp	1.171	3	0.06179	Prolargin OS=Mus musculus GN=Prelp PE=1 SV=2
E9Q7G0	Numa1	1.171	4	0.1421	Nuclear mitotic apparatus protein 1 OS=Mus musculus GN=Numa1 PE=1 SV=1
G3X8Y3	Naa15 Narg1 mCG_22170	1.17	3	0.02917	N-alpha-acetyltransferase 15, NatA auxiliary subunit OS=Mus musculus GN=Naa15 PE=1 SV=1
Q8BKC5	Ipo5 Kpnb3 Ranbp5	1.17	5	0.1989	Importin-5 OS=Mus musculus GN=Ipo5 PE=1 SV=3
P82350	Sgca	1.169	9	0.004228	Alpha-sarcoglycan OS=Mus musculus GN=Sgca PE=1 SV=1
Q9WTX6	Cul1	1.169	3	0.08003	Cullin-1 OS=Mus musculus GN=Cul1 PE=1 SV=1
P62843	Rps15 Rig	1.169	6	0.1832	40S ribosomal protein S15 OS=Mus musculus GN=Rps15 PE=1 SV=2
P60840	Ensa	1.168	3	0.06363	Alpha-endosulfine OS=Mus musculus GN=Ensa PE=1 SV=1
P60229	Eif3e Eif3s6 Int6	1.168	8	0.07091	Eukaryotic translation initiation factor 3 subunit E OS=Mus musculus GN=Eif3e PE=1 SV=1
P62900	Rpl31	1.167	7	0.0137	60S ribosomal protein L31 OS=Mus musculus GN=Rpl31 PE=1 SV=1
Q9D1G3	Hhatl Gup1 Kiaa1173	1.167	7	0.1156	Protein-cysteine N-palmitoyltransferase HHAT-like protein OS=Mus musculus GN=Hhatl PE=1 SV=2
Q5M8N4	Sdr39u1	1.167	4	0.1259	Epimerase family protein SDR39U1 OS=Mus musculus GN=Sdr39u1 PE=1 SV=1
Q9CY73	Mrpl44	1.167	3	0.1465	39S ribosomal protein L44, mitochondrial OS=Mus musculus GN=Mrpl44 PE=1 SV=3
A0A0R4J094	Fahd2a	1.166	3	0.3889	Fumarylacetoacetate hydrolase domain-containing 2A OS=Mus musculus GN=Fahd2a PE=1 SV=1
A6H611	Mipep	1.165	3	0.02173	Mitochondrial intermediate peptidase OS=Mus musculus GN=Mipep PE=1 SV=1
G3UX44	H2-Ke6	1.165	3	0.02518	H2-K region-expressed gene 6 (Fragment) OS=Mus musculus GN=H2-Ke6 PE=1 SV=1
Q9DBZ5	Eif3k Eif3s12	1.165	4	0.0412	Eukaryotic translation initiation factor 3 subunit K OS=Mus musculus GN=Eif3k PE=1 SV=1
E9PWE8	Dpysl3	1.164	10	2.942e-05	Dihydropyrimidinase-related protein 3 OS=Mus musculus GN=Dpysl3 PE=1 SV=1
O55029	Copb2	1.164	7	0.001048	Coatomer subunit beta' OS=Mus musculus GN=Copb2 PE=1 SV=2
D3YVS1	Smtn	1.164	4	0.01599	Smoothelin OS=Mus musculus GN=Smtn PE=1 SV=1
Q921H8	Acaa1a Acaa1	1.164	5	0.1791	3-ketoacyl-CoA thiolase A, peroxisomal OS=Mus musculus GN=Acaa1a PE=1 SV=1
Q4VWZ5	Dbi mCG_17804	1.163	11	0.03305	Acyl-CoA-binding protein OS=Mus musculus GN=Dbi PE=1 SV=1
P62196	Psmc5 Sug1	1.163	5	0.07491	26S proteasome regulatory subunit 8 OS=Mus musculus GN=Psmc5 PE=1 SV=1
P62746	Rhob Arhb	1.162	4	0.00146	Rho-related GTP-binding protein RhoB OS=Mus musculus GN=Rhob PE=1 SV=1
B1AT36	Psmd12	1.162	5	0.05372	26S proteasome non-ATPase regulatory subunit 12 OS=Mus musculus GN=Psmd12 PE=1 SV=1
E9Q6A9	Ctnnb1	1.162	3	0.4835	Catenin beta-1 OS=Mus musculus GN=Ctnnb1 PE=1 SV=1
A0A1B0GS91	Svil	1.161	13	0.0003253	Supervillin OS=Mus musculus GN=Svil PE=1 SV=1
A2BE93	Set	1.161	5	0.008735	Protein SET (Fragment) OS=Mus musculus GN=Set PE=1 SV=1
A2AH85	Eftud2 mCG_49887	1.161	4	0.02284	116 kDa U5 small nuclear ribonucleoprotein component OS=Mus musculus GN=Eftud2 PE=1 SV=1
B2RXC8	Ppp2r3a 3222402P14Rik mCG_15724	1.161	4	0.1759	3222402P14Rik protein OS=Mus musculus GN=Ppp2r3a PE=1 SV=1
Q8R086	Suox	1.161	4	0.2697	Sulfite oxidase, mitochondrial OS=Mus musculus GN=Suox PE=1 SV=2
Q9ET78	Jph2 Jp2	1.16	14	0.03424	Junctophilin-2 OS=Mus musculus GN=Jph2 PE=1 SV=2
Q99PG2	Ogfr	1.16	3	0.1227	Opioid growth factor receptor OS=Mus musculus GN=Ogfr PE=1 SV=1
Q9R0G6	Comp	1.16	3	0.2084	Cartilage oligomeric matrix protein OS=Mus musculus GN=Comp PE=1 SV=2
Q3U3J1	Bckdha mCG_7651	1.159	8	0.004415	2-oxoisovalerate dehydrogenase subunit alpha, mitochondrial OS=Mus musculus GN=Bckdha PE=1 SV=1
Q5U458	Dnajc11	1.159	9	0.01679	DnaJ homolog subfamily C member 11 OS=Mus musculus GN=Dnajc11 PE=1 SV=2
Q76LL6	Fhod3 Fhos2 Kiaa1695	1.159	3	0.08181	FH1/FH2 domain-containing protein 3 OS=Mus musculus GN=Fhod3 PE=1 SV=1
Q3UDC3	Tom1	1.158	7	0.001135	Target of Myb protein 1 OS=Mus musculus GN=Tom1 PE=1 SV=1
Q5M8M8	Rpl29 mCG_19505	1.158	3	0.09228	60S ribosomal protein L29 OS=Mus musculus GN=Rpl29 PE=1 SV=1
Q9JKR6	Hyou1 Grp170	1.156	9	0.0007856	Hypoxia up-regulated protein 1 OS=Mus musculus GN=Hyou1 PE=1 SV=1
Q9JKF1	Iqgap1	1.156	6	0.002579	Ras GTPase-activating-like protein IQGAP1 OS=Mus musculus GN=Iqgap1 PE=1 SV=2
Q9D8U8	Snx5	1.156	3	0.1541	Sorting nexin-5 OS=Mus musculus GN=Snx5 PE=1 SV=1
Q9WTX5	Skp1 Skp1a	1.155	5	0.004356	S-phase kinase-associated protein 1 OS=Mus musculus GN=Skp1 PE=1 SV=3
Q99JI4	Psmd6	1.154	7	0.03819	26S proteasome non-ATPase regulatory subunit 6 OS=Mus musculus GN=Psmd6 PE=1 SV=1
Q3UE92	Xpnpep1 mCG_20868	1.154	4	0.08016	X-prolyl aminopeptidase (Aminopeptidase P) 1, soluble, isoform CRA_b OS=Mus musculus GN=Xpnpep1 PE=1 SV=1
O35226	Psmd4 Mcb1	1.154	3	0.1485	26S proteasome non-ATPase regulatory subunit 4 OS=Mus musculus GN=Psmd4 PE=1 SV=1
O08715	Akap1 Akap	1.153	4	0.002681	A-kinase anchor protein 1, mitochondrial OS=Mus musculus GN=Akap1 PE=1 SV=4
Q9D0G0	Mrps30	1.153	4	0.07987	28S ribosomal protein S30, mitochondrial OS=Mus musculus GN=Mrps30 PE=1 SV=1
Q9CR24	Nudt8	1.153	4	0.2468	Nucleoside diphosphate-linked moiety X motif 8 OS=Mus musculus GN=Nudt8 PE=1 SV=1
Q5EBG6	Hspb6 Gm479	1.152	7	0.02668	Heat shock protein beta-6 OS=Mus musculus GN=Hspb6 PE=1 SV=1
D3Z3A0	Ppp1r2 mCG_126099	1.152	3	0.04155	MCG126099, isoform CRA_b OS=Mus musculus GN=Ppp1r2 PE=1 SV=1
P09528	Fth1 Fth	1.152	6	0.06718	Ferritin heavy chain OS=Mus musculus GN=Fth1 PE=1 SV=2
P61161	Actr2 Arp2	1.152	3	0.6457	Actin-related protein 2 OS=Mus musculus GN=Actr2 PE=1 SV=1
P60843	Eif4a1 Ddx2a Eif4a	1.151	11	0.01418	Eukaryotic initiation factor 4A-I OS=Mus musculus GN=Eif4a1 PE=1 SV=1
P54116	Stom Epb7.2 Epb72	1.151	3	0.09027	Erythrocyte band 7 integral membrane protein OS=Mus musculus GN=Stom PE=1 SV=3
Q8CE80	Cast	1.15	18	0.00034	Calpastatin OS=Mus musculus GN=Cast PE=1 SV=1
Q8BTN3	Tango2 D16H22S680E mCG_131843	1.15	3	0.03512	DNA segment, Chr 16, human D22S680E, expressed, isoform CRA_c OS=Mus musculus GN=Tango2 PE=1 SV=1
P70168	Kpnb1 Impnb	1.149	7	0.009265	Importin subunit beta-1 OS=Mus musculus GN=Kpnb1 PE=1 SV=2
Q8BH86	Dglucy	1.149	9	0.01114	D-glutamate cyclase, mitochondrial OS=Mus musculus GN=Dglucy PE=1 SV=1
Q8CAK1	Iba57	1.149	3	0.04928	Putative transferase CAF17 homolog, mitochondrial OS=Mus musculus GN=Iba57 PE=1 SV=1
Q00519	Xdh	1.149	5	0.09533	Xanthine dehydrogenase/oxidase OS=Mus musculus GN=Xdh PE=1 SV=5
Q8CGY8	Ogt	1.148	3	0.256	UDP-N-acetylglucosamine--peptide N-acetylglucosaminyltransferase 110 kDa subunit OS=Mus musculus GN=Ogt PE=1 SV=2
E9QQ93	Xirp1	1.147	29	3.784e-05	Xin actin-binding repeat-containing protein 1 OS=Mus musculus GN=Xirp1 PE=1 SV=1
O35887	Calu	1.147	11	0.005305	Calumenin OS=Mus musculus GN=Calu PE=1 SV=1
K3W4S6	Gyg	1.147	3	0.1629	Glycogenin OS=Mus musculus GN=Gyg PE=1 SV=1
P52196	Tst	1.147	3	0.4381	Thiosulfate sulfurtransferase OS=Mus musculus GN=Tst PE=1 SV=3
D3Z4B2	Napg	1.146	3	0.1179	Gamma-soluble NSF attachment protein (Fragment) OS=Mus musculus GN=Napg PE=1 SV=1
P01027	C3	1.145	46	3.353e-07	Complement C3 OS=Mus musculus GN=C3 PE=1 SV=3
Q99KQ4	Nampt Pbef1	1.145	17	2.306e-05	Nicotinamide phosphoribosyltransferase OS=Mus musculus GN=Nampt PE=1 SV=1
Q99P72	Rtn4 Kiaa0886 Nogo	1.145	8	0.00774	Reticulon-4 OS=Mus musculus GN=Rtn4 PE=1 SV=2
D3Z7M9	Anp32a	1.145	7	0.0849	Acidic leucine-rich nuclear phosphoprotein 32 family member A OS=Mus musculus GN=Anp32a PE=1 SV=1
Q8JZQ2	Afg3l2	1.144	18	0.0004344	AFG3-like protein 2 OS=Mus musculus GN=Afg3l2 PE=1 SV=1
A2AFQ2	Hsd17b10	1.144	12	0.02469	3-hydroxyacyl-CoA dehydrogenase type-2 OS=Mus musculus GN=Hsd17b10 PE=1 SV=1
A0A1B0GRR3	Rps11	1.144	4	0.08681	40S ribosomal protein S11 OS=Mus musculus GN=Rps11 PE=1 SV=1
Q3UN10	Wfs1	1.144	6	0.1197	Wolframin OS=Mus musculus GN=Wfs1 PE=1 SV=1
P58871	Tnks1bp1 Kiaa1741 Tab182	1.144	3	0.1306	182 kDa tankyrase-1-binding protein OS=Mus musculus GN=Tnks1bp1 PE=1 SV=2
Q91YQ5	Rpn1	1.143	14	0.0001186	Dolichyl-diphosphooligosaccharide--protein glycosyltransferase subunit 1 OS=Mus musculus GN=Rpn1 PE=1 SV=1
Q9D820	Prorsd1 Prdxdd1	1.143	3	0.02113	Prolyl-tRNA synthetase associated domain-containing protein 1 OS=Mus musculus GN=Prorsd1 PE=1 SV=1
Q9EP69	Sacm1l Kiaa0851 Sac1	1.143	4	0.04599	Phosphatidylinositide phosphatase SAC1 OS=Mus musculus GN=Sacm1l PE=1 SV=1
P10605	Ctsb	1.143	3	0.2601	Cathepsin B OS=Mus musculus GN=Ctsb PE=1 SV=2
Q9WTR5	Cdh13	1.142	9	4.339e-06	Cadherin-13 OS=Mus musculus GN=Cdh13 PE=1 SV=2
A0A0R4J135	Selenbp2	1.142	15	0.008039	Selenium-binding protein 2 OS=Mus musculus GN=Selenbp2 PE=1 SV=1
P19639	Gstm3	1.141	10	0.002231	Glutathione S-transferase Mu 3 OS=Mus musculus GN=Gstm3 PE=1 SV=2
Q8R550	Sh3kbp1 Ruk Seta	1.141	3	0.2534	SH3 domain-containing kinase-binding protein 1 OS=Mus musculus GN=Sh3kbp1 PE=1 SV=1
P52503	Ndufs6 Ip13	1.14	12	0.1685	NADH dehydrogenase [ubiquinone] iron-sulfur protein 6, mitochondrial OS=Mus musculus GN=Ndufs6 PE=1 SV=2
Q99KJ8	Dctn2	1.139	10	0.0001226	Dynactin subunit 2 OS=Mus musculus GN=Dctn2 PE=1 SV=3
D3Z2Z1	Clip1	1.139	12	0.003024	CAP-Gly domain-containing linker protein 1 OS=Mus musculus GN=Clip1 PE=1 SV=1
Q8BIJ6	Iars2	1.139	13	0.01369	Isoleucine--tRNA ligase, mitochondrial OS=Mus musculus GN=Iars2 PE=1 SV=1
Q99KK7	Dpp3	1.139	3	0.1043	Dipeptidyl peptidase 3 OS=Mus musculus GN=Dpp3 PE=1 SV=2
Q80X90	Flnb	1.138	15	0.0003333	Filamin-B OS=Mus musculus GN=Flnb PE=1 SV=3
Q3U0S6	Rasip1	1.138	4	0.002349	Ras-interacting protein 1 OS=Mus musculus GN=Rasip1 PE=1 SV=3
Q811U4	Mfn1	1.138	7	0.01404	Mitofusin-1 OS=Mus musculus GN=Mfn1 PE=1 SV=3
Q9D5T0	Atad1	1.138	4	0.1577	ATPase family AAA domain-containing protein 1 OS=Mus musculus GN=Atad1 PE=1 SV=1
Q60631	Grb2	1.138	7	0.5404	Growth factor receptor-bound protein 2 OS=Mus musculus GN=Grb2 PE=1 SV=1
Q61335	Bcap31 Bap31	1.136	7	0.001264	B-cell receptor-associated protein 31 OS=Mus musculus GN=Bcap31 PE=1 SV=4
Q8BHN3	Ganab G2an Kiaa0088	1.136	5	0.002888	Neutral alpha-glucosidase AB OS=Mus musculus GN=Ganab PE=1 SV=1
E9QP49	Ehbp1l1	1.136	15	0.02956	EH domain-binding protein 1-like protein 1 OS=Mus musculus GN=Ehbp1l1 PE=1 SV=1
P03995	Gfap	1.135	3	0.007713	Glial fibrillary acidic protein OS=Mus musculus GN=Gfap PE=1 SV=4
Q9CZD3	Gars	1.135	3	0.02206	Glycine--tRNA ligase OS=Mus musculus GN=Gars PE=1 SV=1
F7CSZ6	Agl	1.135	3	0.05023	Amylo-1,6-glucosidase, 4-alpha-glucanotransferase (Fragment) OS=Mus musculus GN=Agl PE=1 SV=1
P35293	Rab18	1.135	4	0.09373	Ras-related protein Rab-18 OS=Mus musculus GN=Rab18 PE=1 SV=2
Q9JHK4	Rabggta	1.135	4	0.1202	Geranylgeranyl transferase type-2 subunit alpha OS=Mus musculus GN=Rabggta PE=1 SV=1
Q61990	Pcbp2 Cbp Hnrnpx Hnrpx	1.135	4	0.1261	Poly(rC)-binding protein 2 OS=Mus musculus GN=Pcbp2 PE=1 SV=1
P51660	Hsd17b4 Edh17b4	1.134	9	0.002166	Peroxisomal multifunctional enzyme type 2 OS=Mus musculus GN=Hsd17b4 PE=1 SV=3
Q61937	Npm1	1.134	6	0.002688	Nucleophosmin OS=Mus musculus GN=Npm1 PE=1 SV=1
A0A0R4J140	Cluh	1.134	12	0.01489	Clustered mitochondria protein homolog OS=Mus musculus GN=Cluh PE=1 SV=1
Q9DCC5	Cbx3 mCG_119115	1.134	7	0.03537	Cbx3 protein OS=Mus musculus GN=Cbx3 PE=1 SV=1
Q62313	Tgoln1 Ttgn1	1.134	3	0.04722	Trans-Golgi network integral membrane protein 1 OS=Mus musculus GN=Tgoln1 PE=1 SV=1
Q9CQC9	Sar1b Sara1b Sara2	1.134	4	0.1009	GTP-binding protein SAR1b OS=Mus musculus GN=Sar1b PE=1 SV=1
Q9CQ45	Nenf Spuf	1.133	4	0.04569	Neudesin OS=Mus musculus GN=Nenf PE=1 SV=1
Q61781	Krt14 Krt1-14	1.133	6	0.4727	Keratin, type I cytoskeletal 14 OS=Mus musculus GN=Krt14 PE=1 SV=2
Q62000	Ogn Og	1.132	13	0.001229	Mimecan OS=Mus musculus GN=Ogn PE=1 SV=1
Q6IRU5	Cltb	1.132	6	0.002657	Clathrin light chain B OS=Mus musculus GN=Cltb PE=1 SV=1
Q61029	Tmpo Lap2	1.132	7	0.008607	Lamina-associated polypeptide 2, isoforms beta/delta/epsilon/gamma OS=Mus musculus GN=Tmpo PE=1 SV=4
Q3UUU2	Fubp1	1.132	8	0.01416	Far upstream element-binding protein 1 OS=Mus musculus GN=Fubp1 PE=1 SV=1
Q4FE56	Usp9x	1.132	3	0.01419	Probable ubiquitin carboxyl-terminal hydrolase FAF-X OS=Mus musculus GN=Usp9x PE=1 SV=1
Q9D6Y7	Msra	1.131	4	0.01954	Mitochondrial peptide methionine sulfoxide reductase OS=Mus musculus GN=Msra PE=1 SV=1
P40124	Cap1 Cap	1.13	7	0.02344	Adenylyl cyclase-associated protein 1 OS=Mus musculus GN=Cap1 PE=1 SV=4
Q8R0H9	Gga1	1.13	4	0.1768	ADP-ribosylation factor-binding protein GGA1 OS=Mus musculus GN=Gga1 PE=1 SV=1
Q922Y1	Ubxn1 D19Ertd721e Saks1	1.13	4	0.2335	UBX domain-containing protein 1 OS=Mus musculus GN=Ubxn1 PE=1 SV=1
Q91ZW3	Smarca5 Snf2h	1.129	4	0.001887	SWI/SNF-related matrix-associated actin-dependent regulator of chromatin subfamily A member 5 OS=Mus musculus GN=Smarca5 PE=1 SV=1
P31230	Aimp1 Emap2 Scye1	1.129	7	0.002697	Aminoacyl tRNA synthase complex-interacting multifunctional protein 1 OS=Mus musculus GN=Aimp1 PE=1 SV=2
Q9CR62	Slc25a11	1.129	8	0.003047	Mitochondrial 2-oxoglutarate/malate carrier protein OS=Mus musculus GN=Slc25a11 PE=1 SV=3
Q07076	Anxa7 Anx7	1.129	7	0.009343	Annexin A7 OS=Mus musculus GN=Anxa7 PE=1 SV=2
Q9CRB6	Tppp3	1.129	4	0.03294	Tubulin polymerization-promoting protein family member 3 OS=Mus musculus GN=Tppp3 PE=1 SV=1
E9PV66	Myo18b	1.129	3	0.3837	Myosin XVIIIb OS=Mus musculus GN=Myo18b PE=1 SV=1
Q00PI9	Hnrnpul2 Hnrpul2 Manp	1.128	7	0.01101	Heterogeneous nuclear ribonucleoprotein U-like protein 2 OS=Mus musculus GN=Hnrnpul2 PE=1 SV=2
A0A1W2P7A1	Rps12	1.128	4	0.01236	40S ribosomal protein S12 OS=Mus musculus GN=Rps12 PE=1 SV=1
E9Q9X1	Dst	1.128	5	0.05615	Dystonin OS=Mus musculus GN=Dst PE=1 SV=2
Q8BPM0	Daam1	1.128	4	0.06127	Disheveled-associated activator of morphogenesis 1 OS=Mus musculus GN=Daam1 PE=1 SV=4
G3X9V2	Ctnnd1 mCG_3223	1.128	4	0.2674	Catenin (Cadherin associated protein), delta 1, isoform CRA_a OS=Mus musculus GN=Ctnnd1 PE=1 SV=1
Q9R1P0	Psma4	1.127	3	0.06495	Proteasome subunit alpha type-4 OS=Mus musculus GN=Psma4 PE=1 SV=1
Q64514	Tpp2	1.127	3	0.2733	Tripeptidyl-peptidase 2 OS=Mus musculus GN=Tpp2 PE=1 SV=3
Q61160	Fadd Mort1	1.126	8	0.001797	FAS-associated death domain protein OS=Mus musculus GN=Fadd PE=1 SV=1
J3QP71	Bsg	1.125	15	0.004319	Basigin (Fragment) OS=Mus musculus GN=Bsg PE=1 SV=1
Q5IRJ6	Slc30a9	1.125	5	0.05436	Zinc transporter 9 OS=Mus musculus GN=Slc30a9 PE=1 SV=2
Q8JZQ9	Eif3b Eif3s9	1.125	4	0.07266	Eukaryotic translation initiation factor 3 subunit B OS=Mus musculus GN=Eif3b PE=1 SV=1
Q924B0	Impa1 mCG_1639	1.125	4	0.1705	Inositol-1-monophosphatase OS=Mus musculus GN=Impa1 PE=1 SV=1
Q80X50	Ubap2l	1.125	7	0.1812	Ubiquitin-associated protein 2-like OS=Mus musculus GN=Ubap2l PE=1 SV=1
F8WHL2	Copa	1.125	3	0.1977	Coatomer subunit alpha OS=Mus musculus GN=Copa PE=1 SV=1
Q8C6I2	Sdhaf2 Pgl2 Sdh5	1.124	3	0.001981	Succinate dehydrogenase assembly factor 2, mitochondrial OS=Mus musculus GN=Sdhaf2 PE=1 SV=1
P14148	Rpl7	1.124	6	0.03591	60S ribosomal protein L7 OS=Mus musculus GN=Rpl7 PE=1 SV=2
Q4ZJM7	Otol1 Gm414	1.124	4	0.1028	Otolin-1 OS=Mus musculus GN=Otol1 PE=1 SV=2
Q9D892	Itpa	1.124	3	0.1056	Inosine triphosphate pyrophosphatase OS=Mus musculus GN=Itpa PE=1 SV=2
D3Z6D8	Mapk3	1.124	5	0.1517	Mitogen-activated protein kinase 3 OS=Mus musculus GN=Mapk3 PE=1 SV=1
Q6PB44	Ptpn23 Kiaa1471	1.124	3	0.1953	Tyrosine-protein phosphatase non-receptor type 23 OS=Mus musculus GN=Ptpn23 PE=1 SV=2
O70194	Eif3d Eif3s7	1.123	4	0.0007384	Eukaryotic translation initiation factor 3 subunit D OS=Mus musculus GN=Eif3d PE=1 SV=2
Q04857	Col6a1	1.123	18	0.01461	Collagen alpha-1(VI) chain OS=Mus musculus GN=Col6a1 PE=1 SV=1
P29699	Ahsg Fetua	1.123	4	0.03541	Alpha-2-HS-glycoprotein OS=Mus musculus GN=Ahsg PE=1 SV=1
Q9R059	Fhl3	1.123	3	0.06603	Four and a half LIM domains protein 3 OS=Mus musculus GN=Fhl3 PE=1 SV=2
Q505D7	Opa3	1.123	3	0.2367	Optic atrophy 3 protein homolog OS=Mus musculus GN=Opa3 PE=1 SV=1
Q6ZWX6	Eif2s1 Eif2a	1.122	5	0.0007557	Eukaryotic translation initiation factor 2 subunit 1 OS=Mus musculus GN=Eif2s1 PE=1 SV=3
Q8C483	Sars Sars1 mCG_4072	1.122	7	0.0008298	Serine--tRNA ligase, cytoplasmic OS=Mus musculus GN=Sars PE=1 SV=1
Q02257	Jup	1.122	14	0.001817	Junction plakoglobin OS=Mus musculus GN=Jup PE=1 SV=3
P41105	Rpl28	1.122	5	0.00393	60S ribosomal protein L28 OS=Mus musculus GN=Rpl28 PE=1 SV=2
Q9QUI0	Rhoa Arha Arha2	1.122	10	0.06697	Transforming protein RhoA OS=Mus musculus GN=Rhoa PE=1 SV=1
P56812	Pdcd5 Tfar19	1.122	6	0.08092	Programmed cell death protein 5 OS=Mus musculus GN=Pdcd5 PE=1 SV=3
P46656	Fdx1	1.122	11	0.0938	Adrenodoxin, mitochondrial OS=Mus musculus GN=Fdx1 PE=1 SV=1
Q8BK64	Ahsa1	1.122	4	0.1541	Activator of 90 kDa heat shock protein ATPase homolog 1 OS=Mus musculus GN=Ahsa1 PE=1 SV=2
P14206	Rpsa Lamr1 P40-8	1.122	3	0.2055	40S ribosomal protein SA OS=Mus musculus GN=Rpsa PE=1 SV=4
Q8BMK4	Ckap4	1.121	15	0.001208	Cytoskeleton-associated protein 4 OS=Mus musculus GN=Ckap4 PE=1 SV=2
Q61033	Tmpo Lap2	1.121	6	0.01298	Lamina-associated polypeptide 2, isoforms alpha/zeta OS=Mus musculus GN=Tmpo PE=1 SV=4
P47962	Rpl5	1.121	9	0.01893	60S ribosomal protein L5 OS=Mus musculus GN=Rpl5 PE=1 SV=3
P19157	Gstp1 Gstpib	1.121	9	0.02768	Glutathione S-transferase P 1 OS=Mus musculus GN=Gstp1 PE=1 SV=2
Q8R0W0	Eppk1 EPPK	1.121	6	0.0488	Epiplakin OS=Mus musculus GN=Eppk1 PE=1 SV=2
P83882	Rpl36a Rpl44	1.121	4	0.09796	60S ribosomal protein L36a OS=Mus musculus GN=Rpl36a PE=1 SV=2
A0A1Y7VMN0	Rock2	1.121	5	0.2105	Rho-associated protein kinase 2 (Fragment) OS=Mus musculus GN=Rock2 PE=1 SV=1
P31001	Des	1.12	128	1.686e-10	Desmin OS=Mus musculus GN=Des PE=1 SV=3
P16045	Lgals1 Gbp	1.119	10	0.02739	Galectin-1 OS=Mus musculus GN=Lgals1 PE=1 SV=3
A0A0A0MQ68	Gcdh	1.119	3	0.02761	Glutaryl-CoA dehydrogenase, mitochondrial OS=Mus musculus GN=Gcdh PE=1 SV=1
Q9WUR9	Ak4 Ak-4 Ak3b Ak3l1	1.119	7	0.05854	Adenylate kinase 4, mitochondrial OS=Mus musculus GN=Ak4 PE=1 SV=1
P62962	Pfn1	1.118	10	0.000316	Profilin-1 OS=Mus musculus GN=Pfn1 PE=1 SV=2
J3QMM7	Naxd 0710008K08Rik CARKD Carkd mCG_17317	1.118	6	0.003975	ATP-dependent (S)-NAD(P)H-hydrate dehydratase OS=Mus musculus GN=Naxd PE=1 SV=1
Q8K010	Oplah	1.118	5	0.1479	5-oxoprolinase OS=Mus musculus GN=Oplah PE=1 SV=1
B7ZNL2	Nap1l4 mCG_129001	1.117	13	0.0005715	Nap1l4 protein OS=Mus musculus GN=Nap1l4 PE=1 SV=1
Q9R0C0	Bloc1s6 P2 Pa Pldn	1.117	3	0.2838	Biogenesis of lysosome-related organelles complex 1 subunit 6 OS=Mus musculus GN=Bloc1s6 PE=1 SV=1
O70318	Epb41l2 Epb4.1l2	1.116	8	0.005532	Band 4.1-like protein 2 OS=Mus musculus GN=Epb41l2 PE=1 SV=2
P23116	Eif3a Csma Eif3 Eif3s10	1.115	19	0.0002545	Eukaryotic translation initiation factor 3 subunit A OS=Mus musculus GN=Eif3a PE=1 SV=5
P62889	Rpl30	1.115	4	0.01451	60S ribosomal protein L30 OS=Mus musculus GN=Rpl30 PE=1 SV=2
Q9JIF7	Copb1 Copb	1.115	4	0.2137	Coatomer subunit beta OS=Mus musculus GN=Copb1 PE=1 SV=1
P06801	Me1 Mod-1 Mod1	1.115	5	0.2497	NADP-dependent malic enzyme OS=Mus musculus GN=Me1 PE=1 SV=2
Q62376	Snrnp70 Snrp70	1.115	3	0.2858	U1 small nuclear ribonucleoprotein 70 kDa OS=Mus musculus GN=Snrnp70 PE=1 SV=2
E9Q9M1	Nt5c2	1.115	3	0.4441	Cytosolic purine 5'-nucleotidase OS=Mus musculus GN=Nt5c2 PE=1 SV=1
P27546	Map4 Mtap4	1.114	41	9.542e-06	Microtubule-associated protein 4 OS=Mus musculus GN=Map4 PE=1 SV=3
P62192	Psmc1	1.114	17	0.001897	26S proteasome regulatory subunit 4 OS=Mus musculus GN=Psmc1 PE=1 SV=1
Q9CZ30	Ola1 Gtpbp9	1.114	5	0.04801	Obg-like ATPase 1 OS=Mus musculus GN=Ola1 PE=1 SV=1
P29341	Pabpc1 Pabp1	1.114	5	0.09399	Polyadenylate-binding protein 1 OS=Mus musculus GN=Pabpc1 PE=1 SV=2
Q8BGC4	Zadh2 Ptgr3	1.114	4	0.1602	Prostaglandin reductase-3 OS=Mus musculus GN=Zadh2 PE=1 SV=1
Q8BH58	Tiprl	1.114	3	0.3523	TIP41-like protein OS=Mus musculus GN=Tiprl PE=1 SV=1
A0A1W2P7J1	Coq10a	1.113	6	0.004194	Coenzyme Q10A OS=Mus musculus GN=Coq10a PE=1 SV=1
A0A1B0GRP7	Plpbp Prosc	1.113	4	0.1689	Pyridoxal phosphate-binding protein (Fragment) OS=Mus musculus GN=Plpbp PE=1 SV=1
P12382	Pfkl Pfk-l Pfkb	1.113	3	0.5318	ATP-dependent 6-phosphofructokinase, liver type OS=Mus musculus GN=Pfkl PE=1 SV=4
A0A1W2P6P1	Sgta	1.112	5	0.001878	Small glutamine-rich tetratricopeptide repeat-containing protein alpha (Fragment) OS=Mus musculus GN=Sgta PE=1 SV=1
Q3TMX5	Manf Armet mCG_19507	1.112	4	0.01142	Arginine-rich, mutated in early stage tumors, isoform CRA_b OS=Mus musculus GN=Manf PE=1 SV=1
F2Z456	Cyb5r3	1.112	7	0.02141	NADH-cytochrome b5 reductase OS=Mus musculus GN=Cyb5r3 PE=1 SV=1
Q9CQ54	Ndufc2	1.112	13	0.07032	NADH dehydrogenase [ubiquinone] 1 subunit C2 OS=Mus musculus GN=Ndufc2 PE=1 SV=1
Q9CX34	Sugt1	1.112	6	0.07729	Protein SGT1 homolog OS=Mus musculus GN=Sugt1 PE=1 SV=3
T1ECW4	Rbpms	1.112	3	0.09232	RNA-binding protein with multiple-splicing OS=Mus musculus GN=Rbpms PE=1 SV=1
Q8BZF8	Pgm5	1.111	14	0.001631	Phosphoglucomutase-like protein 5 OS=Mus musculus GN=Pgm5 PE=1 SV=2
J3QMN4	Txnrd2	1.111	7	0.01251	Thioredoxin reductase 2, mitochondrial OS=Mus musculus GN=Txnrd2 PE=1 SV=1
Q91WS0	Cisd1 D10Ertd214e Zcd1	1.111	11	0.01358	CDGSH iron-sulfur domain-containing protein 1 OS=Mus musculus GN=Cisd1 PE=1 SV=1
Q9CQW2	Arl8b Arl10c Gie1	1.111	4	0.02559	ADP-ribosylation factor-like protein 8B OS=Mus musculus GN=Arl8b PE=1 SV=1
P68372	Tubb4b Tubb2c	1.11	31	2.272e-05	Tubulin beta-4B chain OS=Mus musculus GN=Tubb4b PE=1 SV=1
Q8R2G4	Art3	1.11	10	0.1016	Ecto-ADP-ribosyltransferase 3 OS=Mus musculus GN=Art3 PE=1 SV=2
Q99M04	Lias Lip1	1.11	3	0.1244	Lipoyl synthase, mitochondrial OS=Mus musculus GN=Lias PE=1 SV=1
Q99LX0	Park7	1.109	11	3.471e-05	Protein/nucleic acid deglycase DJ-1 OS=Mus musculus GN=Park7 PE=1 SV=1
Q9EQP2	Ehd4 Past2	1.109	25	4.504e-05	EH domain-containing protein 4 OS=Mus musculus GN=Ehd4 PE=1 SV=1
P63321	Rala Ral Ral-a	1.109	4	0.01391	Ras-related protein Ral-A OS=Mus musculus GN=Rala PE=1 SV=1
Q9D880	Timm50 Tim50	1.109	6	0.02484	Mitochondrial import inner membrane translocase subunit TIM50 OS=Mus musculus GN=Timm50 PE=1 SV=1
Q9CZ44	Nsfl1c	1.109	11	0.04678	NSFL1 cofactor p47 OS=Mus musculus GN=Nsfl1c PE=1 SV=1
Q8BG05	Hnrnpa3 Hnrpa3	1.109	9	0.0531	Heterogeneous nuclear ribonucleoprotein A3 OS=Mus musculus GN=Hnrnpa3 PE=1 SV=1
D3YWR7	Qdpr	1.109	7	0.07126	Dihydropteridine reductase OS=Mus musculus GN=Qdpr PE=1 SV=1
A2AKD7	Snta1	1.109	5	0.1426	Alpha-1-syntrophin OS=Mus musculus GN=Snta1 PE=1 SV=1
Q3TFD0	Shmt2	1.109	6	0.4207	Serine hydroxymethyltransferase OS=Mus musculus GN=Shmt2 PE=1 SV=1
D3Z7X0	Acad12 mCG_142036	1.108	18	0.002008	Acyl-Coenzyme A dehydrogenase family, member 12 OS=Mus musculus GN=Acad12 PE=1 SV=1
Q6XLQ8	Calu mCG_9131	1.108	8	0.07853	Calumenin OS=Mus musculus GN=Calu PE=1 SV=1
Q99LE6	Abcf2	1.108	3	0.3342	ATP-binding cassette sub-family F member 2 OS=Mus musculus GN=Abcf2 PE=1 SV=1
Q9D1P0	Mrpl13	1.108	3	0.351	39S ribosomal protein L13, mitochondrial OS=Mus musculus GN=Mrpl13 PE=1 SV=1
P99024	Tubb5	1.107	24	8.184e-05	Tubulin beta-5 chain OS=Mus musculus GN=Tubb5 PE=1 SV=1
P70335	Rock1	1.107	5	0.0302	Rho-associated protein kinase 1 OS=Mus musculus GN=Rock1 PE=1 SV=1
D3Z1V4	Pebp1	1.107	4	0.05887	Phosphatidylethanolamine-binding protein 1 OS=Mus musculus GN=Pebp1 PE=1 SV=1
A0A0J9YUI1	Ube2k	1.107	4	0.4042	Ubiquitin-conjugating enzyme E2 K OS=Mus musculus GN=Ube2k PE=1 SV=1
P26043	Rdx	1.106	26	3.171e-05	Radixin OS=Mus musculus GN=Rdx PE=1 SV=3
Q9QYJ0	Dnaja2	1.106	10	0.0006326	DnaJ homolog subfamily A member 2 OS=Mus musculus GN=Dnaja2 PE=1 SV=1
E9PZ43	Map4 Mtap4	1.106	12	0.009934	Microtubule-associated protein OS=Mus musculus GN=Map4 PE=1 SV=3
O54946	Dnajb6 Hsj2 Mrj	1.106	12	0.01013	DnaJ homolog subfamily B member 6 OS=Mus musculus GN=Dnajb6 PE=1 SV=4
E9QA15	Cald1	1.106	14	0.01303	Caldesmon 1 OS=Mus musculus GN=Cald1 PE=1 SV=1
A0A1L1SUR7	Picalm	1.106	4	0.1401	Phosphatidylinositol-binding clathrin assembly protein (Fragment) OS=Mus musculus GN=Picalm PE=1 SV=1
Q99LB6	Mat2b	1.106	3	0.1685	Methionine adenosyltransferase 2 subunit beta OS=Mus musculus GN=Mat2b PE=1 SV=1
Q7TMM9	Tubb2a Tubb2	1.105	24	8.898e-05	Tubulin beta-2A chain OS=Mus musculus GN=Tubb2a PE=1 SV=1
Q99L47	St13 Fam10a1 Hip	1.105	5	0.04593	Hsc70-interacting protein OS=Mus musculus GN=St13 PE=1 SV=1
P49586	Pcyt1a Ctpct Pcyt1	1.105	3	0.325	Choline-phosphate cytidylyltransferase A OS=Mus musculus GN=Pcyt1a PE=1 SV=1
F8VQJ3	Lamc1	1.104	63	6.65e-05	Laminin subunit gamma-1 OS=Mus musculus GN=Lamc1 PE=1 SV=1
Q9CXT8	Pmpcb	1.104	9	0.03178	Mitochondrial-processing peptidase subunit beta OS=Mus musculus GN=Pmpcb PE=1 SV=1
A0A0U1RP87	Vamp5	1.104	3	0.04079	Vesicle-associated membrane protein 5 OS=Mus musculus GN=Vamp5 PE=1 SV=1
Q9Z204	Hnrnpc Hnrpc	1.104	7	0.1067	Heterogeneous nuclear ribonucleoproteins C1/C2 OS=Mus musculus GN=Hnrnpc PE=1 SV=1
Q9Z0P4	Palm	1.104	3	0.1621	Paralemmin-1 OS=Mus musculus GN=Palm PE=1 SV=1
A0A0J9YTY0	2019-09-11	1.104	4	0.2333	Septin-11 OS=Mus musculus GN=Sept11 PE=1 SV=1
A2ACG7	Rpn2	1.104	3	0.2479	Dolichyl-diphosphooligosaccharide--protein glycosyltransferase subunit 2 OS=Mus musculus GN=Rpn2 PE=1 SV=1
Q9CXD6	Mcur1 Ccdc90a	1.104	3	0.2788	Mitochondrial calcium uniporter regulator 1 OS=Mus musculus GN=Mcur1 PE=1 SV=1
Q8BGA9	Oxa1l	1.104	3	0.3319	Mitochondrial inner membrane protein OXA1L OS=Mus musculus GN=Oxa1l PE=1 SV=1
Q3UMT1	Ppp1r12c Mbs85	1.103	3	0.007625	Protein phosphatase 1 regulatory subunit 12C OS=Mus musculus GN=Ppp1r12c PE=1 SV=1
P46460	Nsf Skd2	1.103	3	0.6214	Vesicle-fusing ATPase OS=Mus musculus GN=Nsf PE=1 SV=2
P26041	Msn	1.102	46	7.88e-06	Moesin OS=Mus musculus GN=Msn PE=1 SV=3
P48678	Lmna Lmn1	1.102	50	6.133e-05	Prelamin-A/C OS=Mus musculus GN=Lmna PE=1 SV=2
Q505F5	Lrrc47 Kiaa1185	1.102	5	0.05401	Leucine-rich repeat-containing protein 47 OS=Mus musculus GN=Lrrc47 PE=1 SV=1
P60335	Pcbp1	1.102	4	0.2932	Poly(rC)-binding protein 1 OS=Mus musculus GN=Pcbp1 PE=1 SV=1
A2AP32	Ndufb6	1.101	10	0.0001232	NADH dehydrogenase [ubiquinone] 1 beta subcomplex subunit 6 OS=Mus musculus GN=Ndufb6 PE=1 SV=1
A2AMW0	Capzb mCG_122335	1.101	12	0.02619	Capping protein (Actin filament) muscle Z-line, beta, isoform CRA_a OS=Mus musculus GN=Capzb PE=1 SV=1
P80313	Cct7 Ccth	1.101	13	0.02974	T-complex protein 1 subunit eta OS=Mus musculus GN=Cct7 PE=1 SV=1
P35385	Hspb7 Cvhsp Hsp25-2	1.101	8	0.03254	Heat shock protein beta-7 OS=Mus musculus GN=Hspb7 PE=1 SV=3
E9Q6R7	Utrn	1.101	10	0.1064	Utrophin OS=Mus musculus GN=Utrn PE=1 SV=1
A0A0B4J1E7	Kpna4	1.101	4	0.1242	Importin subunit alpha-3 OS=Mus musculus GN=Kpna4 PE=1 SV=1
E9Q828	Atp2b4	1.101	3	0.4216	Calcium-transporting ATPase OS=Mus musculus GN=Atp2b4 PE=1 SV=1
Q99MN9	Pccb	1.1	20	0.002462	Propionyl-CoA carboxylase beta chain, mitochondrial OS=Mus musculus GN=Pccb PE=1 SV=2
Q8R1B4	Eif3c Eif3s8	1.1	4	0.03609	Eukaryotic translation initiation factor 3 subunit C OS=Mus musculus GN=Eif3c PE=1 SV=1
A0A1B0GS58	Glrx3	1.1	8	0.229	Glutaredoxin-3 OS=Mus musculus GN=Glrx3 PE=1 SV=1
Q9D6S7	Mrrf	1.1	8	0.2797	Ribosome-recycling factor, mitochondrial OS=Mus musculus GN=Mrrf PE=1 SV=1
Q3UH59	Myh10	1.099	40	0.0007317	Myosin-10 OS=Mus musculus GN=Myh10 PE=1 SV=1
A0A0G2JFH2	Map4	1.099	20	0.002818	Microtubule-associated protein (Fragment) OS=Mus musculus GN=Map4 PE=1 SV=1
Q8VBT1	Txlnb Mdp77	1.099	14	0.002865	Beta-taxilin OS=Mus musculus GN=Txlnb PE=1 SV=2
P62754	Rps6	1.099	8	0.006719	40S ribosomal protein S6 OS=Mus musculus GN=Rps6 PE=1 SV=1
Q68FG2	Sptbn2 Spnb3 mCG_8401	1.099	4	0.04075	Spectrin beta chain OS=Mus musculus GN=Sptbn2 PE=1 SV=1
Q3UFY8	Trmt10c Mrpp1 Rg9mtd1	1.099	3	0.1628	Mitochondrial ribonuclease P protein 1 OS=Mus musculus GN=Trmt10c PE=1 SV=2
A0A087WS16	Col6a3	1.098	102	6.711e-08	Collagen, type VI, alpha 3 OS=Mus musculus GN=Col6a3 PE=1 SV=1
P08113	Hsp90b1 Grp94 Tra-1 Tra1	1.098	29	0.0003011	Endoplasmin OS=Mus musculus GN=Hsp90b1 PE=1 SV=2
A2A547	Rpl19	1.098	4	0.00584	Ribosomal protein L19 OS=Mus musculus GN=Rpl19 PE=1 SV=1
Q8QZT1	Acat1	1.098	37	0.05004	Acetyl-CoA acetyltransferase, mitochondrial OS=Mus musculus GN=Acat1 PE=1 SV=1
Q9QUR6	Prep Pep	1.098	10	0.1482	Prolyl endopeptidase OS=Mus musculus GN=Prep PE=1 SV=1
Q9CWV1	Mcm8	1.098	3	0.2073	DNA helicase MCM8 OS=Mus musculus GN=Mcm8 PE=1 SV=3
E9QAT9	Trim54	1.098	3	0.2112	Tripartite motif-containing protein 54 OS=Mus musculus GN=Trim54 PE=1 SV=1
P40336	Vps26a Vps26	1.098	4	0.4385	Vacuolar protein sorting-associated protein 26A OS=Mus musculus GN=Vps26a PE=1 SV=1
Q9Z2K1	Krt16 Krt1-16	1.097	6	0.6036	Keratin, type I cytoskeletal 16 OS=Mus musculus GN=Krt16 PE=1 SV=3
E9PWQ3	Col6a3	1.096	99	1.958e-07	Collagen, type VI, alpha 3 OS=Mus musculus GN=Col6a3 PE=1 SV=2
P17563	Selenbp1 Lpsb	1.096	18	5.778e-05	Selenium-binding protein 1 OS=Mus musculus GN=Selenbp1 PE=1 SV=2
E0CYV0	Pcmt1	1.096	9	0.02308	Protein-L-isoaspartate O-methyltransferase OS=Mus musculus GN=Pcmt1 PE=1 SV=1
Q9CWJ9	Atic Purh	1.096	11	0.04899	Bifunctional purine biosynthesis protein PURH OS=Mus musculus GN=Atic PE=1 SV=2
Q61187	Tsg101	1.096	4	0.157	Tumor susceptibility gene 101 protein OS=Mus musculus GN=Tsg101 PE=1 SV=2
A3KFX0	Nt5c1a	1.096	3	0.4846	Cytosolic 5'-nucleotidase 1A OS=Mus musculus GN=Nt5c1a PE=1 SV=1
P30416	Fkbp4 Fkpb52	1.095	12	0.1463	Peptidyl-prolyl cis-trans isomerase FKBP4 OS=Mus musculus GN=Fkbp4 PE=1 SV=5
P67984	Rpl22	1.095	4	0.1981	60S ribosomal protein L22 OS=Mus musculus GN=Rpl22 PE=1 SV=2
Q61792	Lasp1 Mln50	1.095	4	0.2136	LIM and SH3 domain protein 1 OS=Mus musculus GN=Lasp1 PE=1 SV=1
P24369	Ppib	1.094	7	0.01804	Peptidyl-prolyl cis-trans isomerase B OS=Mus musculus GN=Ppib PE=1 SV=2
Q9CRD2	Emc2 Kiaa0103 Ttc35	1.094	4	0.06237	ER membrane protein complex subunit 2 OS=Mus musculus GN=Emc2 PE=1 SV=1
Q99MR8	Mccc1 Mcca	1.094	17	0.07945	Methylcrotonoyl-CoA carboxylase subunit alpha, mitochondrial OS=Mus musculus GN=Mccc1 PE=1 SV=2
Q9Z0P5	Twf2 Ptk9l	1.094	5	0.2083	Twinfilin-2 OS=Mus musculus GN=Twf2 PE=1 SV=1
Q3U9G9	Lbr	1.094	4	0.337	Lamin-B receptor OS=Mus musculus GN=Lbr PE=1 SV=2
Q8BK30	Ndufv3	1.094	7	0.3635	NADH dehydrogenase [ubiquinone] flavoprotein 3, mitochondrial OS=Mus musculus GN=Ndufv3 PE=1 SV=1
Q8VHX6	Flnc Abpl Fln2	1.093	73	1.248e-06	Filamin-C OS=Mus musculus GN=Flnc PE=1 SV=3
Q61035	Hars	1.093	10	0.0003825	Histidine--tRNA ligase, cytoplasmic OS=Mus musculus GN=Hars PE=1 SV=2
P07356	Anxa2 Anx2 Cal1h	1.093	20	0.001458	Annexin A2 OS=Mus musculus GN=Anxa2 PE=1 SV=2
Q9Z2I8	Suclg2	1.093	23	0.003331	Succinate--CoA ligase [GDP-forming] subunit beta, mitochondrial OS=Mus musculus GN=Suclg2 PE=1 SV=3
E9Q264	Myh15	1.093	7	0.04926	Myosin, heavy chain 15 OS=Mus musculus GN=Myh15 PE=1 SV=1
Q8BVQ9	Psmc2	1.093	12	0.05584	26S proteasome regulatory subunit 7 OS=Mus musculus GN=Psmc2 PE=1 SV=1
P14211	Calr	1.093	18	0.07776	Calreticulin OS=Mus musculus GN=Calr PE=1 SV=1
Q8R164	Bphl	1.093	5	0.1471	Valacyclovir hydrolase OS=Mus musculus GN=Bphl PE=1 SV=1
A0A0R4J107	Apeh	1.093	6	0.1993	Acylamino-acid-releasing enzyme (Fragment) OS=Mus musculus GN=Apeh PE=1 SV=1
Q7TNC4	Luc7l2	1.093	3	0.3855	Putative RNA-binding protein Luc7-like 2 OS=Mus musculus GN=Luc7l2 PE=1 SV=1
A0A0G2JEX1	Nexn	1.092	27	9.604e-06	Nexilin OS=Mus musculus GN=Nexn PE=1 SV=1
Q9WTQ5	Akap12 Gag12 Ssecks	1.092	9	0.002191	A-kinase anchor protein 12 OS=Mus musculus GN=Akap12 PE=1 SV=1
Q62095	Ddx3y D1Pas1-rs1 Dead2	1.092	10	0.003193	ATP-dependent RNA helicase DDX3Y OS=Mus musculus GN=Ddx3y PE=1 SV=2
P45376	Akr1b1 Akr1b3 Aldor1 Aldr1	1.092	14	0.01612	Aldose reductase OS=Mus musculus GN=Akr1b1 PE=1 SV=3
P55284	Cdh5	1.092	4	0.3515	Cadherin-5 OS=Mus musculus GN=Cdh5 PE=1 SV=2
Q8K0Z7	Taco1 Ccdc44	1.091	9	0.004969	Translational activator of cytochrome c oxidase 1 OS=Mus musculus GN=Taco1 PE=1 SV=1
Q9CZX8	Rps19	1.091	13	0.02468	40S ribosomal protein S19 OS=Mus musculus GN=Rps19 PE=1 SV=3
O70400	Pdlim1 Clim1	1.091	12	0.06967	PDZ and LIM domain protein 1 OS=Mus musculus GN=Pdlim1 PE=1 SV=4
Q9D0I9	Rars	1.09	11	0.01648	Arginine--tRNA ligase, cytoplasmic OS=Mus musculus GN=Rars PE=1 SV=2
Q6P5B5	Fxr2 Fxr2h	1.09	7	0.0417	Fragile X mental retardation syndrome-related protein 2 OS=Mus musculus GN=Fxr2 PE=1 SV=1
Q9DBG5	Plin3 M6prbp1 Tip47	1.09	14	0.209	Perilipin-3 OS=Mus musculus GN=Plin3 PE=1 SV=1
P20065	Tmsb4x Ptmb4 Tmsb4	1.09	4	0.6318	Thymosin beta-4 OS=Mus musculus GN=Tmsb4x PE=1 SV=1
Q99MR9	Ppp1r3a Pp1g	1.089	6	0.0003955	Protein phosphatase 1 regulatory subunit 3A OS=Mus musculus GN=Ppp1r3a PE=1 SV=2
O08553	Dpysl2 Crmp2 Ulip2	1.089	12	0.0008943	Dihydropyrimidinase-related protein 2 OS=Mus musculus GN=Dpysl2 PE=1 SV=2
Q99PR8	Hspb2	1.089	3	0.01352	Heat shock protein beta-2 OS=Mus musculus GN=Hspb2 PE=1 SV=2
Q3UGC7	Eif3j1 Eif3s1-1	1.089	13	0.01541	Eukaryotic translation initiation factor 3 subunit J-A OS=Mus musculus GN=Eif3j1 PE=2 SV=1
Q9JK42	Pdk2	1.089	9	0.1713	[Pyruvate dehydrogenase (acetyl-transferring)] kinase isozyme 2, mitochondrial OS=Mus musculus GN=Pdk2 PE=1 SV=2
A2A4P4	Gm27029	1.089	6	0.2499	Predicted gene, 27029 OS=Mus musculus GN=Gm27029 PE=4 SV=1
P18760	Cfl1	1.088	12	0.0652	Cofilin-1 OS=Mus musculus GN=Cfl1 PE=1 SV=3
Q9JHJ0	Tmod3	1.088	9	0.07088	Tropomodulin-3 OS=Mus musculus GN=Tmod3 PE=1 SV=1
Q3TRE0	Sspn mCG_15024	1.088	3	0.1611	Sarcospan OS=Mus musculus GN=Sspn PE=1 SV=1
Q9Z2D6	Mecp2	1.088	4	0.236	Methyl-CpG-binding protein 2 OS=Mus musculus GN=Mecp2 PE=1 SV=1
P26443	Glud1 Glud	1.087	23	0.0001093	Glutamate dehydrogenase 1, mitochondrial OS=Mus musculus GN=Glud1 PE=1 SV=1
Q6IRU2	Tpm4	1.087	18	0.009312	Tropomyosin alpha-4 chain OS=Mus musculus GN=Tpm4 PE=1 SV=3
Q3TCD4	Eci2 Peci	1.087	13	0.02264	Enoyl-CoA delta isomerase 2, mitochondrial OS=Mus musculus GN=Eci2 PE=1 SV=1
Q8VCW8	Acsf2	1.087	9	0.1313	Acyl-CoA synthetase family member 2, mitochondrial OS=Mus musculus GN=Acsf2 PE=1 SV=1
E9PYF4	Lmo7	1.086	23	6.212e-05	LIM domain only 7 OS=Mus musculus GN=Lmo7 PE=1 SV=1
F7AA26	Pakap	1.086	9	0.01175	Paralemmin A kinase anchor protein (Fragment) OS=Mus musculus GN=Pakap PE=1 SV=1
A0A0R4J1R7	Pcbd2	1.086	4	0.02683	Pterin-4-alpha-carbinolamine dehydratase 2 OS=Mus musculus GN=Pcbd2 PE=1 SV=1
A0A1W2P812	Ank3	1.086	6	0.04371	Ankyrin-3 OS=Mus musculus GN=Ank3 PE=1 SV=1
A0A0R4J0J0	Palmd	1.086	8	0.06413	Palmdelphin OS=Mus musculus GN=Palmd PE=1 SV=1
Q9D0S9	Hint2	1.086	10	0.1289	Histidine triad nucleotide-binding protein 2, mitochondrial OS=Mus musculus GN=Hint2 PE=1 SV=1
A2AKN8	Mup8 Mup5 OTTMUSG00000008509	1.086	3	0.3876	Major urinary protein 5 OS=Mus musculus GN=Mup8 PE=3 SV=1
P50396	Gdi1 Rabgdia	1.085	12	0.001786	Rab GDP dissociation inhibitor alpha OS=Mus musculus GN=Gdi1 PE=1 SV=3
B7ZCF1	Psmc3	1.085	16	0.009026	26S proteasome regulatory subunit 6A OS=Mus musculus GN=Psmc3 PE=1 SV=1
Q6GT24	Prdx6	1.085	24	0.01481	Peroxiredoxin-6 OS=Mus musculus GN=Prdx6 PE=1 SV=1
Q08857	Cd36	1.085	13	0.1717	Platelet glycoprotein 4 OS=Mus musculus GN=Cd36 PE=1 SV=2
P05064	Aldoa Aldo1	1.084	66	0.003109	Fructose-bisphosphate aldolase A OS=Mus musculus GN=Aldoa PE=1 SV=2
Q02053	Uba1 Sbx Ube1 Ube1ax Ube1x	1.084	23	0.00446	Ubiquitin-like modifier-activating enzyme 1 OS=Mus musculus GN=Uba1 PE=1 SV=1
P17742	Ppia	1.084	23	0.01228	Peptidyl-prolyl cis-trans isomerase A OS=Mus musculus GN=Ppia PE=1 SV=2
Q8BMF3	Me3	1.084	12	0.02621	NADP-dependent malic enzyme, mitochondrial OS=Mus musculus GN=Me3 PE=1 SV=2
Q9DBB8	Dhdh	1.084	4	0.1426	Trans-1,2-dihydrobenzene-1,2-diol dehydrogenase OS=Mus musculus GN=Dhdh PE=1 SV=1
B0R091	Chp1 1500003O03Rik	1.084	5	0.3815	Calcineurin B homologous protein 1 OS=Mus musculus GN=Chp1 PE=1 SV=1
Q14C51	Ptcd3 Mrps39	1.084	3	0.4618	Pentatricopeptide repeat domain-containing protein 3, mitochondrial OS=Mus musculus GN=Ptcd3 PE=1 SV=2
E9QNA7	Sorbs1	1.083	31	0.0001216	Sorbin and SH3 domain-containing protein 1 OS=Mus musculus GN=Sorbs1 PE=1 SV=1
Q9D3D9	Atp5f1d Atp5d	1.083	10	0.006197	ATP synthase subunit delta, mitochondrial OS=Mus musculus GN=Atp5d PE=1 SV=1
Q9CQX8	Mrps36	1.083	6	0.0288	28S ribosomal protein S36, mitochondrial OS=Mus musculus GN=Mrps36 PE=1 SV=1
P47911	Rpl6	1.083	8	0.03032	60S ribosomal protein L6 OS=Mus musculus GN=Rpl6 PE=1 SV=3
Q922B1	Macrod1 Lrp16	1.083	3	0.08446	O-acetyl-ADP-ribose deacetylase MACROD1 OS=Mus musculus GN=Macrod1 PE=1 SV=2
B9EHJ3	Tjp1	1.083	7	0.2755	Tight junction protein ZO-1 OS=Mus musculus GN=Tjp1 PE=1 SV=1
O35344	Kpna3 Qip2	1.083	5	0.4167	Importin subunit alpha-4 OS=Mus musculus GN=Kpna3 PE=1 SV=1
Q99J39	Mlycd	1.083	8	0.4725	Malonyl-CoA decarboxylase, mitochondrial OS=Mus musculus GN=Mlycd PE=1 SV=1
D3YYS6	Mgll	1.083	3	0.5091	Monoglyceride lipase OS=Mus musculus GN=Mgll PE=1 SV=1
A0A087WNW3	Ktn1	1.082	25	1.718e-06	Kinectin OS=Mus musculus GN=Ktn1 PE=1 SV=1
P58281	Opa1	1.082	45	0.003735	Dynamin-like 120 kDa protein, mitochondrial OS=Mus musculus GN=Opa1 PE=1 SV=1
P63005	Pafah1b1 Lis-1 Lis1 Pafaha	1.082	4	0.0164	Platelet-activating factor acetylhydrolase IB subunit alpha OS=Mus musculus GN=Pafah1b1 PE=1 SV=2
P52825	Cpt2 Cpt-2	1.082	33	0.02246	Carnitine O-palmitoyltransferase 2, mitochondrial OS=Mus musculus GN=Cpt2 PE=1 SV=2
A0A140T8T4	Rpl9-ps6	1.082	7	0.2712	Ribosomal protein L9, pseudogene 6 OS=Mus musculus GN=Rpl9-ps6 PE=4 SV=1
Q6P8J7	Ckmt2	1.081	195	1.695e-12	Creatine kinase S-type, mitochondrial OS=Mus musculus GN=Ckmt2 PE=1 SV=1
P56391	Cox6b1 Cox6b	1.081	10	0.02154	Cytochrome c oxidase subunit 6B1 OS=Mus musculus GN=Cox6b1 PE=1 SV=2
O35435	Dhodh	1.081	6	0.03877	Dihydroorotate dehydrogenase (quinone), mitochondrial OS=Mus musculus GN=Dhodh PE=1 SV=2
E9Q9F5	2019-09-07	1.081	9	0.06014	Septin-7 OS=Mus musculus GN=Sept7 PE=1 SV=2
P97927	Lama4	1.081	16	0.0677	Laminin subunit alpha-4 OS=Mus musculus GN=Lama4 PE=1 SV=2
Q61001	Lama5	1.081	9	0.08833	Laminin subunit alpha-5 OS=Mus musculus GN=Lama5 PE=1 SV=4
Q99JB8	Pacsin3	1.081	10	0.1028	Protein kinase C and casein kinase II substrate protein 3 OS=Mus musculus GN=Pacsin3 PE=1 SV=1
Q91VC9	Ghitm Mics1	1.081	3	0.1048	Growth hormone-inducible transmembrane protein OS=Mus musculus GN=Ghitm PE=1 SV=1
Q9JKB1	Uchl3	1.081	6	0.1939	Ubiquitin carboxyl-terminal hydrolase isozyme L3 OS=Mus musculus GN=Uchl3 PE=1 SV=2
Q3URE1	Acsf3	1.081	7	0.3287	Acyl-CoA synthetase family member 3, mitochondrial OS=Mus musculus GN=Acsf3 PE=1 SV=2
Q9WVJ2	Psmd13	1.08	5	0.000645	26S proteasome non-ATPase regulatory subunit 13 OS=Mus musculus GN=Psmd13 PE=1 SV=1
Q99JY9	Actr3 Arp3	1.08	12	0.006552	Actin-related protein 3 OS=Mus musculus GN=Actr3 PE=1 SV=3
Q9WU78	Pdcd6ip Aip1 Alix	1.08	12	0.008302	Programmed cell death 6-interacting protein OS=Mus musculus GN=Pdcd6ip PE=1 SV=3
P08228	Sod1	1.08	13	0.01196	Superoxide dismutase [Cu-Zn] OS=Mus musculus GN=Sod1 PE=1 SV=2
Q8K1M6	Dnm1l Drp1	1.08	23	0.01413	Dynamin-1-like protein OS=Mus musculus GN=Dnm1l PE=1 SV=2
P62908	Rps3	1.08	11	0.01914	40S ribosomal protein S3 OS=Mus musculus GN=Rps3 PE=1 SV=1
A0A087WQ94	Tns1	1.08	17	0.03189	Tensin 1 (Fragment) OS=Mus musculus GN=Tns1 PE=1 SV=1
Q8C0M9	Asrgl1	1.08	5	0.04158	Isoaspartyl peptidase/L-asparaginase OS=Mus musculus GN=Asrgl1 PE=1 SV=1
Q3UHB1	Nt5dc3 Gnn	1.08	3	0.04519	5'-nucleotidase domain-containing protein 3 OS=Mus musculus GN=Nt5dc3 PE=1 SV=1
Q9ERK4	Cse1l Xpo2	1.08	10	0.0512	Exportin-2 OS=Mus musculus GN=Cse1l PE=1 SV=1
Q9DCJ5	Ndufa8	1.08	8	0.05491	NADH dehydrogenase [ubiquinone] 1 alpha subcomplex subunit 8 OS=Mus musculus GN=Ndufa8 PE=1 SV=3
F7B5B5	Hnrnpr	1.08	4	0.1401	Heterogeneous nuclear ribonucleoprotein R OS=Mus musculus GN=Hnrnpr PE=1 SV=1
Q9Z1Z2	Strap Unrip	1.079	4	0.02946	Serine-threonine kinase receptor-associated protein OS=Mus musculus GN=Strap PE=1 SV=2
P09813	Apoa2	1.079	6	0.05153	Apolipoprotein A-II OS=Mus musculus GN=Apoa2 PE=1 SV=2
Q8BW75	Maob	1.079	5	0.07839	Amine oxidase [flavin-containing] B OS=Mus musculus GN=Maob PE=1 SV=4
P35585	Ap1m1 Cltnm	1.079	3	0.4088	AP-1 complex subunit mu-1 OS=Mus musculus GN=Ap1m1 PE=1 SV=3
P70670	Naca Gm1878	1.078	60	2.806e-05	Nascent polypeptide-associated complex subunit alpha, muscle-specific form OS=Mus musculus GN=Naca PE=1 SV=2
A2AUR7	Rsu1 mCG_15700	1.078	8	0.005282	Ras suppressor protein 1 OS=Mus musculus GN=Rsu1 PE=1 SV=1
Q9JJ28	Flii Fli1 Fliih	1.078	4	0.0205	Protein flightless-1 homolog OS=Mus musculus GN=Flii PE=1 SV=1
Q3ULJ0	Gpd1l Kiaa0089	1.078	7	0.02938	Glycerol-3-phosphate dehydrogenase 1-like protein OS=Mus musculus GN=Gpd1l PE=1 SV=2
Q8CGC7	Eprs Qprs	1.077	14	0.004402	Bifunctional glutamate/proline--tRNA ligase OS=Mus musculus GN=Eprs PE=1 SV=4
B2RRE2	Myo18a	1.077	23	0.008948	Myo18a protein OS=Mus musculus GN=Myo18a PE=1 SV=1
Q61249	Igbp1 Pc52	1.077	7	0.01422	Immunoglobulin-binding protein 1 OS=Mus musculus GN=Igbp1 PE=1 SV=1
P80316	Cct5 Ccte Kiaa0098	1.077	10	0.02875	T-complex protein 1 subunit epsilon OS=Mus musculus GN=Cct5 PE=1 SV=1
P17095	Hmga1 Hmgi Hmgiy	1.077	3	0.0324	High mobility group protein HMG-I/HMG-Y OS=Mus musculus GN=Hmga1 PE=1 SV=4
O70548	Tcap	1.077	8	0.103	Telethonin OS=Mus musculus GN=Tcap PE=1 SV=1
P48758	Cbr1 Cbr	1.077	6	0.1209	Carbonyl reductase [NADPH] 1 OS=Mus musculus GN=Cbr1 PE=1 SV=3
Q3UM45	Ppp1r7 Sds22	1.077	11	0.2335	Protein phosphatase 1 regulatory subunit 7 OS=Mus musculus GN=Ppp1r7 PE=1 SV=2
Q9D7M1	Gid8	1.077	3	0.2512	Glucose-induced degradation protein 8 homolog OS=Mus musculus GN=Gid8 PE=1 SV=1
Q9ES46	Parvb	1.077	7	0.2681	Beta-parvin OS=Mus musculus GN=Parvb PE=1 SV=1
F6U775	Opa1	1.077	11	0.2729	Dynamin-like 120 kDa protein, mitochondrial (Fragment) OS=Mus musculus GN=Opa1 PE=1 SV=1
A0A1Y7VKY1	Gm11361 mCG_116671	1.077	5	0.5366	MCG116671 OS=Mus musculus GN=Gm11361 PE=3 SV=1
O89053	Coro1a Coro1	1.077	7	0.569	Coronin-1A OS=Mus musculus GN=Coro1a PE=1 SV=5
P03930	Mtatp8 Atp8 mt-Atp8	1.077	3	0.6501	ATP synthase protein 8 OS=Mus musculus GN=Mtatp8 PE=1 SV=1
B1B0C7	Hspg2	1.076	55	0.0001062	Basement membrane-specific heparan sulfate proteoglycan core protein OS=Mus musculus GN=Hspg2 PE=1 SV=1
O08528	Hk2	1.076	31	0.004651	Hexokinase-2 OS=Mus musculus GN=Hk2 PE=1 SV=1
P27612	Plaa Plap	1.076	6	0.007386	Phospholipase A-2-activating protein OS=Mus musculus GN=Plaa PE=1 SV=4
Q6ZWZ7	Rpl17 mCG_123291 mCG_50776	1.076	6	0.0575	60S ribosomal protein L17 OS=Mus musculus GN=Rpl17 PE=1 SV=1
Q3TVK3	Dnpep	1.076	8	0.09283	Aspartyl aminopeptidase OS=Mus musculus GN=Dnpep PE=1 SV=1
Q9D1B9	Mrpl28	1.076	7	0.1122	39S ribosomal protein L28, mitochondrial OS=Mus musculus GN=Mrpl28 PE=1 SV=3
A0A1B0GS70	Psma1 mCG_123908	1.076	10	0.1223	Proteasome endopeptidase complex OS=Mus musculus GN=Psma1 PE=1 SV=1
P38060	Hmgcl	1.076	12	0.1721	Hydroxymethylglutaryl-CoA lyase, mitochondrial OS=Mus musculus GN=Hmgcl PE=1 SV=2
Q9D8B3	Chmp4b	1.076	4	0.2269	Charged multivesicular body protein 4b OS=Mus musculus GN=Chmp4b PE=1 SV=2
J3QN31	Adssl1 ADSS1 ADSSL1	1.076	12	0.2669	Adenylosuccinate synthetase isozyme 1 OS=Mus musculus GN=Adssl1 PE=1 SV=1
A0A0R4J268	Osmr	1.076	3	0.3731	Oncostatin-M-specific receptor subunit beta OS=Mus musculus GN=Osmr PE=1 SV=1
A0A087WR45	Prob1	1.076	5	0.415	Proline-rich basic protein 1 OS=Mus musculus GN=Prob1 PE=1 SV=1
Q9JKS4	Ldb3 Kiaa0613	1.075	53	0.0005164	LIM domain-binding protein 3 OS=Mus musculus GN=Ldb3 PE=1 SV=1
P35980	Rpl18	1.075	4	0.000879	60S ribosomal protein L18 OS=Mus musculus GN=Rpl18 PE=1 SV=3
P62141	Ppp1cb	1.075	4	0.004598	Serine/threonine-protein phosphatase PP1-beta catalytic subunit OS=Mus musculus GN=Ppp1cb PE=1 SV=3
P61027	Rab10	1.075	6	0.0536	Ras-related protein Rab-10 OS=Mus musculus GN=Rab10 PE=1 SV=1
Q8QZR5	Gpt Gpt1	1.075	5	0.05741	Alanine aminotransferase 1 OS=Mus musculus GN=Gpt PE=1 SV=3
A0A0R4J0Q5	Lmnb2	1.075	16	0.05806	Lamin-B2 OS=Mus musculus GN=Lmnb2 PE=1 SV=1
Q9D1H6	Ndufaf4 Hrpap20	1.075	7	0.06652	NADH dehydrogenase [ubiquinone] 1 alpha subcomplex assembly factor 4 OS=Mus musculus GN=Ndufaf4 PE=1 SV=1
A0A087WPT7	Inppl1	1.075	3	0.1678	Phosphatidylinositol 3,4,5-trisphosphate 5-phosphatase 2 (Fragment) OS=Mus musculus GN=Inppl1 PE=1 SV=1
J3QPW1	Pitpna	1.075	3	0.4224	Phosphatidylinositol transfer protein alpha isoform OS=Mus musculus GN=Pitpna PE=1 SV=1
A0A0R4J1N3	Apoc3	1.075	4	0.6242	Apolipoprotein C-III OS=Mus musculus GN=Apoc3 PE=1 SV=1
Q60675	Lama2	1.074	77	0.0001251	Laminin subunit alpha-2 OS=Mus musculus GN=Lama2 PE=1 SV=2
P47738	Aldh2 Ahd-1 Ahd1	1.074	23	0.001216	Aldehyde dehydrogenase, mitochondrial OS=Mus musculus GN=Aldh2 PE=1 SV=1
Q9CZW5	Tomm70 D16Wsu109e Tomm70a	1.074	5	0.07841	Mitochondrial import receptor subunit TOM70 OS=Mus musculus GN=Tomm70 PE=1 SV=2
E9Q0I7	Homer1	1.074	3	0.1212	Homer protein homolog 1 OS=Mus musculus GN=Homer1 PE=1 SV=1
Q9Z315	Sart1 Haf	1.074	5	0.2467	U4/U6.U5 tri-snRNP-associated protein 1 OS=Mus musculus GN=Sart1 PE=1 SV=1
Q62048	Pea15 Pea15a	1.074	3	0.466	Astrocytic phosphoprotein PEA-15 OS=Mus musculus GN=Pea15 PE=1 SV=1
O08759	Ube3a	1.074	5	0.5364	Ubiquitin-protein ligase E3A OS=Mus musculus GN=Ube3a PE=1 SV=2
Q922B2	Dars	1.073	11	0.01086	Aspartate--tRNA ligase, cytoplasmic OS=Mus musculus GN=Dars PE=1 SV=2
P97351	Rps3a Rps3a1	1.073	12	0.05537	40S ribosomal protein S3a OS=Mus musculus GN=Rps3a PE=1 SV=3
A0A0G2JEC4	Sh3glb1	1.073	4	0.1154	Endophilin-B1 OS=Mus musculus GN=Sh3glb1 PE=1 SV=1
Q8BGD9	Eif4b	1.073	12	0.2147	Eukaryotic translation initiation factor 4B OS=Mus musculus GN=Eif4b PE=1 SV=1
Q9D8T7	Slirp	1.073	3	0.2464	SRA stem-loop-interacting RNA-binding protein, mitochondrial OS=Mus musculus GN=Slirp PE=1 SV=2
Q3U422	Ndufv3 1500032D16Rik mCG_14261	1.073	7	0.5677	NADH dehydrogenase [ubiquinone] flavoprotein 3, mitochondrial OS=Mus musculus GN=Ndufv3 PE=1 SV=1
Q9DCT2	Ndufs3	1.072	26	0.00172	NADH dehydrogenase [ubiquinone] iron-sulfur protein 3, mitochondrial OS=Mus musculus GN=Ndufs3 PE=1 SV=2
Q921G7	Etfdh	1.072	38	0.01409	Electron transfer flavoprotein-ubiquinone oxidoreductase, mitochondrial OS=Mus musculus GN=Etfdh PE=1 SV=1
E9QLJ0	Cmya5	1.072	23	0.02057	Cardiomyopathy-associated protein 5 OS=Mus musculus GN=Cmya5 PE=1 SV=1
Q9WVL3	Slc12a7 Kcc4	1.072	3	0.02777	Solute carrier family 12 member 7 OS=Mus musculus GN=Slc12a7 PE=1 SV=1
P54728	Rad23b Mhr23b	1.072	10	0.07153	UV excision repair protein RAD23 homolog B OS=Mus musculus GN=Rad23b PE=1 SV=2
P80318	Cct3 Cctg	1.072	10	0.101	T-complex protein 1 subunit gamma OS=Mus musculus GN=Cct3 PE=1 SV=1
O70310	Nmt1	1.072	3	0.1471	Glycylpeptide N-tetradecanoyltransferase 1 OS=Mus musculus GN=Nmt1 PE=1 SV=1
Q8BRK8	Prkaa2	1.072	5	0.1863	5'-AMP-activated protein kinase catalytic subunit alpha-2 OS=Mus musculus GN=Prkaa2 PE=1 SV=3
P40142	Tkt	1.072	7	0.2745	Transketolase OS=Mus musculus GN=Tkt PE=1 SV=1
J3QQ13	Tnnt2	1.071	63	0.01246	Troponin T, cardiac muscle OS=Mus musculus GN=Tnnt2 PE=1 SV=1
Q9ET54	Palld Kiaa0992	1.071	7	0.0895	Palladin OS=Mus musculus GN=Palld PE=1 SV=2
Q91YP0	L2hgdh	1.071	11	0.09552	L-2-hydroxyglutarate dehydrogenase, mitochondrial OS=Mus musculus GN=L2hgdh PE=1 SV=1
P84084	Arf5	1.071	3	0.132	ADP-ribosylation factor 5 OS=Mus musculus GN=Arf5 PE=1 SV=2
Q9DAK9	Phpt1 Php14	1.071	8	0.2551	14 kDa phosphohistidine phosphatase OS=Mus musculus GN=Phpt1 PE=1 SV=1
E9QK48	Eml2	1.071	5	0.3123	Echinoderm microtubule-associated protein-like 2 OS=Mus musculus GN=Eml2 PE=1 SV=1
Q9D5V5	Cul5	1.071	7	0.3482	Cullin-5 OS=Mus musculus GN=Cul5 PE=1 SV=3
Q5SUD5	Sco1	1.071	4	0.4167	Protein SCO1 homolog, mitochondrial OS=Mus musculus GN=Sco1 PE=1 SV=1
A0A1L1SRT0	Bag1	1.071	3	0.4601	BAG family molecular chaperone regulator 1 OS=Mus musculus GN=Bag1 PE=1 SV=1
Q62351	Tfrc Trfr	1.07	5	0.01088	Transferrin receptor protein 1 OS=Mus musculus GN=Tfrc PE=1 SV=1
O70622	Rtn2 Nspl1	1.07	3	0.05662	Reticulon-2 OS=Mus musculus GN=Rtn2 PE=1 SV=1
P62075	Timm13 Tim13a Timm13a	1.07	3	0.0979	Mitochondrial import inner membrane translocase subunit Tim13 OS=Mus musculus GN=Timm13 PE=1 SV=1
Q8VBV7	Cops8 Csn8	1.07	4	0.1852	COP9 signalosome complex subunit 8 OS=Mus musculus GN=Cops8 PE=1 SV=1
E9PZ00	Psap	1.07	5	0.2464	Prosaposin OS=Mus musculus GN=Psap PE=1 SV=1
A0A0N4SV66	H2afj	1.07	8	0.4038	Histone H2A OS=Mus musculus GN=H2afj PE=1 SV=1
Q62261	Sptbn1 Elf Spnb-2 Spnb2 Sptb2	1.069	113	4.339e-07	Spectrin beta chain, non-erythrocytic 1 OS=Mus musculus GN=Sptbn1 PE=1 SV=2
P37804	Tagln Sm22 Sm22a	1.069	13	0.03207	Transgelin OS=Mus musculus GN=Tagln PE=1 SV=3
O08529	Capn2	1.069	5	0.04134	Calpain-2 catalytic subunit OS=Mus musculus GN=Capn2 PE=1 SV=4
Q8K1M3	Prkar2a mCG_16488	1.069	14	0.04966	Protein kinase, cAMP dependent regulatory, type II alpha OS=Mus musculus GN=Prkar2a PE=1 SV=1
Q9CR84	Atp5mc1 Atp5g1	1.069	7	0.05061	ATP synthase F(0) complex subunit C1, mitochondrial OS=Mus musculus GN=Atp5g1 PE=2 SV=1
Q9JII6	Akr1a1 Akr1a4	1.069	10	0.06583	Alcohol dehydrogenase [NADP(+)] OS=Mus musculus GN=Akr1a1 PE=1 SV=3
Q3UMP4	Serbp1	1.069	17	0.07958	Plasminogen activator inhibitor 1 RNA-binding protein OS=Mus musculus GN=Serbp1 PE=1 SV=1
P63328	Ppp3ca Calna	1.069	5	0.3564	Serine/threonine-protein phosphatase 2B catalytic subunit alpha isoform OS=Mus musculus GN=Ppp3ca PE=1 SV=1
A0A087WPL5	Dhx9	1.069	4	0.39	ATP-dependent RNA helicase A OS=Mus musculus GN=Dhx9 PE=1 SV=1
Q8BGQ7	Aars	1.068	5	0.0249	Alanine--tRNA ligase, cytoplasmic OS=Mus musculus GN=Aars PE=1 SV=1
P61222	Abce1 Rli	1.068	6	0.04074	ATP-binding cassette sub-family E member 1 OS=Mus musculus GN=Abce1 PE=1 SV=1
G5E823	Hars2 Harsl mCG_124899	1.068	4	0.1913	Histidyl-tRNA synthetase-like, isoform CRA_a OS=Mus musculus GN=Hars2 PE=1 SV=1
P33175	Kif5a Kiaa4086 Kif5 Nkhc1	1.068	7	0.1969	Kinesin heavy chain isoform 5A OS=Mus musculus GN=Kif5a PE=1 SV=3
Q9D3L3	Snap23	1.068	5	0.3475	Synaptosomal-associated protein OS=Mus musculus GN=Snap23 PE=1 SV=1
G5E895	Akr1b10 mCG_142264	1.068	6	0.3933	Aldo-keto reductase family 1, member B10 (aldose reductase) OS=Mus musculus GN=Akr1b10 PE=1 SV=1
P62301	Rps13	1.068	5	0.4032	40S ribosomal protein S13 OS=Mus musculus GN=Rps13 PE=1 SV=2
P62932	Fbxo40	1.068	4	0.4471	F-box only protein 40 OS=Mus musculus GN=Fbxo40 PE=1 SV=1
Q99PV0	Prpf8 Prp8	1.068	4	0.6276	Pre-mRNA-processing-splicing factor 8 OS=Mus musculus GN=Prpf8 PE=1 SV=2
P48722	Hspa4l Apg1 Hsp4l Osp94	1.067	9	0.01412	Heat shock 70 kDa protein 4L OS=Mus musculus GN=Hspa4l PE=1 SV=2
Q9CPV4	Glod4	1.067	14	0.1035	Glyoxalase domain-containing protein 4 OS=Mus musculus GN=Glod4 PE=1 SV=1
Q91VT4	Cbr4	1.067	3	0.1112	Carbonyl reductase family member 4 OS=Mus musculus GN=Cbr4 PE=1 SV=2
A0A0R4J093	Cmpk1 CMPK CMPK1 mCG_16168	1.067	3	0.2275	UMP-CMP kinase OS=Mus musculus GN=Cmpk1 PE=1 SV=1
E9PVA8	Gcn1 Gcn1l1	1.067	3	0.3384	eIF-2-alpha kinase activator GCN1 OS=Mus musculus GN=Gcn1 PE=1 SV=1
Q8VEE1	Lmcd1	1.067	7	0.3521	LIM and cysteine-rich domains protein 1 OS=Mus musculus GN=Lmcd1 PE=1 SV=1
E9PYJ9	Ldb3	1.066	37	0.01886	LIM domain-binding protein 3 OS=Mus musculus GN=Ldb3 PE=1 SV=1
A0A0N4SUN3	Dysf	1.066	19	0.03082	Dysferlin OS=Mus musculus GN=Dysf PE=1 SV=1
D3Z0L4	Chchd3	1.066	26	0.05169	MICOS complex subunit (Fragment) OS=Mus musculus GN=Chchd3 PE=1 SV=1
Q9JHW2	Nit2 D16Ertd502e	1.066	5	0.06632	Omega-amidase NIT2 OS=Mus musculus GN=Nit2 PE=1 SV=1
Q9DBR7	Ppp1r12a Mypt1	1.066	7	0.07566	Protein phosphatase 1 regulatory subunit 12A OS=Mus musculus GN=Ppp1r12a PE=1 SV=2
P35564	Canx	1.066	21	0.08602	Calnexin OS=Mus musculus GN=Canx PE=1 SV=1
P47757	Capzb Cappb1	1.066	11	0.09913	F-actin-capping protein subunit beta OS=Mus musculus GN=Capzb PE=1 SV=3
Q99PT1	Arhgdia C87222 Gdi1	1.066	12	0.1143	Rho GDP-dissociation inhibitor 1 OS=Mus musculus GN=Arhgdia PE=1 SV=3
Q9CQ73	Pkp2 mCG_126835	1.066	22	0.1574	Plakophilin 2 OS=Mus musculus GN=Pkp2 PE=1 SV=1
Q91VM9	Ppa2	1.066	15	0.2163	Inorganic pyrophosphatase 2, mitochondrial OS=Mus musculus GN=Ppa2 PE=1 SV=1
Q9D2C2	Saal1	1.066	4	0.405	Protein SAAL1 OS=Mus musculus GN=Saal1 PE=1 SV=1
Q8R1Q8	Dync1li1 Dncli1 Dnclic1	1.066	3	0.6752	Cytoplasmic dynein 1 light intermediate chain 1 OS=Mus musculus GN=Dync1li1 PE=1 SV=1
Q9D1G1	Rab1b	1.065	17	0.007569	Ras-related protein Rab-1B OS=Mus musculus GN=Rab1b PE=1 SV=1
E9Q3V6	2019-09-02	1.065	8	0.06854	Septin-2 OS=Mus musculus GN=Sept2 PE=1 SV=1
Q9Z2U0	Psma7	1.065	5	0.2002	Proteasome subunit alpha type-7 OS=Mus musculus GN=Psma7 PE=1 SV=1
Q6ZQI3	Mlec Kiaa0152	1.065	3	0.2864	Malectin OS=Mus musculus GN=Mlec PE=1 SV=2
Q6XPS7	Tha1 Gly1	1.065	6	0.3439	L-threonine aldolase OS=Mus musculus GN=Tha1 PE=1 SV=1
P27005	S100a8 Caga Mrp8	1.065	5	0.5301	Protein S100-A8 OS=Mus musculus GN=S100a8 PE=1 SV=3
Q9CR10	Oxld1	1.065	3	0.5309	Oxidoreductase-like domain-containing protein 1 OS=Mus musculus GN=Oxld1 PE=1 SV=1
E9Q242	Adsl	1.065	3	0.5891	Adenylosuccinate lyase OS=Mus musculus GN=Adsl PE=1 SV=1
P14869	Rplp0 Arbp	1.064	7	0.00202	60S acidic ribosomal protein P0 OS=Mus musculus GN=Rplp0 PE=1 SV=3
A0A1W2P6F6	Myl6	1.064	12	0.01392	Myosin light polypeptide 6 OS=Mus musculus GN=Myl6 PE=1 SV=1
Q61768	Kif5b Khcs Kns1	1.064	15	0.0832	Kinesin-1 heavy chain OS=Mus musculus GN=Kif5b PE=1 SV=3
P62960	Ybx1 Msy-1 Msy1 Nsep1 Yb1	1.064	14	0.1179	Nuclease-sensitive element-binding protein 1 OS=Mus musculus GN=Ybx1 PE=1 SV=3
P61089	Ube2n Blu	1.064	9	0.1967	Ubiquitin-conjugating enzyme E2 N OS=Mus musculus GN=Ube2n PE=1 SV=1
Q99NF7	Ppm1b ppm1b2	1.064	3	0.259	Ppm1b protein OS=Mus musculus GN=Ppm1b PE=1 SV=1
Q8C3X2	Ccdc90b	1.064	5	0.2863	Coiled-coil domain-containing protein 90B, mitochondrial OS=Mus musculus GN=Ccdc90b PE=1 SV=1
Q8CDN6	Txnl1 Trp32 Txnl	1.064	9	0.3088	Thioredoxin-like protein 1 OS=Mus musculus GN=Txnl1 PE=1 SV=3
Q9CQ62	Decr1	1.063	35	0.005845	2,4-dienoyl-CoA reductase, mitochondrial OS=Mus musculus GN=Decr1 PE=1 SV=1
P82347	Sgcd	1.063	6	0.009516	Delta-sarcoglycan OS=Mus musculus GN=Sgcd PE=1 SV=1
Q9CZ13	Uqcrc1	1.063	50	0.01622	Cytochrome b-c1 complex subunit 1, mitochondrial OS=Mus musculus GN=Uqcrc1 PE=1 SV=2
Q9ERS2	Ndufa13 Grim19	1.063	22	0.03375	NADH dehydrogenase [ubiquinone] 1 alpha subcomplex subunit 13 OS=Mus musculus GN=Ndufa13 PE=1 SV=3
Q8K411	Pitrm1 Kiaa1104 Ntup1	1.063	10	0.03906	Presequence protease, mitochondrial OS=Mus musculus GN=Pitrm1 PE=1 SV=1
Q5SXR6	Cltc	1.063	27	0.05055	Clathrin heavy chain OS=Mus musculus GN=Cltc PE=1 SV=1
P08226	Apoe	1.063	8	0.2227	Apolipoprotein E OS=Mus musculus GN=Apoe PE=1 SV=2
Q9DCS3	Mecr Nrbf1	1.063	4	0.3203	Enoyl-[acyl-carrier-protein] reductase, mitochondrial OS=Mus musculus GN=Mecr PE=1 SV=2
P26516	Psmd7 Mov-34 Mov34	1.063	3	0.5619	26S proteasome non-ATPase regulatory subunit 7 OS=Mus musculus GN=Psmd7 PE=1 SV=2
Q9WVE8	Pacsin2	1.062	16	0.06129	Protein kinase C and casein kinase substrate in neurons protein 2 OS=Mus musculus GN=Pacsin2 PE=1 SV=1
P56380	Nudt2 Apah1	1.062	4	0.2385	Bis(5'-nucleosyl)-tetraphosphatase [asymmetrical] OS=Mus musculus GN=Nudt2 PE=1 SV=3
Q9D8S4	Rexo2 Smfn	1.062	5	0.3241	Oligoribonuclease, mitochondrial OS=Mus musculus GN=Rexo2 PE=1 SV=2
Q8C0L0	Tmx4 D2Bwg1356e Kiaa1162 Txndc13	1.062	4	0.4019	Thioredoxin-related transmembrane protein 4 OS=Mus musculus GN=Tmx4 PE=1 SV=2
Q9CQJ6	Denr	1.062	4	0.5345	Density-regulated protein OS=Mus musculus GN=Denr PE=1 SV=1
Q8K3J1	Ndufs8	1.061	25	0.0001399	NADH dehydrogenase [ubiquinone] iron-sulfur protein 8, mitochondrial OS=Mus musculus GN=Ndufs8 PE=1 SV=1
P00405	Mtco2 COII COX2 mt-Co2	1.061	26	0.007136	Cytochrome c oxidase subunit 2 OS=Mus musculus GN=Mtco2 PE=1 SV=1
Q3U1J4	Ddb1	1.061	7	0.009329	DNA damage-binding protein 1 OS=Mus musculus GN=Ddb1 PE=1 SV=2
Q9WV35	Apobec2	1.061	18	0.3073	C->U-editing enzyme APOBEC-2 OS=Mus musculus GN=Apobec2 PE=1 SV=1
Q91VR5	Ddx1	1.061	6	0.5398	ATP-dependent RNA helicase DDX1 OS=Mus musculus GN=Ddx1 PE=1 SV=1
P63330	Ppp2ca	1.06	5	0.01768	Serine/threonine-protein phosphatase 2A catalytic subunit alpha isoform OS=Mus musculus GN=Ppp2ca PE=1 SV=1
P26231	Ctnna1 Catna1	1.06	25	0.0197	Catenin alpha-1 OS=Mus musculus GN=Ctnna1 PE=1 SV=1
Q6P4T2	Snrnp200 Kiaa0788	1.06	3	0.07356	U5 small nuclear ribonucleoprotein 200 kDa helicase OS=Mus musculus GN=Snrnp200 PE=1 SV=1
A0A0A0MQM0	Eif5a	1.06	10	0.09264	Eukaryotic translation initiation factor 5A (Fragment) OS=Mus musculus GN=Eif5a PE=1 SV=1
Q9DCM2	Gstk1	1.06	14	0.1394	Glutathione S-transferase kappa 1 OS=Mus musculus GN=Gstk1 PE=1 SV=3
P28271	Aco1 Ireb1 Irebp	1.06	6	0.1906	Cytoplasmic aconitate hydratase OS=Mus musculus GN=Aco1 PE=1 SV=3
Q9CPQ8	Atp5mg Atp5l	1.06	9	0.3418	ATP synthase subunit g, mitochondrial OS=Mus musculus GN=Atp5l PE=1 SV=1
Q9CPP6	Ndufa5	1.059	58	0.009515	NADH dehydrogenase [ubiquinone] 1 alpha subcomplex subunit 5 OS=Mus musculus GN=Ndufa5 PE=1 SV=3
E9QAZ2		1.059	5	0.3346	Ribosomal protein L15 OS=Mus musculus GN=Gm10020 PE=3 SV=1
P62073	Timm10 Tim10	1.059	5	0.3594	Mitochondrial import inner membrane translocase subunit Tim10 OS=Mus musculus GN=Timm10 PE=1 SV=1
Q9D1E6	Tbcb Ckap1	1.059	5	0.4332	Tubulin-folding cofactor B OS=Mus musculus GN=Tbcb PE=1 SV=2
O09174	Amacr Macr1	1.058	4	0.002721	Alpha-methylacyl-CoA racemase OS=Mus musculus GN=Amacr PE=1 SV=4
Q8CGK3	Lonp1 Prss15	1.058	39	0.01211	Lon protease homolog, mitochondrial OS=Mus musculus GN=Lonp1 PE=1 SV=2
E9PWZ3	Rpl3l	1.058	5	0.01255	Ribosomal protein L3-like OS=Mus musculus GN=Rpl3l PE=1 SV=1
A0A0N4SUX5	Eno2	1.058	14	0.01927	Gamma-enolase OS=Mus musculus GN=Eno2 PE=1 SV=1
F6ZHD8	Gbe1	1.058	3	0.169	1,4-alpha-glucan-branching enzyme OS=Mus musculus GN=Gbe1 PE=1 SV=2
P57776	Eef1d	1.058	5	0.1828	Elongation factor 1-delta OS=Mus musculus GN=Eef1d PE=1 SV=3
A0A0N4SUH8	Nfu1	1.058	5	0.4484	NFU1 iron-sulfur cluster scaffold homolog, mitochondrial OS=Mus musculus GN=Nfu1 PE=1 SV=1
Q9Z2M7	Pmm2	1.058	5	0.4748	Phosphomannomutase 2 OS=Mus musculus GN=Pmm2 PE=1 SV=1
A6X940	Fermt2	1.058	3	0.8013	Fermitin family homolog 2 (Fragment) OS=Mus musculus GN=Fermt2 PE=1 SV=1
E9QN70	Lamb1	1.057	57	0.0002062	Laminin subunit beta-1 OS=Mus musculus GN=Lamb1 PE=1 SV=1
B2RQK7	Synpo2l	1.057	10	0.06062	Synaptopodin 2-like protein OS=Mus musculus GN=Synpo2l PE=1 SV=1
P45591	Cfl2	1.057	8	0.1014	Cofilin-2 OS=Mus musculus GN=Cfl2 PE=1 SV=1
G3UZR0	Ddah2	1.057	7	0.2357	N(G),N(G)-dimethylarginine dimethylaminohydrolase 2 (Fragment) OS=Mus musculus GN=Ddah2 PE=1 SV=1
A2AST1	Ccdc141 CAMDI mCG_142258	1.057	8	0.3077	Coiled-coil domain-containing 141 OS=Mus musculus GN=Ccdc141 PE=1 SV=1
Q8CHP8	Pgp	1.057	6	0.5352	Glycerol-3-phosphate phosphatase OS=Mus musculus GN=Pgp PE=1 SV=1
P09470	Ace Dcp1	1.057	4	0.62	Angiotensin-converting enzyme OS=Mus musculus GN=Ace PE=1 SV=3
Q61941	Nnt	1.056	80	3.438e-05	NAD(P) transhydrogenase, mitochondrial OS=Mus musculus GN=Nnt PE=1 SV=2
D3Z442	Aamdc 1810020D17Rik	1.056	4	0.0046	Mth938 domain-containing protein OS=Mus musculus GN=Aamdc PE=1 SV=1
Q7TMG8	Nipsnap2 Gbas	1.056	28	0.01024	Glioblastoma amplified sequence OS=Mus musculus GN=Nipsnap2 PE=1 SV=1
Q91YN9	Bag2	1.056	7	0.04154	BAG family molecular chaperone regulator 2 OS=Mus musculus GN=Bag2 PE=1 SV=1
Q8BH80	Vapb mCG_13760	1.056	12	0.2935	Vesicle-associated membrane protein, associated protein B and C OS=Mus musculus GN=Vapb PE=1 SV=1
Q9D967	Mdp1	1.056	4	0.381	Magnesium-dependent phosphatase 1 OS=Mus musculus GN=Mdp1 PE=1 SV=1
Q8R123	Flad1	1.056	7	0.4252	FAD synthase OS=Mus musculus GN=Flad1 PE=1 SV=1
P20029	Hspa5 Grp78	1.055	63	0.0005926	78 kDa glucose-regulated protein OS=Mus musculus GN=Hspa5 PE=1 SV=3
Q91VK1	Bzw2	1.055	4	0.02181	Basic leucine zipper and W2 domain-containing protein 2 OS=Mus musculus GN=Bzw2 PE=1 SV=1
A0A0R3P9C8	Ndufa9	1.055	23	0.09813	NADH dehydrogenase [ubiquinone] 1 alpha subcomplex subunit 9, mitochondrial OS=Mus musculus GN=Ndufa9 PE=1 SV=1
Q3U741	Ddx17 mCG_13126	1.055	6	0.1837	DEAD (Asp-Glu-Ala-Asp) box polypeptide 17, isoform CRA_a OS=Mus musculus GN=Ddx17 PE=1 SV=1
Q9DCC8	Tomm20	1.055	11	0.2689	Mitochondrial import receptor subunit TOM20 homolog OS=Mus musculus GN=Tomm20 PE=1 SV=1
D3YZN4	Spg7	1.055	5	0.4485	Paraplegin OS=Mus musculus GN=Spg7 PE=1 SV=1
Q8CIN4	Pak2	1.055	3	0.5278	Serine/threonine-protein kinase PAK 2 OS=Mus musculus GN=Pak2 PE=1 SV=1
Q8CFQ9	Fus	1.054	4	0.002655	Fusion, derived from t(1216) malignant liposarcoma (Human) OS=Mus musculus GN=Fus PE=1 SV=1
Q9CR61	Ndufb7	1.054	23	0.1359	NADH dehydrogenase [ubiquinone] 1 beta subcomplex subunit 7 OS=Mus musculus GN=Ndufb7 PE=1 SV=3
Q9DC61	Pmpca Inpp5e	1.054	8	0.1519	Mitochondrial-processing peptidase subunit alpha OS=Mus musculus GN=Pmpca PE=1 SV=1
Q9D0E1	Hnrnpm Hnrpm	1.054	6	0.3357	Heterogeneous nuclear ribonucleoprotein M OS=Mus musculus GN=Hnrnpm PE=1 SV=3
P62835	Rap1a Krev-1	1.054	7	0.3363	Ras-related protein Rap-1A OS=Mus musculus GN=Rap1a PE=1 SV=1
Q9D819	Ppa1 Pp Pyp	1.054	8	0.4583	Inorganic pyrophosphatase OS=Mus musculus GN=Ppa1 PE=1 SV=1
A2A7S7	Yars mCG_141662	1.053	5	0.07897	Tyrosine--tRNA ligase OS=Mus musculus GN=Yars PE=1 SV=1
Q8VCT4	Ces1d Ces1 Ces3	1.053	7	0.1738	Carboxylesterase 1D OS=Mus musculus GN=Ces1d PE=1 SV=1
A0A1Y7VJZ2	Gstz1 mCG_17472	1.053	3	0.2947	Glutathione transferase zeta 1 (Maleylacetoacetate isomerase), isoform CRA_c OS=Mus musculus GN=Gstz1 PE=1 SV=1
A0A140LJL0	Cd81	1.053	3	0.5329	CD81 antigen (Fragment) OS=Mus musculus GN=Cd81 PE=1 SV=1
Q8CC88	Vwa8 Kiaa0564	1.052	39	0.001379	von Willebrand factor A domain-containing protein 8 OS=Mus musculus GN=Vwa8 PE=1 SV=2
Q9CWE0	Mtfr1l Fam54b	1.052	4	0.03689	Mitochondrial fission regulator 1-like OS=Mus musculus GN=Mtfr1l PE=1 SV=1
P10493	Nid1 Ent	1.052	21	0.03855	Nidogen-1 OS=Mus musculus GN=Nid1 PE=1 SV=2
Q9D172	Gatd3a D10Jhu81e	1.052	23	0.06198	ES1 protein homolog, mitochondrial OS=Mus musculus GN=D10Jhu81e PE=1 SV=1
Q9CXJ4	Abcb8	1.052	8	0.2351	ATP-binding cassette sub-family B member 8, mitochondrial OS=Mus musculus GN=Abcb8 PE=1 SV=1
G5E902	Slc25a3 mCG_10343	1.051	40	0.008931	MCG10343, isoform CRA_b OS=Mus musculus GN=Slc25a3 PE=1 SV=1
Q8BH64	Ehd2	1.051	38	0.04243	EH domain-containing protein 2 OS=Mus musculus GN=Ehd2 PE=1 SV=1
K3W4R2	Myh14	1.051	32	0.04421	Myosin-14 OS=Mus musculus GN=Myh14 PE=1 SV=1
Q60972	Rbbp4 Rbap48	1.051	4	0.06801	Histone-binding protein RBBP4 OS=Mus musculus GN=Rbbp4 PE=1 SV=5
P24527	Lta4h	1.051	6	0.1131	Leukotriene A-4 hydrolase OS=Mus musculus GN=Lta4h PE=1 SV=4
Q04447	Ckb Ckbb	1.051	19	0.213	Creatine kinase B-type OS=Mus musculus GN=Ckb PE=1 SV=1
Q8CIB5	Fermt2 Plekhc1	1.051	14	0.2942	Fermitin family homolog 2 OS=Mus musculus GN=Fermt2 PE=1 SV=1
F7BX26	Ppp5c	1.051	6	0.2983	Serine/threonine-protein phosphatase (Fragment) OS=Mus musculus GN=Ppp5c PE=1 SV=1
A2ALF0	Dnajc8	1.051	3	0.3251	DnaJ homolog subfamily C member 8 OS=Mus musculus GN=Dnajc8 PE=1 SV=1
Q9DB15	Mrpl12 Rpml12	1.051	7	0.3539	39S ribosomal protein L12, mitochondrial OS=Mus musculus GN=Mrpl12 PE=1 SV=2
Q8VDC1	Fyco1	1.051	7	0.5242	FYVE and coiled-coil domain-containing protein 1 OS=Mus musculus GN=Fyco1 PE=1 SV=1
O54984	Asna1 Arsa	1.05	4	0.2911	ATPase Asna1 OS=Mus musculus GN=Asna1 PE=1 SV=2
D3YYK0	Abhd11 mCG_16705	1.05	3	0.6101	Abhydrolase domain containing 11, isoform CRA_b OS=Mus musculus GN=Abhd11 PE=1 SV=1
O35386	Phyh Ln1 Lnap1 Pahx	1.05	4	0.7068	Phytanoyl-CoA dioxygenase, peroxisomal OS=Mus musculus GN=Phyh PE=1 SV=1
Q4VAE3	Tmem65	1.049	4	0.009176	Transmembrane protein 65 OS=Mus musculus GN=Tmem65 PE=1 SV=1
P17751	Tpi1 Tpi	1.049	36	0.02813	Triosephosphate isomerase OS=Mus musculus GN=Tpi1 PE=1 SV=4
P14131	Rps16	1.049	7	0.09034	40S ribosomal protein S16 OS=Mus musculus GN=Rps16 PE=1 SV=4
E9Q9C1	Ablim1	1.049	29	0.1552	Actin-binding LIM protein 1 OS=Mus musculus GN=Ablim1 PE=1 SV=1
P21614	Gc	1.049	10	0.4118	Vitamin D-binding protein OS=Mus musculus GN=Gc PE=1 SV=2
G3X9G4	Dnm2	1.048	6	0.2762	Dynamin-2 OS=Mus musculus GN=Dnm2 PE=1 SV=1
Q6ZWV3	Rpl10 Qm	1.048	6	0.3365	60S ribosomal protein L10 OS=Mus musculus GN=Rpl10 PE=1 SV=3
Q9DBJ1	Pgam1	1.048	14	0.3444	Phosphoglycerate mutase 1 OS=Mus musculus GN=Pgam1 PE=1 SV=3
Q8VCG1	Dut Dutp mCG_6136	1.048	4	0.5038	Deoxyuridine triphosphatase OS=Mus musculus GN=Dut PE=1 SV=1
E9PUR2	Myo18a	1.048	3	0.5116	Unconventional myosin-XVIIIa (Fragment) OS=Mus musculus GN=Myo18a PE=4 SV=2
Q3TCH7	Cul4a	1.048	3	0.7396	Cullin-4A OS=Mus musculus GN=Cul4a PE=1 SV=1
E9Q7L0	Ogdhl	1.047	47	0.008217	Oxoglutarate dehydrogenase-like OS=Mus musculus GN=Ogdhl PE=1 SV=1
G3X8R0	Reep5 mCG_121499	1.047	9	0.06281	Receptor expression-enhancing protein OS=Mus musculus GN=Reep5 PE=1 SV=1
Q8VDM4	Psmd2	1.047	14	0.1145	26S proteasome non-ATPase regulatory subunit 2 OS=Mus musculus GN=Psmd2 PE=1 SV=1
Q99M87	Dnaja3 Tid1	1.047	14	0.1189	DnaJ homolog subfamily A member 3, mitochondrial OS=Mus musculus GN=Dnaja3 PE=1 SV=1
Q9CR16	Ppid	1.047	4	0.2374	Peptidyl-prolyl cis-trans isomerase D OS=Mus musculus GN=Ppid PE=1 SV=3
Q8BML9	Qars	1.047	4	0.5529	Glutamine--tRNA ligase OS=Mus musculus GN=Qars PE=1 SV=1
P62897	Cycs	1.046	69	0.01695	Cytochrome c, somatic OS=Mus musculus GN=Cycs PE=1 SV=2
Q3UH68	Limch1 Kiaa1102	1.046	12	0.07403	LIM and calponin homology domains-containing protein 1 OS=Mus musculus GN=Limch1 PE=1 SV=2
P26040	Ezr Vil2	1.046	22	0.1322	Ezrin OS=Mus musculus GN=Ezr PE=1 SV=3
Q9ER35	Fn3k	1.046	3	0.1829	Fructosamine-3-kinase OS=Mus musculus GN=Fn3k PE=1 SV=1
A0A0R4IZY0	Thop1 mCG_12096	1.046	4	0.2244	Thimet oligopeptidase OS=Mus musculus GN=Thop1 PE=1 SV=1
Q3ULD5	Mccc2	1.046	24	0.279	Methylcrotonoyl-CoA carboxylase beta chain, mitochondrial OS=Mus musculus GN=Mccc2 PE=1 SV=1
Q8C7H1	Mmaa	1.046	6	0.3723	Methylmalonic aciduria type A homolog, mitochondrial OS=Mus musculus GN=Mmaa PE=1 SV=1
Q8K2C6	Sirt5 Sir2l5	1.046	5	0.5516	NAD-dependent protein deacylase sirtuin-5, mitochondrial OS=Mus musculus GN=Sirt5 PE=1 SV=1
Q6P1F6	Ppp2r2a	1.045	3	0.1291	Serine/threonine-protein phosphatase 2A 55 kDa regulatory subunit B alpha isoform OS=Mus musculus GN=Ppp2r2a PE=1 SV=1
Q3TPJ8	Dync1i2 mCG_19348	1.045	7	0.2233	Cytoplasmic dynein 1 intermediate chain 2 OS=Mus musculus GN=Dync1i2 PE=1 SV=1
D3YYN7	Atp1a2	1.045	32	0.3338	Sodium/potassium-transporting ATPase subunit alpha OS=Mus musculus GN=Atp1a2 PE=1 SV=1
Q99LB2	Dhrs4 D14Ucla2	1.045	5	0.3706	Dehydrogenase/reductase SDR family member 4 OS=Mus musculus GN=Dhrs4 PE=1 SV=3
P99028	Uqcrh	1.045	7	0.7038	Cytochrome b-c1 complex subunit 6, mitochondrial OS=Mus musculus GN=Uqcrh PE=1 SV=2
P48774	Gstm5 Fsc2 Gstm3	1.045	3	0.7689	Glutathione S-transferase Mu 5 OS=Mus musculus GN=Gstm5 PE=1 SV=1
E9Q557	Dsp	1.044	132	3.113e-05	Desmoplakin OS=Mus musculus GN=Dsp PE=1 SV=1
Q5SW88	Rab1a Rab1	1.044	15	0.06422	RAB1A, member RAS oncogene family OS=Mus musculus GN=Rab1a PE=1 SV=1
A0A1Y7VL34	Dtna mCG_140483	1.044	7	0.5715	Dystrobrevin OS=Mus musculus GN=Dtna PE=1 SV=1
G3X956	Supt16 Supt16h mCG_18713	1.044	3	0.8114	Suppressor of Ty 16 OS=Mus musculus GN=Supt16 PE=1 SV=1
Q9D881	Gm11273 Cox5b mCG_17741 mCG_23026	1.043	44	0.06978	Cytochrome c oxidase subunit 5B, mitochondrial OS=Mus musculus GN=Cox5b PE=1 SV=1
Q9EQ20	Aldh6a1	1.043	31	0.07181	Methylmalonate-semialdehyde dehydrogenase [acylating], mitochondrial OS=Mus musculus GN=Aldh6a1 PE=1 SV=1
P97384	Anxa11 Anx11	1.043	9	0.2314	Annexin A11 OS=Mus musculus GN=Anxa11 PE=1 SV=2
Q9JMC3	Dnaja4	1.043	6	0.2422	DnaJ homolog subfamily A member 4 OS=Mus musculus GN=Dnaja4 PE=1 SV=1
Q91VI7	Rnh1 Rnh	1.043	11	0.3905	Ribonuclease inhibitor OS=Mus musculus GN=Rnh1 PE=1 SV=1
Q8BW84	Gatb GATB PET112 Pet112 PET112L Pet112l	1.043	5	0.4737	Glutamyl-tRNA(Gln) amidotransferase subunit B, mitochondrial OS=Mus musculus GN=Gatb PE=1 SV=1
Q3UZA1	Rcsd1 Capzip	1.043	4	0.4905	CapZ-interacting protein OS=Mus musculus GN=Rcsd1 PE=1 SV=1
Q9WTP6	Ak2	1.042	17	0.01763	Adenylate kinase 2, mitochondrial OS=Mus musculus GN=Ak2 PE=1 SV=5
E9QPE7	Myh11	1.042	83	0.02042	Myosin-11 OS=Mus musculus GN=Myh11 PE=1 SV=1
O88587	Comt Comt1	1.042	5	0.1793	Catechol O-methyltransferase OS=Mus musculus GN=Comt PE=1 SV=2
Q9CQJ8	Ndufb9	1.042	9	0.3886	NADH dehydrogenase [ubiquinone] 1 beta subcomplex subunit 9 OS=Mus musculus GN=Ndufb9 PE=1 SV=3
F8WGR0	Add1	1.042	4	0.5162	Alpha-adducin OS=Mus musculus GN=Add1 PE=1 SV=1
Q9JLH8	Tmod4	1.042	5	0.5634	Tropomodulin-4 OS=Mus musculus GN=Tmod4 PE=2 SV=1
Q9CQ60	Pgls	1.041	4	0.1406	6-phosphogluconolactonase OS=Mus musculus GN=Pgls PE=1 SV=1
Q02788	Col6a2	1.041	16	0.341	Collagen alpha-2(VI) chain OS=Mus musculus GN=Col6a2 PE=1 SV=3
P63085	Mapk1 Erk2 Mapk Prkm1	1.041	5	0.3634	Mitogen-activated protein kinase 1 OS=Mus musculus GN=Mapk1 PE=1 SV=3
P62242	Rps8	1.041	6	0.3814	40S ribosomal protein S8 OS=Mus musculus GN=Rps8 PE=1 SV=2
Q91Z53	Grhpr Glxr	1.041	9	0.5634	Glyoxylate reductase/hydroxypyruvate reductase OS=Mus musculus GN=Grhpr PE=1 SV=1
P62317	Snrpd2	1.041	3	0.7611	Small nuclear ribonucleoprotein Sm D2 OS=Mus musculus GN=Snrpd2 PE=1 SV=1
P09405	Ncl Nuc	1.04	25	0.01119	Nucleolin OS=Mus musculus GN=Ncl PE=1 SV=2
P99029	Prdx5 Prdx6	1.04	28	0.2428	Peroxiredoxin-5, mitochondrial OS=Mus musculus GN=Prdx5 PE=1 SV=2
O55137	Acot1 Cte1	1.04	15	0.3092	Acyl-coenzyme A thioesterase 1 OS=Mus musculus GN=Acot1 PE=1 SV=1
Q99LM2	Cdk5rap3	1.04	4	0.3666	CDK5 regulatory subunit-associated protein 3 OS=Mus musculus GN=Cdk5rap3 PE=1 SV=1
P63325	Rps10	1.04	12	0.4027	40S ribosomal protein S10 OS=Mus musculus GN=Rps10 PE=1 SV=1
Q9D8Y1	Tmem126a	1.04	3	0.6141	Transmembrane protein 126A OS=Mus musculus GN=Tmem126a PE=1 SV=1
P47791	Gsr Gr1	1.04	3	0.6534	Glutathione reductase, mitochondrial OS=Mus musculus GN=Gsr PE=1 SV=3
P62334	Psmc6 Sug2	1.04	5	0.6567	26S proteasome regulatory subunit 10B OS=Mus musculus GN=Psmc6 PE=1 SV=1
Q05816	Fabp5 Fabpe Klbp Mal1	1.039	3	0.01679	Fatty acid-binding protein, epidermal OS=Mus musculus GN=Fabp5 PE=1 SV=3
P48787	Tnni3	1.039	28	0.02475	Troponin I, cardiac muscle OS=Mus musculus GN=Tnni3 PE=1 SV=2
P97443	Smyd1 Bop	1.039	20	0.02875	Histone-lysine N-methyltransferase Smyd1 OS=Mus musculus GN=Smyd1 PE=1 SV=3
O54988	Slk Kiaa0204 Stk2	1.039	7	0.3618	STE20-like serine/threonine-protein kinase OS=Mus musculus GN=Slk PE=1 SV=2
P50247	Ahcy	1.039	6	0.4269	Adenosylhomocysteinase OS=Mus musculus GN=Ahcy PE=1 SV=3
P61082	Ube2m Ubc-rs2 Ubc12	1.039	5	0.4781	NEDD8-conjugating enzyme Ubc12 OS=Mus musculus GN=Ube2m PE=1 SV=1
Q60737	Csnk2a1 Ckiia	1.039	4	0.6048	Casein kinase II subunit alpha OS=Mus musculus GN=Csnk2a1 PE=1 SV=2
A0A1Y7VK19	Isca2	1.039	3	0.6648	Iron-sulfur cluster assembly 2 homolog, mitochondrial (Fragment) OS=Mus musculus GN=Isca2 PE=1 SV=1
P53395	Dbt	1.038	23	0.01913	Lipoamide acyltransferase component of branched-chain alpha-keto acid dehydrogenase complex, mitochondrial OS=Mus musculus GN=Dbt PE=1 SV=2
O08917	Flot1	1.038	9	0.06093	Flotillin-1 OS=Mus musculus GN=Flot1 PE=1 SV=1
Q9CXW4	Rpl11	1.038	4	0.2052	60S ribosomal protein L11 OS=Mus musculus GN=Rpl11 PE=1 SV=4
Q65CL1	Ctnna3 Catna3	1.038	9	0.2466	Catenin alpha-3 OS=Mus musculus GN=Ctnna3 PE=1 SV=2
Q9Z0F7	Sncg Persyn	1.038	3	0.4855	Gamma-synuclein OS=Mus musculus GN=Sncg PE=1 SV=1
P61759	Vbp1 Pfdn3	1.038	6	0.6919	Prefoldin subunit 3 OS=Mus musculus GN=Vbp1 PE=1 SV=2
P63017	Hspa8 Hsc70 Hsc73	1.037	79	0.03268	Heat shock cognate 71 kDa protein OS=Mus musculus GN=Hspa8 PE=1 SV=1
P54775	Psmc4 Tbp7	1.037	11	0.07358	26S proteasome regulatory subunit 6B OS=Mus musculus GN=Psmc4 PE=1 SV=2
Q8BG32	Psmd11	1.037	9	0.09755	26S proteasome non-ATPase regulatory subunit 11 OS=Mus musculus GN=Psmd11 PE=1 SV=3
Q9EQS3	Mycbp Amy1	1.037	3	0.1788	c-Myc-binding protein OS=Mus musculus GN=Mycbp PE=1 SV=5
A2AKU9	Atp5c1	1.037	46	0.2619	ATP synthase subunit gamma OS=Mus musculus GN=Atp5c1 PE=1 SV=1
Q9D8E6	Rpl4	1.037	13	0.3078	60S ribosomal protein L4 OS=Mus musculus GN=Rpl4 PE=1 SV=3
P60766	Cdc42	1.037	11	0.4182	Cell division control protein 42 homolog OS=Mus musculus GN=Cdc42 PE=1 SV=2
Q91WM2	Hdhd5 Cecr5	1.036	3	0.3069	Haloacid dehalogenase-like hydrolase domain-containing 5 OS=Mus musculus GN=Hdhd5 PE=1 SV=1
P19253	Rpl13a P198 Tstap198-7	1.036	4	0.4787	60S ribosomal protein L13a OS=Mus musculus GN=Rpl13a PE=1 SV=4
A0A1B0GT63	Tmem143	1.036	4	0.5075	Transmembrane protein 143 OS=Mus musculus GN=Tmem143 PE=1 SV=1
Q3UF75	Parva	1.036	3	0.6245	Alpha-parvin OS=Mus musculus GN=Parva PE=1 SV=1
Q3TML0	Pdia6	1.036	10	0.645	Protein disulfide-isomerase A6 OS=Mus musculus GN=Pdia6 PE=1 SV=1
Q9WUB3	Pygm	1.035	74	0.07363	Glycogen phosphorylase, muscle form OS=Mus musculus GN=Pygm PE=1 SV=3
P17879	Hspa1b Hcp70.1 Hsp70-1 Hsp70a1 Hspa1	1.035	14	0.2116	Heat shock 70 kDa protein 1B OS=Mus musculus GN=Hspa1b PE=1 SV=3
Q5XJF6	Rpl10a mCG_123122 mCG_18533	1.035	8	0.2814	Ribosomal protein OS=Mus musculus GN=Rpl10a PE=1 SV=1
P09055	Itgb1	1.035	14	0.3396	Integrin beta-1 OS=Mus musculus GN=Itgb1 PE=1 SV=1
A0A0R4J1N9	Tfam mCG_17822	1.035	7	0.4611	Transcription factor A, mitochondrial OS=Mus musculus GN=Tfam PE=1 SV=1
Q9WUK2	Eif4h Wbscr1	1.035	11	0.523	Eukaryotic translation initiation factor 4H OS=Mus musculus GN=Eif4h PE=1 SV=3
P47963	Rpl13	1.035	10	0.5279	60S ribosomal protein L13 OS=Mus musculus GN=Rpl13 PE=1 SV=3
P36552	Cpox Cpo	1.035	4	0.6724	Oxygen-dependent coproporphyrinogen-III oxidase, mitochondrial OS=Mus musculus GN=Cpox PE=1 SV=2
Q9DB60	Prxl2b Fam213b	1.035	3	0.8025	Prostamide/prostaglandin F synthase OS=Mus musculus GN=Fam213b PE=1 SV=1
G3XA66	Mtx1	1.035	3	0.8509	Metaxin-1 (Fragment) OS=Mus musculus GN=Mtx1 PE=1 SV=1
A0A1L1SQ51	Tln2	1.034	46	0.08369	Talin-2 OS=Mus musculus GN=Tln2 PE=1 SV=1
Q9QXX4	Slc25a13 Aralar2	1.034	44	0.164	Calcium-binding mitochondrial carrier protein Aralar2 OS=Mus musculus GN=Slc25a13 PE=1 SV=1
J9JIB2	Obscn	1.034	18	0.1924	Obscurin (Fragment) OS=Mus musculus GN=Obscn PE=1 SV=1
E9PVC5	Eif4g1	1.034	11	0.3401	Eukaryotic translation initiation factor 4 gamma 1 OS=Mus musculus GN=Eif4g1 PE=1 SV=1
Q8VEK3	Hnrnpu Hnrpu	1.034	9	0.3619	Heterogeneous nuclear ribonucleoprotein U OS=Mus musculus GN=Hnrnpu PE=1 SV=1
G5E8J6	Hrc mCG_23168	1.034	18	0.3998	Histidine rich calcium binding protein, isoform CRA_a OS=Mus musculus GN=Hrc PE=1 SV=1
Q9CZ83	Mrpl55	1.034	4	0.4405	39S ribosomal protein L55, mitochondrial OS=Mus musculus GN=Mrpl55 PE=1 SV=1
P55258	Rab8a Mel Rab8	1.034	5	0.5416	Ras-related protein Rab-8A OS=Mus musculus GN=Rab8a PE=1 SV=2
Q9CU62	Smc1a Sb1.8 Smc1 Smc1l1 Smcb	1.034	4	0.5486	Structural maintenance of chromosomes protein 1A OS=Mus musculus GN=Smc1a PE=1 SV=4
P82348	Sgcg	1.034	7	0.6009	Gamma-sarcoglycan OS=Mus musculus GN=Sgcg PE=1 SV=2
Q91YS8	Camk1	1.034	3	0.7422	Calcium/calmodulin-dependent protein kinase type 1 OS=Mus musculus GN=Camk1 PE=1 SV=1
Q91VC3	Eif4a3 Ddx48	1.034	5	0.8278	Eukaryotic initiation factor 4A-III OS=Mus musculus GN=Eif4a3 PE=1 SV=3
P10833	Rras	1.033	5	0.1933	Ras-related protein R-Ras OS=Mus musculus GN=Rras PE=1 SV=1
Q99LP6	Grpel1	1.033	13	0.2239	GrpE protein homolog 1, mitochondrial OS=Mus musculus GN=Grpel1 PE=1 SV=1
Q9R0X4	Acot9 Acate2	1.033	9	0.4501	Acyl-coenzyme A thioesterase 9, mitochondrial OS=Mus musculus GN=Acot9 PE=1 SV=1
O35593	Psmd14 Pad1	1.033	5	0.6226	26S proteasome non-ATPase regulatory subunit 14 OS=Mus musculus GN=Psmd14 PE=1 SV=2
Q9DBC7	Prkar1a	1.032	7	0.0462	cAMP-dependent protein kinase type I-alpha regulatory subunit OS=Mus musculus GN=Prkar1a PE=1 SV=3
O09131	Gsto1 Gstx Gtsttl	1.032	14	0.05513	Glutathione S-transferase omega-1 OS=Mus musculus GN=Gsto1 PE=1 SV=2
Q99LC5	Etfa	1.032	60	0.1024	Electron transfer flavoprotein subunit alpha, mitochondrial OS=Mus musculus GN=Etfa PE=1 SV=2
A6H644	Ppp1r12b mCG_130490	1.032	31	0.1628	MCG130490 OS=Mus musculus GN=Ppp1r12b PE=1 SV=1
O88322	Nid2	1.032	16	0.2767	Nidogen-2 OS=Mus musculus GN=Nid2 PE=1 SV=2
P62806	Hist1h4a; Hist1h4b H4-53; Hist1h4c H4-12; Hist1h4d; Hist1h4f; Hist1h4h; Hist1h4i; Hist1h4j; Hist1h4k; Hist1h4m; Hist2h4a Hist2h4; Hist4h4	1.032	17	0.306	Histone H4 OS=Mus musculus GN=Hist1h4a PE=1 SV=2
Q9CPQ3	Tomm22 Tom22	1.032	4	0.3695	Mitochondrial import receptor subunit TOM22 homolog OS=Mus musculus GN=Tomm22 PE=1 SV=3
P14685	Psmd3 P91a Tstap91a	1.032	17	0.3824	26S proteasome non-ATPase regulatory subunit 3 OS=Mus musculus GN=Psmd3 PE=1 SV=3
A0A1Y7VLP0	Atp5mpl 2010107E04Rik mCG_1682	1.032	3	0.5343	RIKEN cDNA 2010107E04 gene (Fragment) OS=Mus musculus GN=2010107E04Rik PE=1 SV=1
Q9ESW4	Agk Mulk	1.032	6	0.5581	Acylglycerol kinase, mitochondrial OS=Mus musculus GN=Agk PE=1 SV=1
P67778	Phb	1.031	29	0.3294	Prohibitin OS=Mus musculus GN=Phb PE=1 SV=1
Q9JLV1	Bag3 Bis MNCb-2243	1.031	22	0.5034	BAG family molecular chaperone regulator 3 OS=Mus musculus GN=Bag3 PE=1 SV=2
Q921L6	Cttn mCG_21254	1.031	4	0.6177	Cortactin, isoform CRA_a OS=Mus musculus GN=Cttn PE=1 SV=1
Q61081	Cdc37	1.031	10	0.619	Hsp90 co-chaperone Cdc37 OS=Mus musculus GN=Cdc37 PE=1 SV=1
P24472	Gsta4 Gsta	1.03	9	0.3556	Glutathione S-transferase A4 OS=Mus musculus GN=Gsta4 PE=1 SV=3
Q3TEA8	Hp1bp3	1.03	6	0.4233	Heterochromatin protein 1-binding protein 3 OS=Mus musculus GN=Hp1bp3 PE=1 SV=1
O35643	Ap1b1 Adtb1	1.03	3	0.4315	AP-1 complex subunit beta-1 OS=Mus musculus GN=Ap1b1 PE=1 SV=2
B1AXW5	Prdx1	1.03	27	0.4335	Peroxiredoxin-1 (Fragment) OS=Mus musculus GN=Prdx1 PE=1 SV=8
Q61733	Mrps31 Imogn38	1.03	6	0.5063	28S ribosomal protein S31, mitochondrial OS=Mus musculus GN=Mrps31 PE=1 SV=1
P50516	Atp6v1a Atp6a1 Atp6a2 Atp6v1a1	1.03	3	0.5111	V-type proton ATPase catalytic subunit A OS=Mus musculus GN=Atp6v1a PE=1 SV=2
P25444	Rps2 Llrep3 Rps4	1.03	9	0.5259	40S ribosomal protein S2 OS=Mus musculus GN=Rps2 PE=1 SV=3
P14142	Slc2a4 Glut-4 Glut4	1.03	5	0.5698	Solute carrier family 2, facilitated glucose transporter member 4 OS=Mus musculus GN=Slc2a4 PE=1 SV=3
P62264	Rps14	1.03	7	0.5911	40S ribosomal protein S14 OS=Mus musculus GN=Rps14 PE=1 SV=3
I3ITR1	AK157302 mCG_50313	1.03	3	0.5995	MCG50313 OS=Mus musculus GN=AK157302 PE=4 SV=1
P99027	Rplp2	1.03	8	0.6852	60S acidic ribosomal protein P2 OS=Mus musculus GN=Rplp2 PE=1 SV=3
Q9R0H0	Acox1 Acox Paox	1.029	8	0.314	Peroxisomal acyl-coenzyme A oxidase 1 OS=Mus musculus GN=Acox1 PE=1 SV=5
P16627	Hspa1l Hsc70t	1.029	15	0.3613	Heat shock 70 kDa protein 1-like OS=Mus musculus GN=Hspa1l PE=1 SV=4
O55222	Ilk	1.029	7	0.5806	Integrin-linked protein kinase OS=Mus musculus GN=Ilk PE=1 SV=2
Q8VDC0	Lars2	1.029	3	0.7559	Probable leucine--tRNA ligase, mitochondrial OS=Mus musculus GN=Lars2 PE=1 SV=1
Q9CPW3	Mrpl54	1.029	4	0.8267	39S ribosomal protein L54, mitochondrial OS=Mus musculus GN=Mrpl54 PE=1 SV=1
A2A997	C8a	1.028	3	0.02202	Complement component C8 alpha chain OS=Mus musculus GN=C8a PE=1 SV=1
H7BX88	Crat	1.028	22	0.121	Carnitine O-acetyltransferase OS=Mus musculus GN=Crat PE=1 SV=1
Q8BH59	Slc25a12 Aralar1	1.028	37	0.2424	Calcium-binding mitochondrial carrier protein Aralar1 OS=Mus musculus GN=Slc25a12 PE=1 SV=1
Q9CQA3	Sdhb	1.028	31	0.2458	Succinate dehydrogenase [ubiquinone] iron-sulfur subunit, mitochondrial OS=Mus musculus GN=Sdhb PE=1 SV=1
A0A0G2JFV5	Lrrfip2	1.028	3	0.524	Leucine-rich repeat flightless-interacting protein 2 OS=Mus musculus GN=Lrrfip2 PE=1 SV=1
Q8K4Z3	Naxe Aibp Apoa1bp	1.028	4	0.5374	NAD(P)H-hydrate epimerase OS=Mus musculus GN=Naxe PE=1 SV=1
Q9D0J8	Ptms	1.028	6	0.6022	Parathymosin OS=Mus musculus GN=Ptms PE=1 SV=3
P31428	Dpep1 Mbd1 Rdp	1.028	3	0.7286	Dipeptidase 1 OS=Mus musculus GN=Dpep1 PE=1 SV=2
B0QZN5	Vamp2	1.028	3	0.8409	Vesicle-associated membrane protein 2 OS=Mus musculus GN=Vamp2 PE=1 SV=1
P52480	Pkm Pk3 Pkm2 Pykm	1.027	54	0.09127	Pyruvate kinase PKM OS=Mus musculus GN=Pkm PE=1 SV=4
Q9D0F9	Pgm1 Pgm2	1.027	31	0.124	Phosphoglucomutase-1 OS=Mus musculus GN=Pgm1 PE=1 SV=4
P61255	Rpl26	1.027	4	0.2784	60S ribosomal protein L26 OS=Mus musculus GN=Rpl26 PE=1 SV=1
P05201	Got1	1.027	35	0.3918	Aspartate aminotransferase, cytoplasmic OS=Mus musculus GN=Got1 PE=1 SV=3
P68037	Ube2l3 Ubce7	1.027	12	0.6231	Ubiquitin-conjugating enzyme E2 L3 OS=Mus musculus GN=Ube2l3 PE=1 SV=1
Q61102	Abcb7 Abc7	1.027	5	0.6534	ATP-binding cassette sub-family B member 7, mitochondrial OS=Mus musculus GN=Abcb7 PE=1 SV=3
Q3UQ84	Tars2 Tarsl1	1.027	4	0.6894	Threonine--tRNA ligase, mitochondrial OS=Mus musculus GN=Tars2 PE=1 SV=1
Q9DCS9	Ndufb10	1.026	18	0.1563	NADH dehydrogenase [ubiquinone] 1 beta subcomplex subunit 10 OS=Mus musculus GN=Ndufb10 PE=1 SV=3
A0A0R4J1C5	Atpaf2	1.026	3	0.1728	ATP synthase mitochondrial F1 complex assembly factor 2 OS=Mus musculus GN=Atpaf2 PE=1 SV=1
O88844	Idh1	1.026	16	0.2159	Isocitrate dehydrogenase [NADP] cytoplasmic OS=Mus musculus GN=Idh1 PE=1 SV=2
Q9R0Y5	Ak1	1.026	40	0.3445	Adenylate kinase isoenzyme 1 OS=Mus musculus GN=Ak1 PE=1 SV=1
A0A0N4SW28	Gng12	1.026	4	0.4747	Guanine nucleotide-binding protein subunit gamma OS=Mus musculus GN=Gng12 PE=1 SV=1
Q60864	Stip1	1.026	14	0.5216	Stress-induced-phosphoprotein 1 OS=Mus musculus GN=Stip1 PE=1 SV=1
A0A0A0MQ90	S100a13	1.026	3	0.7342	Protein S100-A13 OS=Mus musculus GN=S100a13 PE=1 SV=1
P49817	Cav1 Cav	1.024	19	0.2022	Caveolin-1 OS=Mus musculus GN=Cav1 PE=1 SV=1
E9PV44	Atpif1	1.024	4	0.305	ATPase inhibitor, mitochondrial OS=Mus musculus GN=Atpif1 PE=1 SV=1
P80315	Cct4 Cctd	1.024	9	0.3356	T-complex protein 1 subunit delta OS=Mus musculus GN=Cct4 PE=1 SV=3
P53994	Rab2a Rab2	1.024	6	0.5001	Ras-related protein Rab-2A OS=Mus musculus GN=Rab2a PE=1 SV=1
B7ZCP4	Cpne1	1.024	3	0.6991	Copine-1 OS=Mus musculus GN=Cpne1 PE=1 SV=1
Q64737	Gart	1.023	4	0.2208	Trifunctional purine biosynthetic protein adenosine-3 OS=Mus musculus GN=Gart PE=1 SV=3
O35683	Ndufa1	1.023	5	0.4458	NADH dehydrogenase [ubiquinone] 1 alpha subcomplex subunit 1 OS=Mus musculus GN=Ndufa1 PE=1 SV=1
Q9D6J6	Ndufv2	1.023	26	0.542	NADH dehydrogenase [ubiquinone] flavoprotein 2, mitochondrial OS=Mus musculus GN=Ndufv2 PE=1 SV=2
P61205	Arf3	1.023	5	0.6555	ADP-ribosylation factor 3 OS=Mus musculus GN=Arf3 PE=2 SV=2
Q9Z1A1	Tfg mCG_130891	1.023	6	0.783	TFG protein OS=Mus musculus GN=Tfg PE=1 SV=1
E0CXB9	Ctnna2	1.023	4	0.7956	Catenin alpha-2 OS=Mus musculus GN=Ctnna2 PE=1 SV=1
P49813	Tmod1 Tmod	1.022	24	0.5512	Tropomodulin-1 OS=Mus musculus GN=Tmod1 PE=1 SV=2
Q99LC3	Ndufa10	1.022	39	0.6024	NADH dehydrogenase [ubiquinone] 1 alpha subcomplex subunit 10, mitochondrial OS=Mus musculus GN=Ndufa10 PE=1 SV=1
P70195	Psmb7 Mmc14	1.022	10	0.8269	Proteasome subunit beta type-7 OS=Mus musculus GN=Psmb7 PE=1 SV=1
A0A0R4J083	Acadl	1.021	55	0.4186	Long-chain-specific acyl-CoA dehydrogenase, mitochondrial OS=Mus musculus GN=Acadl PE=1 SV=1
Q9D855	Uqcrb	1.021	28	0.5088	Cytochrome b-c1 complex subunit 7 OS=Mus musculus GN=Uqcrb PE=1 SV=3
Q8QZS1	Hibch	1.021	18	0.5367	3-hydroxyisobutyryl-CoA hydrolase, mitochondrial OS=Mus musculus GN=Hibch PE=1 SV=1
P50462	Csrp3 Clp Mlp	1.021	13	0.5552	Cysteine and glycine-rich protein 3 OS=Mus musculus GN=Csrp3 PE=1 SV=1
Q91V55	Rps5 mCG_22552	1.021	7	0.624	40S ribosomal protein S5 OS=Mus musculus GN=Rps5 PE=1 SV=1
Q64010	Crk Crko	1.021	4	0.9081	Adapter molecule crk OS=Mus musculus GN=Crk PE=1 SV=1
Q9D2G2	Dlst	1.02	29	0.3269	Dihydrolipoyllysine-residue succinyltransferase component of 2-oxoglutarate dehydrogenase complex, mitochondrial OS=Mus musculus GN=Dlst PE=1 SV=1
Q91V64	Isoc1	1.02	3	0.6425	Isochorismatase domain-containing protein 1 OS=Mus musculus GN=Isoc1 PE=1 SV=1
Q99L45	Eif2s2	1.02	7	0.6517	Eukaryotic translation initiation factor 2 subunit 2 OS=Mus musculus GN=Eif2s2 PE=1 SV=1
Q14AA6	1700009N14Rik mCG_49183	1.02	4	0.7402	GTP-binding nuclear protein Ran OS=Mus musculus GN=1700009N14Rik PE=2 SV=1
Q8C3Y4	Kntc1 Kiaa0166	1.019	3	0.08245	Kinetochore-associated protein 1 OS=Mus musculus GN=Kntc1 PE=1 SV=2
O55143	Atp2a2	1.019	233	0.2151	Sarcoplasmic/endoplasmic reticulum calcium ATPase 2 OS=Mus musculus GN=Atp2a2 PE=1 SV=2
Q9CQ75	Ndufa2	1.019	7	0.4323	NADH dehydrogenase [ubiquinone] 1 alpha subcomplex subunit 2 OS=Mus musculus GN=Ndufa2 PE=1 SV=3
P58252	Eef2	1.019	34	0.5254	Elongation factor 2 OS=Mus musculus GN=Eef2 PE=1 SV=2
O70433	Fhl2	1.019	3	0.5812	Four and a half LIM domains protein 2 OS=Mus musculus GN=Fhl2 PE=1 SV=1
Q9D832	Dnajb4	1.019	4	0.845	DnaJ homolog subfamily B member 4 OS=Mus musculus GN=Dnajb4 PE=1 SV=1
O35459	Ech1	1.017	36	0.3086	Delta(3,5)-Delta(2,4)-dienoyl-CoA isomerase, mitochondrial OS=Mus musculus GN=Ech1 PE=1 SV=1
Q9JKB3	Ybx3 Csda Msy4	1.017	4	0.4835	Y-box-binding protein 3 OS=Mus musculus GN=Ybx3 PE=1 SV=2
P34914	Ephx2 Eph2	1.017	34	0.5222	Bifunctional epoxide hydrolase 2 OS=Mus musculus GN=Ephx2 PE=1 SV=2
D3Z3F4	Mtx1	1.017	6	0.8446	Metaxin-1 (Fragment) OS=Mus musculus GN=Mtx1 PE=1 SV=2
Q3UHX2	Pdap1	1.017	4	0.9092	28 kDa heat- and acid-stable phosphoprotein OS=Mus musculus GN=Pdap1 PE=1 SV=1
O70250	Pgam2	1.016	27	0.5981	Phosphoglycerate mutase 2 OS=Mus musculus GN=Pgam2 PE=1 SV=3
P23953	Ces1c Es1	1.016	7	0.6803	Carboxylesterase 1C OS=Mus musculus GN=Ces1c PE=1 SV=4
Q8R0F8	Fahd1 MNCb-4134	1.016	3	0.7244	Acylpyruvase FAHD1, mitochondrial OS=Mus musculus GN=Fahd1 PE=1 SV=2
Q80YV4	Pank4	1.016	5	0.7478	Pantothenate kinase 4 OS=Mus musculus GN=Pank4 PE=1 SV=2
A2AUC9	Klhl41 Kbtbd10	1.016	6	0.7801	Kelch-like protein 41 OS=Mus musculus GN=Klhl41 PE=1 SV=1
Q8R5J9	Arl6ip5 Aip5 Jwa Pra2 Praf3	1.015	4	0.6667	PRA1 family protein 3 OS=Mus musculus GN=Arl6ip5 PE=1 SV=2
Q9CQM8	Rpl21 mCG_120646 mCG_121646 mCG_121688 mCG_18971	1.015	4	0.757	60S ribosomal protein L21 OS=Mus musculus GN=Rpl21 PE=1 SV=1
Q6ZWN5	Rps9	1.015	7	0.878	40S ribosomal protein S9 OS=Mus musculus GN=Rps9 PE=1 SV=3
P68510	Ywhah	1.014	12	0.5615	14-3-3 protein eta OS=Mus musculus GN=Ywhah PE=1 SV=2
F6YCM8	Slmap	1.014	21	0.5653	Sarcolemmal membrane-associated protein (Fragment) OS=Mus musculus GN=Slmap PE=1 SV=1
D3YWF6	Otub1	1.014	4	0.6686	Ubiquitin thioesterase OTUB1 OS=Mus musculus GN=Otub1 PE=1 SV=1
P42125	Eci1 Dci	1.014	28	0.7328	Enoyl-CoA delta isomerase 1, mitochondrial OS=Mus musculus GN=Eci1 PE=1 SV=2
B1ASZ3	Gk Gyk	1.014	5	0.7832	Glycerol kinase OS=Mus musculus GN=Gk PE=1 SV=1
Q9QYB1	Clic4	1.014	8	0.8165	Chloride intracellular channel protein 4 OS=Mus musculus GN=Clic4 PE=1 SV=3
A2AUD5	Tpd52l2	1.013	9	0.5771	Tumor protein D54 OS=Mus musculus GN=Tpd52l2 PE=1 SV=1
Q8K0D5	Gfm1 Efg Efg1 Gfm	1.013	13	0.5826	Elongation factor G, mitochondrial OS=Mus musculus GN=Gfm1 PE=1 SV=1
A0A0R4J1T1	Sorbs2	1.013	24	0.6316	Sorbin and SH3 domain-containing protein 2 (Fragment) OS=Mus musculus GN=Sorbs2 PE=1 SV=1
E9Q1S3	Sec23a	1.013	4	0.6768	Protein transport protein Sec23A OS=Mus musculus GN=Sec23a PE=1 SV=1
A0A140LIU4	Cox7a1 mCG_21566	1.013	12	0.8154	Cytochrome c oxidase subunit 7A1, mitochondrial OS=Mus musculus GN=Cox7a1 PE=1 SV=1
Q99NB1	Acss1 Acas2 Acas2l	1.012	32	0.634	Acetyl-coenzyme A synthetase 2-like, mitochondrial OS=Mus musculus GN=Acss1 PE=1 SV=1
Q11011	Npepps Psa	1.012	8	0.6974	Puromycin-sensitive aminopeptidase OS=Mus musculus GN=Npepps PE=1 SV=2
P62702	Rps4x Rps4	1.012	7	0.7178	40S ribosomal protein S4, X isoform OS=Mus musculus GN=Rps4x PE=1 SV=2
Q9CQR4	Acot13 Them2	1.012	12	0.7971	Acyl-coenzyme A thioesterase 13 OS=Mus musculus GN=Acot13 PE=1 SV=1
O88544	Cops4 Csn4	1.012	4	0.9186	COP9 signalosome complex subunit 4 OS=Mus musculus GN=Cops4 PE=1 SV=1
Q99JY0	Hadhb	1.011	69	0.593	Trifunctional enzyme subunit beta, mitochondrial OS=Mus musculus GN=Hadhb PE=1 SV=1
Q8BMF4	Dlat	1.011	35	0.6711	Dihydrolipoyllysine-residue acetyltransferase component of pyruvate dehydrogenase complex, mitochondrial OS=Mus musculus GN=Dlat PE=1 SV=2
Q9JJW5	Myoz2	1.011	36	0.6804	Myozenin-2 OS=Mus musculus GN=Myoz2 PE=1 SV=1
Q9D7P6	Iscu Nifun	1.011	4	0.8499	Iron-sulfur cluster assembly enzyme ISCU, mitochondrial OS=Mus musculus GN=Iscu PE=1 SV=1
Q6ZWQ9	Myl12a 2900073G15Rik mCG_5400	1.011	7	0.8656	MCG5400 OS=Mus musculus GN=Myl12a PE=1 SV=1
O09061	Psmb1	1.011	4	0.8677	Proteasome subunit beta type-1 OS=Mus musculus GN=Psmb1 PE=1 SV=1
P42932	Cct8 Cctq	1.01	17	0.5862	T-complex protein 1 subunit theta OS=Mus musculus GN=Cct8 PE=1 SV=3
A2AMM0	Cavin4 Murc	1.01	10	0.6706	Caveolae-associated protein 4 OS=Mus musculus GN=Cavin4 PE=1 SV=1
P80314	Cct2 Cctb	1.01	19	0.7364	T-complex protein 1 subunit beta OS=Mus musculus GN=Cct2 PE=1 SV=4
Q8K3C3	Lzic	1.01	6	0.7906	Protein LZIC OS=Mus musculus GN=Lzic PE=1 SV=1
Q9JI39	Abcb10	1.009	3	0.8512	ATP-binding cassette sub-family B member 10, mitochondrial OS=Mus musculus GN=Abcb10 PE=1 SV=1
Q60936	Coq8a Adck3 Cabc1	1.009	12	0.8758	Atypical kinase COQ8A, mitochondrial OS=Mus musculus GN=Coq8a PE=1 SV=2
Q91VD9	Ndufs1	1.008	57	0.6425	NADH-ubiquinone oxidoreductase 75 kDa subunit, mitochondrial OS=Mus musculus GN=Ndufs1 PE=1 SV=2
Q9CQV8	Ywhab	1.008	20	0.7286	14-3-3 protein beta/alpha OS=Mus musculus GN=Ywhab PE=1 SV=3
A0A140T8M7		1.008	8	0.7525	Ribosomal protein L23A, pseudogene 3 OS=Mus musculus GN=Rpl23a-ps3 PE=3 SV=1
O70251	Eef1b Eef1b2	1.008	6	0.8572	Elongation factor 1-beta OS=Mus musculus GN=Eef1b PE=1 SV=5
P48036	Anxa5 Anx5	1.007	27	0.7949	Annexin A5 OS=Mus musculus GN=Anxa5 PE=1 SV=1
Q9CQ65	Mtap	1.007	5	0.8547	S-methyl-5'-thioadenosine phosphorylase OS=Mus musculus GN=Mtap PE=1 SV=1
Q8K1Z0	Coq9	1.007	17	0.8831	Ubiquinone biosynthesis protein COQ9, mitochondrial OS=Mus musculus GN=Coq9 PE=1 SV=1
Q9DCZ4	Apoo Fam121b Mic23 Mic26	1.007	7	0.8855	MICOS complex subunit Mic26 OS=Mus musculus GN=Apoo PE=1 SV=2
Q61655	Ddx19a Ddx19 Eif4a-rs1	1.007	5	0.8963	ATP-dependent RNA helicase DDX19A OS=Mus musculus GN=Ddx19a PE=1 SV=2
Q91V16	Etfrf1 Lyrm5	1.007	3	0.9168	Electron transfer flavoprotein regulatory factor 1 OS=Mus musculus GN=Etfrf1 PE=1 SV=1
E9Q5L3	Acadsb	1.007	3	0.9313	Short/branched chain-specific acyl-CoA dehydrogenase, mitochondrial OS=Mus musculus GN=Acadsb PE=1 SV=1
Q924X2	Cpt1b	1.006	24	0.7394	Carnitine O-palmitoyltransferase 1, muscle isoform OS=Mus musculus GN=Cpt1b PE=1 SV=1
Q8BFR5	Tufm	1.006	48	0.7668	Elongation factor Tu, mitochondrial OS=Mus musculus GN=Tufm PE=1 SV=1
Q61656	Ddx5 Tnz2	1.006	9	0.7866	Probable ATP-dependent RNA helicase DDX5 OS=Mus musculus GN=Ddx5 PE=1 SV=2
Q80Y14	Glrx5	1.006	5	0.8431	Glutaredoxin-related protein 5, mitochondrial OS=Mus musculus GN=Glrx5 PE=1 SV=2
E0CXN5	Gpd1	1.006	5	0.8615	Glycerol-3-phosphate dehydrogenase [NAD(+)] OS=Mus musculus GN=Gpd1 PE=1 SV=1
P09671	Sod2 Sod-2	1.006	19	0.8681	Superoxide dismutase [Mn], mitochondrial OS=Mus musculus GN=Sod2 PE=1 SV=3
B1B1A8	Mylk	1.006	4	0.89	Myosin light chain kinase, smooth muscle OS=Mus musculus GN=Mylk PE=1 SV=1
O35350	Capn1 Canp1 Capa1	1.005	5	0.8706	Calpain-1 catalytic subunit OS=Mus musculus GN=Capn1 PE=1 SV=1
Q3TXS7	Psmd1	1.005	9	0.9044	26S proteasome non-ATPase regulatory subunit 1 OS=Mus musculus GN=Psmd1 PE=1 SV=1
A0A1B0GT92	Gys1	1.005	5	0.9056	Glycogen [starch] synthase OS=Mus musculus GN=Gys1 PE=1 SV=1
A0A1B0GR11	Taldo1	1.005	15	0.9061	Transaldolase OS=Mus musculus GN=Taldo1 PE=1 SV=1
Q8BWM0	Ptges2 Gbf1 Pges2	1.005	6	0.9398	Prostaglandin E synthase 2 OS=Mus musculus GN=Ptges2 PE=1 SV=3
F6ZGN3	Myo18a	1.005	5	0.9443	Unconventional myosin-XVIIIa (Fragment) OS=Mus musculus GN=Myo18a PE=1 SV=2
Q8BX02	Kank2 Ankrd25	1.005	3	0.9604	KN motif and ankyrin repeat domain-containing protein 2 OS=Mus musculus GN=Kank2 PE=1 SV=1
P08121	Col3a1	1.005	3	0.9781	Collagen alpha-1(III) chain OS=Mus musculus GN=Col3a1 PE=1 SV=4
Q99K48	Nono	1.004	5	0.7675	Non-POU domain-containing octamer-binding protein OS=Mus musculus GN=Nono PE=1 SV=3
Q9CQC7	Ndufb4	1.004	7	0.8791	NADH dehydrogenase [ubiquinone] 1 beta subcomplex subunit 4 OS=Mus musculus GN=Ndufb4 PE=1 SV=3
Q8VDT9	Mrpl50	1.004	5	0.901	39S ribosomal protein L50, mitochondrial OS=Mus musculus GN=Mrpl50 PE=1 SV=2
Q6PHN9	Rab35	1.004	3	0.9039	Ras-related protein Rab-35 OS=Mus musculus GN=Rab35 PE=1 SV=1
G3X9W0	Hnrnpd Hnrpd mCG_15538	1.003	8	0.8861	Heterogeneous nuclear ribonucleoprotein D, isoform CRA_a OS=Mus musculus GN=Hnrnpd PE=1 SV=1
P14733	Lmnb1	1.003	32	0.8935	Lamin-B1 OS=Mus musculus GN=Lmnb1 PE=1 SV=3
D3YX27	Htra2	1.003	6	0.9238	Serine protease HTRA2, mitochondrial OS=Mus musculus GN=Htra2 PE=1 SV=1
Q3UIJ9	Myzap Myozap	1.003	8	0.9596	Myocardial zonula adherens protein OS=Mus musculus GN=Myzap PE=1 SV=1
G5E8T9	Hagh mCG_132060	1.003	8	0.9727	Hydroxyacyl glutathione hydrolase OS=Mus musculus GN=Hagh PE=1 SV=1
P85094	Isoc2a Isoc2	1.002	3	0.6988	Isochorismatase domain-containing protein 2A OS=Mus musculus GN=Isoc2a PE=1 SV=1
A0A1L1STE6	Idh3a	1.002	33	0.8823	Isocitrate dehydrogenase [NAD] subunit, mitochondrial OS=Mus musculus GN=Idh3a PE=1 SV=1
Q8CG76	Akr7a2 Afar Akr7a5	1.002	6	0.8952	Aflatoxin B1 aldehyde reductase member 2 OS=Mus musculus GN=Akr7a2 PE=1 SV=3
Q9CPU0	Glo1	1.002	7	0.9114	Lactoylglutathione lyase OS=Mus musculus GN=Glo1 PE=1 SV=3
P11983	Tcp1 Cct1 Ccta	1.002	4	0.9373	T-complex protein 1 subunit alpha OS=Mus musculus GN=Tcp1 PE=1 SV=3
B7FAU9	Flna RP23-436K3.1-002	1.002	35	0.9437	Filamin, alpha OS=Mus musculus GN=Flna PE=1 SV=1
Q6R0H7	Gnas Gnas1	1.002	5	0.9445	Guanine nucleotide-binding protein G(s) subunit alpha isoforms XLas OS=Mus musculus GN=Gnas PE=1 SV=1
O70435	Psma3	1.002	6	0.9556	Proteasome subunit alpha type-3 OS=Mus musculus GN=Psma3 PE=1 SV=3
A0A1Y7VJ48	Tbca	1.002	5	0.9603	Tubulin-specific chaperone A OS=Mus musculus GN=Tbca PE=1 SV=1
Q9Z1P7	Kank3 Ankrd47 D17Ertd288e Ng28	1.002	5	0.9648	KN motif and ankyrin repeat domain-containing protein 3 OS=Mus musculus GN=Kank3 PE=1 SV=1
Q8R2Y2	Mcam Muc18	1.002	5	0.9656	Cell surface glycoprotein MUC18 OS=Mus musculus GN=Mcam PE=1 SV=1
Q921S7	Mrpl37	1.002	3	0.9804	39S ribosomal protein L37, mitochondrial OS=Mus musculus GN=Mrpl37 PE=1 SV=1
O09111	Ndufb11 Np15	1.001	11	0.9807	NADH dehydrogenase [ubiquinone] 1 beta subcomplex subunit 11, mitochondrial OS=Mus musculus GN=Ndufb11 PE=1 SV=2
Q9D8N0	Eef1g	1.001	13	0.9879	Elongation factor 1-gamma OS=Mus musculus GN=Eef1g PE=1 SV=3
Q9CQQ7	Atp5pb Atp5f1	1	24	0.9959	ATP synthase F(0) complex subunit B1, mitochondrial OS=Mus musculus GN=Atp5f1 PE=1 SV=1
Q80ZS3	Mrps26	1	3	0.9977	28S ribosomal protein S26, mitochondrial OS=Mus musculus GN=Mrps26 PE=1 SV=1
B1AQ77	Krt15 mCG_20528	1	7	1	Keratin 15, isoform CRA_a OS=Mus musculus GN=Krt15 PE=1 SV=1
Q8CGB6	Tns2 Tenc1	0.999	3	0.9545	Tensin-2 OS=Mus musculus GN=Tns2 PE=1 SV=1
F8VQ52	Adcy6	0.999	3	0.9754	Adenylate cyclase type 6 OS=Mus musculus GN=Adcy6 PE=1 SV=1
Q9WVK4	Ehd1 Past1	0.999	27	0.9792	EH domain-containing protein 1 OS=Mus musculus GN=Ehd1 PE=1 SV=1
P42669	Pura	0.999	3	0.9848	Transcriptional activator protein Pur-alpha OS=Mus musculus GN=Pura PE=1 SV=1
P63030	Mpc1 Brp44l	0.999	3	0.9875	Mitochondrial pyruvate carrier 1 OS=Mus musculus GN=Mpc1 PE=1 SV=1
Q9D024	Ccdc47 Asp4	0.999	3	0.9883	Coiled-coil domain-containing protein 47 OS=Mus musculus GN=Ccdc47 PE=1 SV=2
G3UYW7	Yap1	0.999	3	0.9907	Transcriptional coactivator YAP1 (Fragment) OS=Mus musculus GN=Yap1 PE=1 SV=1
A0A1W2P733	Mthfd1	0.998	7	0.8841	C-1-tetrahydrofolate synthase, cytoplasmic OS=Mus musculus GN=Mthfd1 PE=1 SV=1
P51859	Hdgf Tdrm1	0.998	9	0.9557	Hepatoma-derived growth factor OS=Mus musculus GN=Hdgf PE=1 SV=2
Q9QXY6	Ehd3 Ehd2	0.998	9	0.9712	EH domain-containing protein 3 OS=Mus musculus GN=Ehd3 PE=1 SV=2
Q9WTP7	Ak3 Ak3l Ak3l1 Akl3l	0.997	17	0.8848	GTP:AMP phosphotransferase AK3, mitochondrial OS=Mus musculus GN=Ak3 PE=1 SV=3
P19783	Cox4i1 Cox4 Cox4a	0.997	30	0.8944	Cytochrome c oxidase subunit 4 isoform 1, mitochondrial OS=Mus musculus GN=Cox4i1 PE=1 SV=2
Q9CQZ5	Ndufa6	0.997	15	0.9388	NADH dehydrogenase [ubiquinone] 1 alpha subcomplex subunit 6 OS=Mus musculus GN=Ndufa6 PE=1 SV=1
F6VW30	Ywhaq	0.996	11	0.747	14-3-3 protein theta (Fragment) OS=Mus musculus GN=Ywhaq PE=1 SV=1
Q9Z2I0	Letm1	0.996	26	0.8881	Mitochondrial proton/calcium exchanger protein OS=Mus musculus GN=Letm1 PE=1 SV=1
Q3B7Z2	Osbp Kiaa4220	0.996	7	0.9285	Oxysterol-binding protein 1 OS=Mus musculus GN=Osbp PE=1 SV=3
P63028	Tpt1 Trt	0.996	8	0.9614	Translationally-controlled tumor protein OS=Mus musculus GN=Tpt1 PE=1 SV=1
Q9EPM5	Sync Sync1	0.995	3	0.8285	Syncoilin OS=Mus musculus GN=Sync PE=1 SV=1
P62259	Ywhae	0.995	40	0.8362	14-3-3 protein epsilon OS=Mus musculus GN=Ywhae PE=1 SV=1
Q9QYR9	Acot2 Mte1	0.995	28	0.8968	Acyl-coenzyme A thioesterase 2, mitochondrial OS=Mus musculus GN=Acot2 PE=1 SV=2
A0A0N4SVK8	Adprhl1	0.995	15	0.9282	[Protein ADP-ribosylarginine] hydrolase-like protein 1 OS=Mus musculus GN=Adprhl1 PE=1 SV=1
Q9Z1P6	Ndufa7	0.994	14	0.6744	NADH dehydrogenase [ubiquinone] 1 alpha subcomplex subunit 7 OS=Mus musculus GN=Ndufa7 PE=1 SV=3
Q91YM4	Tbrg4 Kiaa0948	0.994	5	0.8149	Protein TBRG4 OS=Mus musculus GN=Tbrg4 PE=1 SV=1
E9Q1X8	Cacna2d1	0.994	10	0.8287	Voltage-dependent calcium channel subunit alpha-2/delta-1 OS=Mus musculus GN=Cacna2d1 PE=1 SV=2
Q8CDV7	Entpd1	0.994	5	0.8811	Ectonucleoside triphosphate diphosphohydrolase 1 OS=Mus musculus GN=Entpd1 PE=1 SV=1
Q3U4W8	Usp5	0.994	13	0.8875	Ubiquitinyl hydrolase 1 OS=Mus musculus GN=Usp5 PE=1 SV=1
Q80X68	Csl mCG_19869	0.994	20	0.8926	Citrate synthase OS=Mus musculus GN=Csl PE=1 SV=1
D3YV69	Rab6a	0.994	6	0.9077	Ras-related protein Rab-6A OS=Mus musculus GN=Rab6a PE=1 SV=1
Q60865	Caprin1 Gpiap Gpiap1 Gpip137 M11s1 Rng105 G5E5	0.994	7	0.9318	Caprin-1 OS=Mus musculus GN=Caprin1 PE=1 SV=2
Q9D358	Acp1	0.993	4	0.6881	Low molecular weight phosphotyrosine protein phosphatase OS=Mus musculus GN=Acp1 PE=1 SV=3
Q78IK4	Apool Fam121a Mic27	0.993	13	0.8084	MICOS complex subunit Mic27 OS=Mus musculus GN=Apool PE=1 SV=1
P80317	Cct6a Cct6 Cctz Cctz1	0.993	8	0.8525	T-complex protein 1 subunit zeta OS=Mus musculus GN=Cct6a PE=1 SV=3
F7A8H6		0.993	5	0.8763	Glutathione peroxidase OS=Mus musculus GN=Gpx4 PE=1 SV=1
O88342	Wdr1	0.993	7	0.8896	WD repeat-containing protein 1 OS=Mus musculus GN=Wdr1 PE=1 SV=3
O88569	Hnrnpa2b1 Hnrpa2b1	0.993	14	0.8959	Heterogeneous nuclear ribonucleoproteins A2/B1 OS=Mus musculus GN=Hnrnpa2b1 PE=1 SV=2
Q8CJ53	Trip10 Cip4	0.993	3	0.9034	Cdc42-interacting protein 4 OS=Mus musculus GN=Trip10 PE=1 SV=2
Q99N87	Mrps5	0.993	3	0.9396	28S ribosomal protein S5, mitochondrial OS=Mus musculus GN=Mrps5 PE=1 SV=1
Q5RL20	Mrpl43 mCG_16934	0.992	5	0.5995	39S ribosomal protein L43, mitochondrial OS=Mus musculus GN=Mrpl43 PE=1 SV=1
A0A0G2JGS4	Camk2d	0.992	8	0.7465	Calcium/calmodulin-dependent protein kinase type II subunit delta OS=Mus musculus GN=Camk2d PE=1 SV=1
P24270	Cat Cas-1 Cas1	0.992	17	0.7988	Catalase OS=Mus musculus GN=Cat PE=1 SV=4
P28474	Adh5 Adh-2 Adh2	0.992	5	0.8802	Alcohol dehydrogenase class-3 OS=Mus musculus GN=Adh5 PE=1 SV=3
Q64442	Sord Sdh1	0.991	3	0.2966	Sorbitol dehydrogenase OS=Mus musculus GN=Sord PE=1 SV=3
Q91WD5	Ndufs2	0.991	52	0.7067	NADH dehydrogenase [ubiquinone] iron-sulfur protein 2, mitochondrial OS=Mus musculus GN=Ndufs2 PE=1 SV=1
Q9D020	Nt5c3a Nt5c3	0.991	14	0.7984	Cytosolic 5'-nucleotidase 3A OS=Mus musculus GN=Nt5c3a PE=1 SV=4
Q9CQ19	Myl9 Myrl2	0.991	7	0.8342	Myosin regulatory light polypeptide 9 OS=Mus musculus GN=Myl9 PE=1 SV=3
A2A841	Epb41 Epb4.1	0.99	5	0.2644	Protein 4.1 OS=Mus musculus GN=Epb41 PE=1 SV=1
P05213	Tuba1b Tuba2	0.99	42	0.6982	Tubulin alpha-1B chain OS=Mus musculus GN=Tuba1b PE=1 SV=2
Q61598	Gdi2 Gdi3	0.99	13	0.7522	Rab GDP dissociation inhibitor beta OS=Mus musculus GN=Gdi2 PE=1 SV=1
P63101	Ywhaz	0.99	17	0.7656	14-3-3 protein zeta/delta OS=Mus musculus GN=Ywhaz PE=1 SV=1
P06745	Gpi Gpi1	0.99	21	0.7895	Glucose-6-phosphate isomerase OS=Mus musculus GN=Gpi PE=1 SV=4
Q7TSV4	Pgm2 Pgm1	0.99	4	0.798	Phosphoglucomutase-2 OS=Mus musculus GN=Pgm2 PE=1 SV=1
P14602	Hspb1 Hsp25 Hsp27	0.99	23	0.833	Heat shock protein beta-1 OS=Mus musculus GN=Hspb1 PE=1 SV=3
A0A1B0GX27	Bcat2	0.99	3	0.8687	Branched-chain-amino-acid aminotransferase OS=Mus musculus GN=Bcat2 PE=1 SV=1
Q9D6K8	Fundc2 Hcbp6	0.99	3	0.9001	FUN14 domain-containing protein 2 OS=Mus musculus GN=Fundc2 PE=1 SV=1
P05132	Prkaca Pkaca	0.99	3	0.9573	cAMP-dependent protein kinase catalytic subunit alpha OS=Mus musculus GN=Prkaca PE=1 SV=3
P61982	Ywhag	0.989	36	0.5093	14-3-3 protein gamma OS=Mus musculus GN=Ywhag PE=1 SV=2
Q76MZ3	Ppp2r1a	0.989	10	0.7131	Serine/threonine-protein phosphatase 2A 65 kDa regulatory subunit A alpha isoform OS=Mus musculus GN=Ppp2r1a PE=1 SV=3
Q9CRB8	Mtfp1 Mtp18	0.989	9	0.8317	Mitochondrial fission process protein 1 OS=Mus musculus GN=Mtfp1 PE=1 SV=1
Q9D517	Agpat3 Lpaat3	0.988	3	0.09573	1-acyl-sn-glycerol-3-phosphate acyltransferase gamma OS=Mus musculus GN=Agpat3 PE=1 SV=2
V9GXX2	Mlip	0.988	3	0.2818	Muscular LMNA-interacting protein OS=Mus musculus GN=Mlip PE=1 SV=1
Q9DCL9	Paics	0.988	10	0.7194	Multifunctional protein ADE2 OS=Mus musculus GN=Paics PE=1 SV=4
A0A0A0MQD2	Ybx2	0.988	3	0.7405	Y-box-binding protein 2 OS=Mus musculus GN=Ybx2 PE=1 SV=1
P70372	Elavl1 Elra Hua	0.988	4	0.7851	ELAV-like protein 1 OS=Mus musculus GN=Elavl1 PE=1 SV=2
Q62165	Dag1 Dag-1	0.988	7	0.8095	Dystroglycan OS=Mus musculus GN=Dag1 PE=1 SV=4
O08600	Endog	0.988	4	0.8281	Endonuclease G, mitochondrial OS=Mus musculus GN=Endog PE=1 SV=1
D3YXG6	Arpc2 mCG_114810	0.988	4	0.9233	Arp2/3 complex 34 kDa subunit OS=Mus musculus GN=Arpc2 PE=1 SV=1
A0A0R4J259	Syncrip	0.987	11	0.7491	Heterogeneous nuclear ribonucleoprotein Q OS=Mus musculus GN=Syncrip PE=1 SV=1
Q91VA7	Idh3b mCG_9915	0.987	28	0.77	Isocitrate dehydrogenase [NAD] subunit, mitochondrial OS=Mus musculus GN=Idh3b PE=1 SV=1
D3YVP5	Gstm7	0.987	7	0.8784	Glutathione S-transferase Mu 7 OS=Mus musculus GN=Gstm7 PE=1 SV=1
Q6NSR8	Npepl1	0.986	3	0.7135	Probable aminopeptidase NPEPL1 OS=Mus musculus GN=Npepl1 PE=1 SV=1
P29758	Oat	0.986	14	0.7633	Ornithine aminotransferase, mitochondrial OS=Mus musculus GN=Oat PE=1 SV=1
A0A087WNW8	Clasp1	0.986	6	0.8869	CLIP-associating protein 1 OS=Mus musculus GN=Clasp1 PE=1 SV=2
P62315	Snrpd1	0.986	5	0.9048	Small nuclear ribonucleoprotein Sm D1 OS=Mus musculus GN=Snrpd1 PE=1 SV=1
Q9DCD0	Pgd	0.985	4	0.5249	6-phosphogluconate dehydrogenase, decarboxylating OS=Mus musculus GN=Pgd PE=1 SV=3
Q9CQH7	Btf3l4	0.985	3	0.9213	Transcription factor BTF3 homolog 4 OS=Mus musculus GN=Btf3l4 PE=1 SV=1
P62631	Eef1a2 Eef1al Stn	0.984	29	0.483	Elongation factor 1-alpha 2 OS=Mus musculus GN=Eef1a2 PE=1 SV=1
P14152	Mdh1 Mor2	0.984	52	0.5944	Malate dehydrogenase, cytoplasmic OS=Mus musculus GN=Mdh1 PE=1 SV=3
Q62425	Ndufa4	0.984	14	0.6435	Cytochrome c oxidase subunit NDUFA4 OS=Mus musculus GN=Ndufa4 PE=1 SV=2
Q01149	Col1a2 Cola2	0.984	17	0.6436	Collagen alpha-2(I) chain OS=Mus musculus GN=Col1a2 PE=1 SV=2
P43276	Hist1h1b H1f5	0.984	10	0.6593	Histone H1.5 OS=Mus musculus GN=Hist1h1b PE=1 SV=2
Q8BMS4	Coq3	0.984	9	0.7801	Ubiquinone biosynthesis O-methyltransferase, mitochondrial OS=Mus musculus GN=Coq3 PE=1 SV=1
P16125	Ldhb Ldh-2 Ldh2	0.983	41	0.4551	L-lactate dehydrogenase B chain OS=Mus musculus GN=Ldhb PE=1 SV=2
P13020	Gsn Gsb	0.983	13	0.5772	Gelsolin OS=Mus musculus GN=Gsn PE=1 SV=3
Q9CZR8	Tsfm	0.983	4	0.7568	Elongation factor Ts, mitochondrial OS=Mus musculus GN=Tsfm PE=1 SV=1
A0A0A6YXR4	Cryz	0.983	5	0.8369	Quinone oxidoreductase (Fragment) OS=Mus musculus GN=Cryz PE=1 SV=5
Q9QYA2	Tomm40 Mom35 Tom40	0.983	4	0.8795	Mitochondrial import receptor subunit TOM40 homolog OS=Mus musculus GN=Tomm40 PE=1 SV=3
G3X9J1	Slc8a1 mCG_140710	0.982	11	0.4942	Sodium/calcium exchanger 1 OS=Mus musculus GN=Slc8a1 PE=1 SV=1
P43274	Hist1h1e H1f4	0.982	22	0.5089	Histone H1.4 OS=Mus musculus GN=Hist1h1e PE=1 SV=2
Q99JI6	Rap1b	0.982	6	0.5598	Ras-related protein Rap-1b OS=Mus musculus GN=Rap1b PE=1 SV=2
P29595	Nedd8 Nedd-8	0.982	5	0.5988	NEDD8 OS=Mus musculus GN=Nedd8 PE=1 SV=2
Q59J78	Ndufaf2 Ndufa12l	0.982	4	0.7739	NADH dehydrogenase [ubiquinone] 1 alpha subcomplex assembly factor 2 OS=Mus musculus GN=Ndufaf2 PE=1 SV=1
Q8BP47	Nars	0.982	4	0.7917	Asparagine--tRNA ligase, cytoplasmic OS=Mus musculus GN=Nars PE=1 SV=2
Q9DB20	Atp5po Atp5o D12Wsu28e	0.981	22	0.1929	ATP synthase subunit O, mitochondrial OS=Mus musculus GN=Atp5o PE=1 SV=1
P49443	Ppm1a Pppm1a	0.981	5	0.5914	Protein phosphatase 1A OS=Mus musculus GN=Ppm1a PE=1 SV=1
E9Q4Z2	Acacb Acc2 Accb	0.981	10	0.6206	Acetyl-CoA carboxylase 2 OS=Mus musculus GN=Acacb PE=1 SV=1
P10639	Txn Txn1	0.981	8	0.7574	Thioredoxin OS=Mus musculus GN=Txn PE=1 SV=3
P09542	Myl3 Mlc1v Mylc	0.98	138	0.1885	Myosin light chain 3 OS=Mus musculus GN=Myl3 PE=1 SV=4
O08804	Serpinb6b mCG_17890	0.98	7	0.6098	NK13 OS=Mus musculus GN=Serpinb6b PE=1 SV=2
G5E924	Hnrnpl	0.98	6	0.6376	Heterogeneous nuclear ribonucleoprotein L (Fragment) OS=Mus musculus GN=Hnrnpl PE=1 SV=1
P68040	Rack1 Gnb2-rs1 Gnb2l1	0.98	6	0.6924	Receptor of activated protein C kinase 1 OS=Mus musculus GN=Rack1 PE=1 SV=3
G3UW85	Erh mCG_7617	0.98	3	0.7376	Enhancer of rudimentary homolog OS=Mus musculus GN=Erh PE=1 SV=1
A2A6U3	2019-09-09	0.98	4	0.8195	Septin-9 OS=Mus musculus GN=Sept9 PE=1 SV=1
Q149B8	Perm1	0.979	11	0.6705	PGC-1 and ERR-induced regulator in muscle protein 1 OS=Mus musculus GN=Perm1 PE=1 SV=2
Q91YE8	Synpo2	0.979	9	0.7993	Synaptopodin-2 OS=Mus musculus GN=Synpo2 PE=1 SV=2
Q8R050	Gspt1 Erf3a	0.978	3	0.5314	Eukaryotic peptide chain release factor GTP-binding subunit ERF3A OS=Mus musculus GN=Gspt1 PE=1 SV=2
Q8R035	Mrpl58 Ict1	0.978	3	0.5461	Peptidyl-tRNA hydrolase ICT1, mitochondrial OS=Mus musculus GN=Mrpl58 PE=1 SV=1
A0A286YD34	Sorbs1	0.977	4	0.8875	Sorbin and SH3 domain-containing protein 1 (Fragment) OS=Mus musculus GN=Sorbs1 PE=4 SV=1
P05202	Got2 Got-2	0.976	41	0.1718	Aspartate aminotransferase, mitochondrial OS=Mus musculus GN=Got2 PE=1 SV=1
G3UVV4	Hk1 mCG_127656	0.976	39	0.1874	Hexokinase 1, isoform CRA_f OS=Mus musculus GN=Hk1 PE=1 SV=1
Q8CBB6	Hist1h2bq Hist1h2br mCG_50238	0.976	23	0.243	Histone H2B OS=Mus musculus GN=Hist1h2bq PE=2 SV=1
P15864	Hist1h1c H1f2	0.976	18	0.4803	Histone H1.2 OS=Mus musculus GN=Hist1h1c PE=1 SV=2
F7C106	Cox5b	0.975	9	0.0349	Cytochrome c oxidase subunit 5B, mitochondrial (Fragment) OS=Mus musculus GN=Cox5b PE=1 SV=1
P97807	Fh Fh1	0.975	52	0.1041	Fumarate hydratase, mitochondrial OS=Mus musculus GN=Fh PE=1 SV=3
Q80X85	Mrps7	0.975	3	0.4764	28S ribosomal protein S7, mitochondrial OS=Mus musculus GN=Mrps7 PE=1 SV=1
Q99L04	Dhrs1 D14ertd484e	0.975	4	0.6942	Dehydrogenase/reductase SDR family member 1 OS=Mus musculus GN=Dhrs1 PE=1 SV=1
Q8VDQ1	Ptgr2 Zadh1	0.974	4	0.09596	Prostaglandin reductase 2 OS=Mus musculus GN=Ptgr2 PE=1 SV=2
Q9DB77	Uqcrc2	0.974	42	0.2919	Cytochrome b-c1 complex subunit 2, mitochondrial OS=Mus musculus GN=Uqcrc2 PE=1 SV=1
F8WIT2	Anxa6	0.973	62	0.1777	Annexin OS=Mus musculus GN=Anxa6 PE=1 SV=1
Q8C605	Pfkp	0.973	4	0.4987	ATP-dependent 6-phosphofructokinase OS=Mus musculus GN=Pfkp PE=1 SV=1
Q91YT0	Ndufv1	0.973	19	0.5551	NADH dehydrogenase [ubiquinone] flavoprotein 1, mitochondrial OS=Mus musculus GN=Ndufv1 PE=1 SV=1
Q99LF4	Rtcb D10Wsu52e	0.973	6	0.5681	tRNA-splicing ligase RtcB homolog OS=Mus musculus GN=Rtcb PE=1 SV=1
E9PZC3	Blvrb	0.973	4	0.75	Flavin reductase (NADPH) OS=Mus musculus GN=Blvrb PE=1 SV=1
Q9R0M4	Podxl Pclp1	0.972	3	0.2759	Podocalyxin OS=Mus musculus GN=Podxl PE=1 SV=2
Q00898	Serpina1e Dom5 Spi1-5	0.972	15	0.2949	Alpha-1-antitrypsin 1-5 OS=Mus musculus GN=Serpina1e PE=1 SV=1
Q91V41	Rab14	0.972	6	0.635	Ras-related protein Rab-14 OS=Mus musculus GN=Rab14 PE=1 SV=3
Q8R3F5	Mcat Mt	0.972	4	0.8455	Malonyl-CoA-acyl carrier protein transacylase, mitochondrial OS=Mus musculus GN=Mcat PE=1 SV=3
Q9WV55	Vapa Vap33	0.971	3	0.08176	Vesicle-associated membrane protein-associated protein A OS=Mus musculus GN=Vapa PE=1 SV=2
Q8K2B3	Sdha	0.971	41	0.2915	Succinate dehydrogenase [ubiquinone] flavoprotein subunit, mitochondrial OS=Mus musculus GN=Sdha PE=1 SV=1
Q9CQ06	Mrpl24	0.971	4	0.3262	39S ribosomal protein L24, mitochondrial OS=Mus musculus GN=Mrpl24 PE=1 SV=1
Q8CI51	Pdlim5 Enh	0.971	13	0.5814	PDZ and LIM domain protein 5 OS=Mus musculus GN=Pdlim5 PE=1 SV=4
Q14BI5	Myom2	0.97	135	0.01503	Myomesin 2 OS=Mus musculus GN=Myom2 PE=1 SV=1
P10854	Hist1h2bm	0.97	23	0.1312	Histone H2B type 1-M OS=Mus musculus GN=Hist1h2bm PE=1 SV=2
P14824	Anxa6 Anx6	0.97	64	0.1698	Annexin A6 OS=Mus musculus GN=Anxa6 PE=1 SV=3
Q9CPY7	Lap3 Lapep	0.97	11	0.4117	Cytosol aminopeptidase OS=Mus musculus GN=Lap3 PE=1 SV=3
S4R2R5	Ank2	0.97	10	0.5441	Ankyrin-2 OS=Mus musculus GN=Ank2 PE=1 SV=3
Q02013	Aqp1	0.97	3	0.6647	Aquaporin-1 OS=Mus musculus GN=Aqp1 PE=1 SV=3
Q9CQ92	Fis1 Ttc11	0.97	3	0.7496	Mitochondrial fission 1 protein OS=Mus musculus GN=Fis1 PE=1 SV=1
O88441	Mtx2 MNCb-0780	0.97	5	0.7986	Metaxin-2 OS=Mus musculus GN=Mtx2 PE=1 SV=1
P51150	Rab7a Rab7	0.969	8	0.3014	Ras-related protein Rab-7a OS=Mus musculus GN=Rab7a PE=1 SV=2
Q8R4N0	Clybl Clb	0.968	16	0.3838	Citrate lyase subunit beta-like protein, mitochondrial OS=Mus musculus GN=Clybl PE=1 SV=2
P59017	Bcl2l13 Mil1	0.968	12	0.4313	Bcl-2-like protein 13 OS=Mus musculus GN=Bcl2l13 PE=1 SV=2
Q3UHZ5	Lmod2	0.968	6	0.4527	Leiomodin-2 OS=Mus musculus GN=Lmod2 PE=1 SV=1
Q8BK72	Mrps27	0.968	5	0.6333	28S ribosomal protein S27, mitochondrial OS=Mus musculus GN=Mrps27 PE=1 SV=2
O08749	Dld	0.967	39	0.08341	Dihydrolipoyl dehydrogenase, mitochondrial OS=Mus musculus GN=Dld PE=1 SV=2
Q9R0U0	Srsf10 Fusip1 Nssr Sfrs13a Srsf13a	0.967	3	0.09512	Serine/arginine-rich splicing factor 10 OS=Mus musculus GN=Srsf10 PE=1 SV=2
P20918	Plg	0.967	7	0.3569	Plasminogen OS=Mus musculus GN=Plg PE=1 SV=3
A0A087WRE7	Adhfe1	0.967	14	0.3981	Hydroxyacid-oxoacid transhydrogenase, mitochondrial (Fragment) OS=Mus musculus GN=Adhfe1 PE=1 SV=1
P46638	Rab11b	0.967	9	0.5183	Ras-related protein Rab-11B OS=Mus musculus GN=Rab11b PE=1 SV=3
Q7TMF3	Ndufa12	0.967	7	0.5416	NADH dehydrogenase [ubiquinone] 1 alpha subcomplex subunit 12 OS=Mus musculus GN=Ndufa12 PE=1 SV=2
Q9EQI8	Mrpl46	0.967	4	0.7976	39S ribosomal protein L46, mitochondrial OS=Mus musculus GN=Mrpl46 PE=1 SV=1
Q9D1Q6	Erp44 Kiaa0573 Txndc4	0.966	3	0.09349	Endoplasmic reticulum resident protein 44 OS=Mus musculus GN=Erp44 PE=1 SV=1
A0A1W2P768	Hist2h3c1 mCG_140445	0.966	7	0.3762	Histone H3.2 OS=Mus musculus GN=Hist2h3c1 PE=1 SV=1
P58389	Ptpa Ppp2r4	0.966	6	0.5573	Serine/threonine-protein phosphatase 2A activator OS=Mus musculus GN=Ptpa PE=1 SV=1
A0A0R4J0L6	Mrps35	0.966	3	0.6881	28S ribosomal protein S35, mitochondrial OS=Mus musculus GN=Mrps35 PE=1 SV=1
Q3UJB0	Sf3b2 mCG_19856	0.965	4	0.7315	Splicing factor 3b, subunit 2 OS=Mus musculus GN=Sf3b2 PE=1 SV=1
P12787	Cox5a	0.964	104	0.05071	Cytochrome c oxidase subunit 5A, mitochondrial OS=Mus musculus GN=Cox5a PE=1 SV=2
Q8R5L1	C1qbp mCG_21176	0.964	38	0.1559	Complement component 1 Q subcomponent-binding protein, mitochondrial OS=Mus musculus GN=C1qbp PE=1 SV=1
Q3V132	Slc25a31 Aac4 Ant4 Sfec	0.962	9	0.03034	ADP/ATP translocase 4 OS=Mus musculus GN=Slc25a31 PE=1 SV=1
P47857	Pfkm Pfk-m Pfka	0.962	14	0.06204	ATP-dependent 6-phosphofructokinase, muscle type OS=Mus musculus GN=Pfkm PE=1 SV=3
Q61239	Fnta	0.962	3	0.5503	Protein farnesyltransferase/geranylgeranyltransferase type-1 subunit alpha OS=Mus musculus GN=Fnta PE=1 SV=1
A0A0A0MQA3	Serpina1a	0.961	18	0.2264	Alpha-1-antitrypsin 1-1 OS=Mus musculus GN=Serpina1a PE=1 SV=1
Q99M01	Fars2 Fars1	0.961	3	0.4936	Phenylalanine--tRNA ligase, mitochondrial OS=Mus musculus GN=Fars2 PE=1 SV=1
A0A0A0MQC7	Mapt	0.961	8	0.5404	Microtubule-associated protein OS=Mus musculus GN=Mapt PE=1 SV=1
Q9ES83	Bves Pop1 Popdc1	0.961	5	0.6505	Blood vessel epicardial substance OS=Mus musculus GN=Bves PE=1 SV=1
A0A1Y7VMA0	Nqo2	0.961	3	0.6867	Ribosyldihydronicotinamide dehydrogenase [quinone] (Fragment) OS=Mus musculus GN=Nqo2 PE=1 SV=1
P59325	Eif5	0.961	4	0.7829	Eukaryotic translation initiation factor 5 OS=Mus musculus GN=Eif5 PE=1 SV=1
Q9DCV4	Rmdn1 Fam82b	0.96	12	0.2871	Regulator of microtubule dynamics protein 1 OS=Mus musculus GN=Rmdn1 PE=1 SV=2
A0A0A0MQA5	Tuba4a	0.959	36	0.08639	Tubulin alpha chain (Fragment) OS=Mus musculus GN=Tuba4a PE=1 SV=1
Q00897	Serpina1d Dom4 Spi1-4	0.959	11	0.39	Alpha-1-antitrypsin 1-4 OS=Mus musculus GN=Serpina1d PE=1 SV=1
Q9Z2Z6	Slc25a20 Cac Cact	0.959	9	0.4533	Mitochondrial carnitine/acylcarnitine carrier protein OS=Mus musculus GN=Slc25a20 PE=1 SV=1
A0A0A0MQF6	Gapdh	0.957	80	0.04862	Glyceraldehyde-3-phosphate dehydrogenase OS=Mus musculus GN=Gapdh PE=1 SV=1
Q7TQD2	Tppp	0.957	4	0.2258	Tubulin polymerization-promoting protein OS=Mus musculus GN=Tppp PE=1 SV=1
A0A0R4J023	Auh	0.957	6	0.3585	Methylglutaconyl-CoA hydratase, mitochondrial OS=Mus musculus GN=Auh PE=1 SV=1
A2AL85	Asph	0.957	9	0.566	Aspartyl/asparaginyl beta-hydroxylase OS=Mus musculus GN=Asph PE=1 SV=1
P47811	Mapk14 Crk1 Csbp1 Csbp2	0.957	3	0.83	Mitogen-activated protein kinase 14 OS=Mus musculus GN=Mapk14 PE=1 SV=3
Q91V77	S100a1 mCG_68132	0.956	15	0.2008	Protein S100 OS=Mus musculus GN=S100a1 PE=1 SV=1
Q9CQ91	Ndufa3	0.956	9	0.4687	NADH dehydrogenase [ubiquinone] 1 alpha subcomplex subunit 3 OS=Mus musculus GN=Ndufa3 PE=1 SV=1
Q9JMH6	Txnrd1 Trxr1	0.956	4	0.6958	Thioredoxin reductase 1, cytoplasmic OS=Mus musculus GN=Txnrd1 PE=1 SV=3
P56382	Atp5f1e Atp5e	0.955	4	0.3097	ATP synthase subunit epsilon, mitochondrial OS=Mus musculus GN=Atp5e PE=1 SV=2
P51637	Cav3	0.955	6	0.3476	Caveolin-3 OS=Mus musculus GN=Cav3 PE=1 SV=1
Q9Z1N5	Ddx39b Bat1 Bat1a Uap56	0.955	4	0.6462	Spliceosome RNA helicase Ddx39b OS=Mus musculus GN=Ddx39b PE=1 SV=1
E0CXH4	Cmbl	0.955	6	0.6728	Carboxymethylenebutenolidase homolog (Fragment) OS=Mus musculus GN=Cmbl PE=1 SV=1
P51881	Slc25a5 Ant2	0.954	24	0.0003489	ADP/ATP translocase 2 OS=Mus musculus GN=Slc25a5 PE=1 SV=3
A0A0R4J174	Ecsit Sitpec mCG_22835	0.954	8	0.2569	Evolutionarily conserved-signaling intermediate in Toll pathway, mitochondrial OS=Mus musculus GN=Ecsit PE=1 SV=1
Q8BWF0	Aldh5a1	0.954	10	0.416	Succinate-semialdehyde dehydrogenase, mitochondrial OS=Mus musculus GN=Aldh5a1 PE=1 SV=1
H3BJL6	Esd	0.954	4	0.448	S-formylglutathione hydrolase OS=Mus musculus GN=Esd PE=1 SV=1
Q8BJY1	Psmd5 Kiaa0072	0.954	6	0.5551	26S proteasome non-ATPase regulatory subunit 5 OS=Mus musculus GN=Psmd5 PE=1 SV=4
P15532	Nme1 Nm23	0.953	12	0.2197	Nucleoside diphosphate kinase A OS=Mus musculus GN=Nme1 PE=1 SV=1
P20108	Prdx3 Aop1 Mer5	0.953	10	0.2683	Thioredoxin-dependent peroxide reductase, mitochondrial OS=Mus musculus GN=Prdx3 PE=1 SV=1
P27661	H2afx H2a.x H2ax Hist5-2ax	0.953	11	0.3729	Histone H2AX OS=Mus musculus GN=H2afx PE=1 SV=2
Q9CXW2	Mrps22 Rpms22	0.953	4	0.5202	28S ribosomal protein S22, mitochondrial OS=Mus musculus GN=Mrps22 PE=1 SV=1
Q9D0K2	Oxct1 Oxct Scot	0.952	49	0.08654	Succinyl-CoA:3-ketoacid coenzyme A transferase 1, mitochondrial OS=Mus musculus GN=Oxct1 PE=1 SV=1
Q9Z2U1	Psma5	0.952	4	0.5513	Proteasome subunit alpha type-5 OS=Mus musculus GN=Psma5 PE=1 SV=1
P0DP26	Calm1 Calm Cam Cam1	0.951	18	0.03061	Calmodulin-1 OS=Mus musculus GN=Calm1 PE=1 SV=1
P10922	H1f0 H1fv	0.951	9	0.1935	Histone H1.0 OS=Mus musculus GN=H1f0 PE=2 SV=4
Q9WUM5	Suclg1	0.951	8	0.4936	Succinate--CoA ligase [ADP/GDP-forming] subunit alpha, mitochondrial OS=Mus musculus GN=Suclg1 PE=1 SV=4
P21550	Eno3 Eno-3	0.95	65	0.006113	Beta-enolase OS=Mus musculus GN=Eno3 PE=1 SV=3
E9Q8T1	Tacc2	0.95	16	0.2147	Transforming acidic coiled-coil-containing protein 2 OS=Mus musculus GN=Tacc2 PE=1 SV=1
Q9JJZ2	Tuba8	0.949	26	0.07388	Tubulin alpha-8 chain OS=Mus musculus GN=Tuba8 PE=1 SV=1
G5DDB7	Plcd1	0.949	5	0.3277	Phosphoinositide phospholipase C OS=Mus musculus GN=Plcd1 PE=1 SV=1
P63024	Vamp3 Syb3	0.949	3	0.6044	Vesicle-associated membrane protein 3 OS=Mus musculus GN=Vamp3 PE=1 SV=1
Q6PDM2	Srsf1 Sfrs1	0.948	7	0.3533	Serine/arginine-rich splicing factor 1 OS=Mus musculus GN=Srsf1 PE=1 SV=3
Q78IK2	Atp5md Dapit Usmg5	0.948	5	0.6604	Up-regulated during skeletal muscle growth protein 5 OS=Mus musculus GN=Usmg5 PE=1 SV=1
Q6PB66	Lrpprc Lrp130	0.945	55	0.001733	Leucine-rich PPR motif-containing protein, mitochondrial OS=Mus musculus GN=Lrpprc PE=1 SV=2
Q9CRA2	Pdlim5	0.945	16	0.1314	PDZ and LIM domain protein 5 OS=Mus musculus GN=Pdlim5 PE=1 SV=1
A3KFU5	Pabpc4	0.944	14	0.09171	Polyadenylate-binding protein OS=Mus musculus GN=Pabpc4 PE=1 SV=1
Q3V384	Afg1l Lace1	0.942	4	0.1119	AFG1-like ATPase OS=Mus musculus GN=Afg1l PE=1 SV=1
Q8R001	Mapre2	0.942	5	0.331	Microtubule-associated protein RP/EB family member 2 OS=Mus musculus GN=Mapre2 PE=1 SV=1
O35129	Phb2 Bap Bcap37 Rea	0.941	30	0.06701	Prohibitin-2 OS=Mus musculus GN=Phb2 PE=1 SV=1
P35235	Ptpn11	0.941	4	0.1901	Tyrosine-protein phosphatase non-receptor type 11 OS=Mus musculus GN=Ptpn11 PE=1 SV=2
E9Q9K5	Trdn	0.941	3	0.4171	Triadin OS=Mus musculus GN=Trdn PE=1 SV=1
Q3UWL8	Pfdn4	0.941	3	0.7337	Prefoldin subunit 4 OS=Mus musculus GN=Pfdn4 PE=1 SV=1
Q5SS83	Flot2 mCG_10827	0.94	3	0.08068	Flotillin 2, isoform CRA_a OS=Mus musculus GN=Flot2 PE=1 SV=1
A2AL78	Asph	0.938	7	0.4889	Aspartyl/asparaginyl beta-hydroxylase OS=Mus musculus GN=Asph PE=1 SV=1
Q9D1C3	Pyurf Pigy Prey	0.938	4	0.675	Protein preY, mitochondrial OS=Mus musculus GN=Pyurf PE=1 SV=1
P60867	Rps20	0.937	3	0.5833	40S ribosomal protein S20 OS=Mus musculus GN=Rps20 PE=1 SV=1
Q62446	Fkbp3 Fkbp25	0.936	6	0.07739	Peptidyl-prolyl cis-trans isomerase FKBP3 OS=Mus musculus GN=Fkbp3 PE=1 SV=2
E9PVD2	Itih4	0.936	10	0.1072	Inter alpha-trypsin inhibitor, heavy chain 4 OS=Mus musculus GN=Itih4 PE=1 SV=1
Q8K2Y7	Mrpl47	0.936	3	0.2137	39S ribosomal protein L47, mitochondrial OS=Mus musculus GN=Mrpl47 PE=1 SV=2
Q61425	Hadh Hadhsc Mschad Schad	0.934	52	0.04197	Hydroxyacyl-coenzyme A dehydrogenase, mitochondrial OS=Mus musculus GN=Hadh PE=1 SV=2
A0A1Y7VJW9	Fbln5	0.933	4	0.3146	Fibulin-5 OS=Mus musculus GN=Fbln5 PE=1 SV=1
G3UX26	Vdac2	0.932	14	0.02953	Voltage-dependent anion-selective channel protein 2 OS=Mus musculus GN=Vdac2 PE=1 SV=1
Q8R2K3	Ssbp1 mCG_15097	0.931	4	0.1001	Single-stranded DNA binding protein 1 OS=Mus musculus GN=Ssbp1 PE=1 SV=1
A0A1B0GSX0	Ldha mCG_19938	0.931	24	0.1039	L-lactate dehydrogenase OS=Mus musculus GN=Ldha PE=1 SV=1
Q03734	Serpina3m	0.929	16	0.2129	Serine protease inhibitor A3M OS=Mus musculus GN=Serpina3m PE=1 SV=2
Q60692	Psmb6 Lmp19	0.929	3	0.3077	Proteasome subunit beta type-6 OS=Mus musculus GN=Psmb6 PE=1 SV=3
B1AXP6	Tomm5 Tom5	0.928	4	0.1546	Mitochondrial import receptor subunit TOM5 homolog OS=Mus musculus GN=Tomm5 PE=3 SV=1
Q9R0P5	Dstn Dsn Sid23	0.926	3	0.3427	Destrin OS=Mus musculus GN=Dstn PE=1 SV=3
P47754	Capza2 Cappa2	0.926	5	0.5739	F-actin-capping protein subunit alpha-2 OS=Mus musculus GN=Capza2 PE=1 SV=3
P61164	Actr1a Ctrn1	0.925	6	0.2397	Alpha-centractin OS=Mus musculus GN=Actr1a PE=1 SV=1
Q8BGH2	Samm50	0.925	14	0.2692	Sorting and assembly machinery component 50 homolog OS=Mus musculus GN=Samm50 PE=1 SV=1
P0C0S6	H2afz H2az	0.922	6	0.2355	Histone H2A.Z OS=Mus musculus GN=H2afz PE=1 SV=2
Q3TGU7	Pa2g4 mCG_18690	0.921	4	0.03479	Proliferation-associated 2G4 OS=Mus musculus GN=Pa2g4 PE=1 SV=1
Q2TPA8	Hsdl2	0.921	24	0.0503	Hydroxysteroid dehydrogenase-like protein 2 OS=Mus musculus GN=Hsdl2 PE=1 SV=1
Q9DC70	Ndufs7	0.921	21	0.07928	NADH dehydrogenase [ubiquinone] iron-sulfur protein 7, mitochondrial OS=Mus musculus GN=Ndufs7 PE=1 SV=1
Q9JKF7	Mrpl39	0.92	3	0.2273	39S ribosomal protein L39, mitochondrial OS=Mus musculus GN=Mrpl39 PE=1 SV=4
Q60994	Adipoq Acdc Acrp30 Apm1	0.919	3	0.2036	Adiponectin OS=Mus musculus GN=Adipoq PE=1 SV=2
A2AJY2	Col15a1	0.918	4	0.06468	Collagen alpha-1(XV) chain OS=Mus musculus GN=Col15a1 PE=1 SV=1
Q61171	Prdx2 Tdpx1 Tpx	0.917	17	0.01429	Peroxiredoxin-2 OS=Mus musculus GN=Prdx2 PE=1 SV=3
E9PZF0	Gm20390	0.916	26	0.005088	Nucleoside diphosphate kinase OS=Mus musculus GN=Gm20390 PE=3 SV=1
Q63918	Cavin2 Sdpr Sdr	0.916	24	0.05753	Caveolae-associated protein 2 OS=Mus musculus GN=Cavin2 PE=1 SV=3
P28665	Mug1 Mug-1	0.916	12	0.08934	Murinoglobulin-1 OS=Mus musculus GN=Mug1 PE=1 SV=3
Q920Q6	Msi2 Msi2h	0.914	3	0.08087	RNA-binding protein Musashi homolog 2 OS=Mus musculus GN=Msi2 PE=1 SV=1
P06795	Abcb1b Abcb1 Mdr1 Mdr1b Pgy1 Pgy1-1	0.914	3	0.3107	Multidrug resistance protein 1B OS=Mus musculus GN=Abcb1b PE=1 SV=1
A0A0R4J0I6	Acad11	0.913	3	0.2528	Acyl-CoA dehydrogenase family member 11 OS=Mus musculus GN=Acad11 PE=1 SV=1
Q9D6U8	Fam162a E2ig5	0.913	4	0.5653	Protein FAM162A OS=Mus musculus GN=Fam162a PE=1 SV=1
P34928	Apoc1	0.912	5	0.003095	Apolipoprotein C-I OS=Mus musculus GN=Apoc1 PE=1 SV=1
E9PWG4	Myl1	0.911	10	0.3089	Myosin light chain 1/3, skeletal muscle isoform OS=Mus musculus GN=Myl1 PE=1 SV=1
P22599	Serpina1b Aat2 Dom2 Spi1-2	0.909	18	0.02137	Alpha-1-antitrypsin 1-2 OS=Mus musculus GN=Serpina1b PE=1 SV=2
Q06890	Clu Apoj Msgp-2	0.906	17	0.0009093	Clusterin OS=Mus musculus GN=Clu PE=1 SV=1
P55264	Adk	0.906	7	0.1147	Adenosine kinase OS=Mus musculus GN=Adk PE=1 SV=2
P04117	Fabp4 Ap2	0.905	21	0.04486	Fatty acid-binding protein, adipocyte OS=Mus musculus GN=Fabp4 PE=1 SV=3
P63276	Rps17	0.903	4	0.1593	40S ribosomal protein S17 OS=Mus musculus GN=Rps17 PE=1 SV=2
P11798	Camk2a	0.903	5	0.3033	Calcium/calmodulin-dependent protein kinase type II subunit alpha OS=Mus musculus GN=Camk2a PE=1 SV=2
A0A0R4J0I1	Serpina3k mCG_1051009	0.893	39	0.002883	MCG1051009 OS=Mus musculus GN=Serpina3k PE=1 SV=1
Q56A07	Scn2b Gm183	0.892	5	0.02435	Sodium channel subunit beta-2 OS=Mus musculus GN=Scn2b PE=1 SV=1
P00920	Ca2 Car2	0.89	8	0.01143	Carbonic anhydrase 2 OS=Mus musculus GN=Ca2 PE=1 SV=4
Q9D7A8	Armc1	0.885	3	0.01107	Armadillo repeat-containing protein 1 OS=Mus musculus GN=Armc1 PE=1 SV=1
F6QYE1	Casq2	0.883	37	0.0004188	Calsequestrin OS=Mus musculus GN=Casq2 PE=1 SV=1
J3QMG3	Vdac3	0.882	20	0.002932	Voltage-dependent anion-selective channel protein 3 OS=Mus musculus GN=Vdac3 PE=1 SV=1
Q9QWW1	Homer2 Vesl2	0.878	3	0.01821	Homer protein homolog 2 OS=Mus musculus GN=Homer2 PE=1 SV=1
P11152	Lpl	0.877	9	0.03194	Lipoprotein lipase OS=Mus musculus GN=Lpl PE=1 SV=3
Q9CZS1	Aldh1b1 Aldhx	0.877	4	0.1506	Aldehyde dehydrogenase X, mitochondrial OS=Mus musculus GN=Aldh1b1 PE=1 SV=1
P43275	Hist1h1a H1a H1f1	0.866	7	0.004958	Histone H1.1 OS=Mus musculus GN=Hist1h1a PE=1 SV=2
Q3UER8	Fgg	0.866	13	0.02283	Fibrinogen gamma chain OS=Mus musculus GN=Fgg PE=1 SV=1
Q9D7J9	Echdc3	0.864	4	0.09686	Enoyl-CoA hydratase domain-containing protein 3, mitochondrial OS=Mus musculus GN=Echdc3 PE=1 SV=1
Q7TMX5	Shq1	0.864	4	0.1074	Protein SHQ1 homolog OS=Mus musculus GN=Shq1 PE=1 SV=2
O55234	Psmb5	0.861	5	0.05614	Proteasome subunit beta type-5 OS=Mus musculus GN=Psmb5 PE=1 SV=3
Q8R404	Mic13 Qil1	0.86	3	0.5136	MICOS complex subunit MIC13 OS=Mus musculus GN=Mic13 PE=1 SV=1
Q3TTY5	Krt2 K2e Krt2-17 Krt2a	0.854	6	0.1779	Keratin, type II cytoskeletal 2 epidermal OS=Mus musculus GN=Krt2 PE=1 SV=1
Q9CQN7	Mrpl41	0.853	4	0.08067	39S ribosomal protein L41, mitochondrial OS=Mus musculus GN=Mrpl41 PE=1 SV=1
Q9Z320	Krt27 c29 Krt1-c29	0.848	3	0.2734	Keratin, type I cytoskeletal 27 OS=Mus musculus GN=Krt27 PE=1 SV=1
G3UXY6	Gypc	0.847	3	0.2313	Glycophorin-C OS=Mus musculus GN=Gypc PE=1 SV=1
Q8R127	Sccpdh	0.846	4	0.1692	Saccharopine dehydrogenase-like oxidoreductase OS=Mus musculus GN=Sccpdh PE=1 SV=1
E9QNT8	Ank1	0.842	5	0.2114	Ankyrin-1 OS=Mus musculus GN=Ank1 PE=1 SV=1
E9PV24	Fga	0.839	26	0.0005442	Fibrinogen alpha chain OS=Mus musculus GN=Fga PE=1 SV=1
P02535	Krt10 Krt1-10	0.834	11	0.01395	Keratin, type I cytoskeletal 10 OS=Mus musculus GN=Krt10 PE=1 SV=3
Q9JK92	Hspb8 Cryac Hsp22	0.832	9	0.06139	Heat shock protein beta-8 OS=Mus musculus GN=Hspb8 PE=1 SV=1
A0A1L1SSA3	Eif1b	0.83	3	0.3602	Eukaryotic translation initiation factor 1b (Fragment) OS=Mus musculus GN=Eif1b PE=1 SV=1
P48771	Cox7a2 Cox7a3 Cox7al	0.821	4	0.07418	Cytochrome c oxidase subunit 7A2, mitochondrial OS=Mus musculus GN=Cox7a2 PE=1 SV=2
Q62010	Ovgp1 Chit5 Ogp	0.819	3	0.1538	Oviduct-specific glycoprotein OS=Mus musculus GN=Ovgp1 PE=2 SV=1
Q8K0E8	Fgb	0.812	37	1.218e-06	Fibrinogen beta chain OS=Mus musculus GN=Fgb PE=1 SV=1
P23242	Gja1 Cxn-43	0.807	6	0.04534	Gap junction alpha-1 protein OS=Mus musculus GN=Gja1 PE=1 SV=2
P05366	Saa1	0.805	5	0.004102	Serum amyloid A-1 protein OS=Mus musculus GN=Saa1 PE=1 SV=2
Q9QUK9	Try5 1810049H19Rik trypsinogen mCG_15083	0.803	8	0.008529	MCG15083 OS=Mus musculus GN=Try5 PE=1 SV=1
P02088	Hbb-b1	0.799	82	3.331e-16	Hemoglobin subunit beta-1 OS=Mus musculus GN=Hbb-b1 PE=1 SV=2
Q924M7	Mpi Mpi1 Pmi	0.795	6	0.05002	Mannose-6-phosphate isomerase OS=Mus musculus GN=Mpi PE=1 SV=1
E9Q223	Hbb-bs	0.793	99	0	Hemoglobin, beta adult s chain (Fragment) OS=Mus musculus GN=Hbb-bs PE=1 SV=1
A0A1B0GQV5	Saa2	0.79	4	0.0342	Serum amyloid A protein OS=Mus musculus GN=Saa2 PE=1 SV=1
A8DUK4	Hbb-bs Glna1 Hbb-bt Hbbt1 Hbbt2	0.786	108	0	Beta-globin OS=Mus musculus GN=Hbbt1 PE=1 SV=1
O70571	Pdk4	0.763	11	0.0001209	[Pyruvate dehydrogenase (acetyl-transferring)] kinase isozyme 4, mitochondrial OS=Mus musculus GN=Pdk4 PE=1 SV=1
G3X8T9	Serpina3n mCG_3346	0.758	10	0.05101	Serine (Or cysteine) peptidase inhibitor, clade A, member 3N, isoform CRA_a OS=Mus musculus GN=Serpina3n PE=1 SV=1
P43023	Cox6a2	0.669	4	0.485	Cytochrome c oxidase subunit 6A2, mitochondrial OS=Mus musculus GN=Cox6a2 PE=1 SV=2
Q9WUZ7	Sh3bgr	0.659	9	0.02284	SH3 domain-binding glutamic acid-rich protein OS=Mus musculus GN=Sh3bgr PE=1 SV=1
P50446	Krt6a Ker2 Krt2-6 Krt2-6a Krt6	0.573	4	0.000575	Keratin, type II cytoskeletal 6A OS=Mus musculus GN=Krt6a PE=1 SV=3
Q9ESM6	Gdpd2 Gde3 Obdpf	0.378	3	0.03242	Glycerophosphoinositol inositolphosphodiesterase GDPD2 OS=Mus musculus GN=Gdpd2 PE=1 SV=1

## Sheet: 1Week
Accession	Gene Name	FC (MI 1W/Sham)	Number of peptides	p-value	Description
A0A1B0GQV5	Saa2	11.653	4	0.001344	Serum amyloid A protein OS=Mus musculus GN=Saa2 PE=1 SV=1
P05366	Saa1	9.512	6	0.0007532	Serum amyloid A-1 protein OS=Mus musculus GN=Saa1 PE=1 SV=2
P20918	Plg	5.499	8	5.201e-05	Plasminogen OS=Mus musculus GN=Plg PE=1 SV=3
Q06890	Clu Apoj Msgp-2	5.488	18	5.884e-15	Clusterin OS=Mus musculus GN=Clu PE=1 SV=1
Q61646	Hp	4.842	9	8.041e-10	Haptoglobin OS=Mus musculus GN=Hp PE=1 SV=1
P27005	S100a8 Caga Mrp8	3.769	5	0.0003566	Protein S100-A8 OS=Mus musculus GN=S100a8 PE=1 SV=3
E9PV24	Fga	3.734	26	3.786e-14	Fibrinogen alpha chain OS=Mus musculus GN=Fga PE=1 SV=1
P34928	Apoc1	3.561	5	4.841e-05	Apolipoprotein C-I OS=Mus musculus GN=Apoc1 PE=1 SV=1
H7BX99	F2	3.502	6	0.001337	Prothrombin OS=Mus musculus GN=F2 PE=1 SV=1
E9PVD2	Itih4	3.49	10	1.349e-07	Inter alpha-trypsin inhibitor, heavy chain 4 OS=Mus musculus GN=Itih4 PE=1 SV=1
P50446	Krt6a Ker2 Krt2-6 Krt2-6a Krt6	3.414	4	4.167e-05	Keratin, type II cytoskeletal 6A OS=Mus musculus GN=Krt6a PE=1 SV=3
Q3UER8	Fgg	3.099	13	9.303e-07	Fibrinogen gamma chain OS=Mus musculus GN=Fgg PE=1 SV=1
Q8K0E8	Fgb	3.046	37	0	Fibrinogen beta chain OS=Mus musculus GN=Fgb PE=1 SV=1
A0A0R4J1N3	Apoc3	2.975	4	0.0221	Apolipoprotein C-III OS=Mus musculus GN=Apoc3 PE=1 SV=1
Q922U2	Krt5 Krt2-5	2.731	9	1.367e-06	Keratin, type II cytoskeletal 5 OS=Mus musculus GN=Krt5 PE=1 SV=1
B1AQ77	Krt15 mCG_20528	2.597	7	0.0005184	Keratin 15, isoform CRA_a OS=Mus musculus GN=Krt15 PE=1 SV=1
Q9ESM6	Gdpd2 Gde3 Obdpf	2.545	3	0.04054	Glycerophosphoinositol inositolphosphodiesterase GDPD2 OS=Mus musculus GN=Gdpd2 PE=1 SV=1
A0A087WR50	Fn1 mCG_121782	2.544	34	4.263e-14	Fibronectin OS=Mus musculus GN=Fn1 PE=1 SV=1
Q3TTY5	Krt2 K2e Krt2-17 Krt2a	2.512	6	4.911e-05	Keratin, type II cytoskeletal 2 epidermal OS=Mus musculus GN=Krt2 PE=1 SV=1
Q6IFX2	Krt42 Ka22	2.445	4	0.006173	Keratin, type I cytoskeletal 42 OS=Mus musculus GN=Krt42 PE=1 SV=1
P03995	Gfap	2.339	3	0.1255	Glial fibrillary acidic protein OS=Mus musculus GN=Gfap PE=1 SV=4
Q61781	Krt14 Krt1-14	2.194	6	0.0003103	Keratin, type I cytoskeletal 14 OS=Mus musculus GN=Krt14 PE=1 SV=2
Q9Z320	Krt27 c29 Krt1-c29	2.163	3	0.04264	Keratin, type I cytoskeletal 27 OS=Mus musculus GN=Krt27 PE=1 SV=1
O89053	Coro1a Coro1	2.156	7	0.001744	Coronin-1A OS=Mus musculus GN=Coro1a PE=1 SV=5
Q9D967	Mdp1	2.097	4	0.1794	Magnesium-dependent phosphatase 1 OS=Mus musculus GN=Mdp1 PE=1 SV=1
P01027	C3	2.021	46	0	Complement C3 OS=Mus musculus GN=C3 PE=1 SV=3
P02535	Krt10 Krt1-10	2.013	11	2.834e-06	Keratin, type I cytoskeletal 10 OS=Mus musculus GN=Krt10 PE=1 SV=3
Q9Z2K1	Krt16 Krt1-16	2.012	6	0.006537	Keratin, type I cytoskeletal 16 OS=Mus musculus GN=Krt16 PE=1 SV=3
P01029	C4b C4	1.976	6	0.002647	Complement C4-B OS=Mus musculus GN=C4b PE=1 SV=3
Q9JIQ3	Diablo Smac	1.959	3	0.1497	Diablo homolog, mitochondrial OS=Mus musculus GN=Diablo PE=1 SV=2
Q61599	Arhgdib Gdid4	1.954	3	0.007833	Rho GDP-dissociation inhibitor 2 OS=Mus musculus GN=Arhgdib PE=1 SV=3
Q9CQI6	Cotl1 Clp	1.925	5	0.000528	Coactosin-like protein OS=Mus musculus GN=Cotl1 PE=1 SV=3
P10107	Anxa1 Anx1 Lpc-1 Lpc1	1.923	17	2.7e-06	Annexin A1 OS=Mus musculus GN=Anxa1 PE=1 SV=2
F7ARC5	Grin3b	1.901	3	0.02187	Glutamate receptor ionotropic, NMDA 3B (Fragment) OS=Mus musculus GN=Grin3b PE=4 SV=2
P43276	Hist1h1b H1f5	1.9	10	0.0005929	Histone H1.5 OS=Mus musculus GN=Hist1h1b PE=1 SV=2
P08226	Apoe	1.89	8	0.005257	Apolipoprotein E OS=Mus musculus GN=Apoe PE=1 SV=2
Q3TUQ5	Pnn	1.856	3	0.2587	Pinin OS=Mus musculus GN=Pnn PE=1 SV=1
Q91XL1	Lrg1 Lrg lrhg mCG_22979	1.844	6	0.004774	Leucine-rich HEV glycoprotein OS=Mus musculus GN=Lrg1 PE=1 SV=1
Q9D154	Serpinb1a Serpinb1	1.844	3	0.02063	Leukocyte elastase inhibitor A OS=Mus musculus GN=Serpinb1a PE=1 SV=1
A2A6Q8	Myl4	1.836	12	0.002878	Myosin light chain 4 (Fragment) OS=Mus musculus GN=Myl4 PE=1 SV=8
Q91VN4	Chchd6 Mic25	1.798	4	0.1054	MICOS complex subunit Mic25 OS=Mus musculus GN=Chchd6 PE=1 SV=2
A0A0R4J039	Hrg	1.771	3	0.008059	Histidine-rich glycoprotein OS=Mus musculus GN=Hrg PE=1 SV=1
G3X956	Supt16 Supt16h mCG_18713	1.764	3	0.09312	Suppressor of Ty 16 OS=Mus musculus GN=Supt16 PE=1 SV=1
P43023	Cox6a2	1.761	4	0.145	Cytochrome c oxidase subunit 6A2, mitochondrial OS=Mus musculus GN=Cox6a2 PE=1 SV=2
P01887	B2m	1.727	4	0.08773	Beta-2-microglobulin OS=Mus musculus GN=B2m PE=1 SV=2
P34022	Ranbp1 Htf9-a Htf9a	1.727	4	0.1845	Ran-specific GTPase-activating protein OS=Mus musculus GN=Ranbp1 PE=1 SV=2
Q8BGD9	Eif4b	1.697	11	1.62e-05	Eukaryotic translation initiation factor 4B OS=Mus musculus GN=Eif4b PE=1 SV=1
P29699	Ahsg Fetua	1.689	4	0.002619	Alpha-2-HS-glycoprotein OS=Mus musculus GN=Ahsg PE=1 SV=1
P50543	S100a11 S100c	1.684	3	0.003784	Protein S100-A11 OS=Mus musculus GN=S100a11 PE=1 SV=1
Q61233	Lcp1 Pls2	1.659	6	0.001158	Plastin-2 OS=Mus musculus GN=Lcp1 PE=1 SV=4
Q9EPL8	Ipo7 Ranbp7	1.658	6	0.05863	Importin-7 OS=Mus musculus GN=Ipo7 PE=1 SV=2
Q9QVP4	Myl7 Mylc2a	1.625	17	3.191e-06	Myosin regulatory light chain 2, atrial isoform OS=Mus musculus GN=Myl7 PE=1 SV=1
G5E866	Sf3b1 mCG_117542	1.605	3	0.1116	Splicing factor 3B subunit 1 OS=Mus musculus GN=Sf3b1 PE=1 SV=1
Q9Z2X1	Hnrnpf Hnrpf	1.603	6	0.00405	Heterogeneous nuclear ribonucleoprotein F OS=Mus musculus GN=Hnrnpf PE=1 SV=3
Q9CZS1	Aldh1b1 Aldhx	1.574	4	0.1335	Aldehyde dehydrogenase X, mitochondrial OS=Mus musculus GN=Aldh1b1 PE=1 SV=1
Q9EQI8	Mrpl46	1.569	4	0.03528	39S ribosomal protein L46, mitochondrial OS=Mus musculus GN=Mrpl46 PE=1 SV=1
Q8BH61	F13a1 F13a	1.567	4	0.0001477	Coagulation factor XIII A chain OS=Mus musculus GN=F13a1 PE=1 SV=3
P61014	Pln	1.562	3	0.002649	Cardiac phospholamban OS=Mus musculus GN=Pln PE=1 SV=1
Q9Z315	Sart1 Haf	1.561	5	0.01251	U4/U6.U5 tri-snRNP-associated protein 1 OS=Mus musculus GN=Sart1 PE=1 SV=1
Q8C2Q7	Hnrnph1 Hnrph1	1.558	8	0.01385	Heterogeneous nuclear ribonucleoprotein H OS=Mus musculus GN=Hnrnph1 PE=1 SV=1
P09813	Apoa2	1.553	6	0.002874	Apolipoprotein A-II OS=Mus musculus GN=Apoa2 PE=1 SV=2
Q8R127	Sccpdh	1.548	4	0.128	Saccharopine dehydrogenase-like oxidoreductase OS=Mus musculus GN=Sccpdh PE=1 SV=1
Q4U4S6	Xirp2 Cmya3 Xin2	1.545	20	1.755e-07	Xin actin-binding repeat-containing protein 2 OS=Mus musculus GN=Xirp2 PE=1 SV=1
A2A997	C8a	1.545	5	0.00523	Complement component C8 alpha chain OS=Mus musculus GN=C8a PE=1 SV=1
Q9CY16	Mrps28	1.539	3	0.009937	28S ribosomal protein S28, mitochondrial OS=Mus musculus GN=Mrps28 PE=1 SV=1
E9QQ93	Xirp1	1.529	28	1.11e-15	Xin actin-binding repeat-containing protein 1 OS=Mus musculus GN=Xirp1 PE=1 SV=1
Q91XV3	Basp1 Nap22	1.527	3	0.05054	Brain acid soluble protein 1 OS=Mus musculus GN=Basp1 PE=1 SV=3
Q9D0J8	Ptms	1.527	6	0.06373	Parathymosin OS=Mus musculus GN=Ptms PE=1 SV=3
P11352	Gpx1	1.522	3	0.004411	Glutathione peroxidase 1 OS=Mus musculus GN=Gpx1 PE=1 SV=2
A0A0N4SV66	H2afj	1.521	8	0.05757	Histone H2A OS=Mus musculus GN=H2afj PE=1 SV=1
Q61033	Tmpo Lap2	1.515	6	0.0004091	Lamina-associated polypeptide 2, isoforms alpha/zeta OS=Mus musculus GN=Tmpo PE=1 SV=4
Q7TNC4	Luc7l2	1.51	3	0.04033	Putative RNA-binding protein Luc7-like 2 OS=Mus musculus GN=Luc7l2 PE=1 SV=1
A2AEX8	Fhl1 mCG_9696	1.5	3	0.164	Four and a half LIM domains 1, isoform CRA_b OS=Mus musculus GN=Fhl1 PE=1 SV=1
A0A286YDV7	Nolc1	1.497	3	0.1126	Nucleolar and coiled-body phosphoprotein 1 (Fragment) OS=Mus musculus GN=Nolc1 PE=4 SV=1
P62317	Snrpd2	1.496	3	0.0368	Small nuclear ribonucleoprotein Sm D2 OS=Mus musculus GN=Snrpd2 PE=1 SV=1
A0A0R4J0I1	Serpina3k mCG_1051009	1.489	40	1.194e-06	MCG1051009 OS=Mus musculus GN=Serpina3k PE=1 SV=1
O70571	Pdk4	1.488	11	1.062e-06	[Pyruvate dehydrogenase (acetyl-transferring)] kinase isozyme 4, mitochondrial OS=Mus musculus GN=Pdk4 PE=1 SV=1
F8WJ05	Itih1	1.485	6	0.02147	Inter-alpha-trypsin inhibitor heavy chain H1 OS=Mus musculus GN=Itih1 PE=1 SV=1
Q03734	Serpina3m	1.482	15	5.698e-06	Serine protease inhibitor A3M OS=Mus musculus GN=Serpina3m PE=1 SV=2
Q61029	Tmpo Lap2	1.459	7	6.583e-05	Lamina-associated polypeptide 2, isoforms beta/delta/epsilon/gamma OS=Mus musculus GN=Tmpo PE=1 SV=4
A0A1W2P768	Hist2h3c1 mCG_140445	1.458	7	0.05694	Histone H3.2 OS=Mus musculus GN=Hist2h3c1 PE=1 SV=1
P97927	Lama4	1.454	15	4.278e-05	Laminin subunit alpha-4 OS=Mus musculus GN=Lama4 PE=1 SV=2
P52196	Tst	1.453	3	0.0001923	Thiosulfate sulfurtransferase OS=Mus musculus GN=Tst PE=1 SV=3
Q91X72	Hpx Hpxn	1.446	14	0.006292	Hemopexin OS=Mus musculus GN=Hpx PE=1 SV=2
Q9Z204	Hnrnpc Hnrpc	1.445	7	0.08519	Heterogeneous nuclear ribonucleoproteins C1/C2 OS=Mus musculus GN=Hnrnpc PE=1 SV=1
Q3UMU9	Hdgfl2 Hdgfrp2	1.443	3	0.2553	Hepatoma-derived growth factor-related protein 2 OS=Mus musculus GN=Hdgfl2 PE=1 SV=1
Q80YX1	Tnc Hxb	1.435	4	0.05668	Tenascin OS=Mus musculus GN=Tnc PE=1 SV=1
Q60737	Csnk2a1 Ckiia	1.435	4	0.2242	Casein kinase II subunit alpha OS=Mus musculus GN=Csnk2a1 PE=1 SV=2
Q7TMF3	Ndufa12	1.433	7	0.03112	NADH dehydrogenase [ubiquinone] 1 alpha subcomplex subunit 12 OS=Mus musculus GN=Ndufa12 PE=1 SV=2
P21614	Gc	1.432	10	0.006614	Vitamin D-binding protein OS=Mus musculus GN=Gc PE=1 SV=2
Q80XB4	Nrap	1.428	19	3.711e-05	Nebulin-related-anchoring protein OS=Mus musculus GN=Nrap PE=1 SV=3
Q8K310	Matr3	1.424	9	0.02607	Matrin-3 OS=Mus musculus GN=Matr3 PE=1 SV=1
Q8R2G4	Art3	1.423	10	5.951e-05	Ecto-ADP-ribosyltransferase 3 OS=Mus musculus GN=Art3 PE=1 SV=2
P43274	Hist1h1e H1f4	1.422	22	0.0005319	Histone H1.4 OS=Mus musculus GN=Hist1h1e PE=1 SV=2
Q6ZWQ9	Myl12a 2900073G15Rik mCG_5400	1.419	6	0.0002365	MCG5400 OS=Mus musculus GN=Myl12a PE=1 SV=1
Q00897	Serpina1d Dom4 Spi1-4	1.419	11	0.0002602	Alpha-1-antitrypsin 1-4 OS=Mus musculus GN=Serpina1d PE=1 SV=1
Q9Z1F9	Uba2 Sae2 Uble1b	1.418	3	0.09961	SUMO-activating enzyme subunit 2 OS=Mus musculus GN=Uba2 PE=1 SV=1
Q9CR84	Atp5mc1 Atp5g1	1.407	7	7.702e-05	ATP synthase F(0) complex subunit C1, mitochondrial OS=Mus musculus GN=Atp5g1 PE=2 SV=1
P12382	Pfkl Pfk-l Pfkb	1.4	3	0.5672	ATP-dependent 6-phosphofructokinase, liver type OS=Mus musculus GN=Pfkl PE=1 SV=4
Q99020	Hnrnpab Cbf-a Cgbfa Hnrpab	1.398	9	0.0006674	Heterogeneous nuclear ribonucleoprotein A/B OS=Mus musculus GN=Hnrnpab PE=1 SV=1
O08795	Prkcsh	1.392	4	0.02463	Glucosidase 2 subunit beta OS=Mus musculus GN=Prkcsh PE=1 SV=1
Q3UWL8	Pfdn4	1.392	3	0.04752	Prefoldin subunit 4 OS=Mus musculus GN=Pfdn4 PE=1 SV=1
Q9WUK2	Eif4h Wbscr1	1.388	10	0.0156	Eukaryotic translation initiation factor 4H OS=Mus musculus GN=Eif4h PE=1 SV=3
Q9JKL4	Ndufaf3	1.387	3	0.2515	NADH dehydrogenase [ubiquinone] 1 alpha subcomplex assembly factor 3 OS=Mus musculus GN=Ndufaf3 PE=1 SV=1
P43275	Hist1h1a H1a H1f1	1.384	7	0.1231	Histone H1.1 OS=Mus musculus GN=Hist1h1a PE=1 SV=2
Q9D1B9	Mrpl28	1.377	7	6.515e-06	39S ribosomal protein L28, mitochondrial OS=Mus musculus GN=Mrpl28 PE=1 SV=3
Q8VHX6	Flnc Abpl Fln2	1.376	75	6.251e-14	Filamin-C OS=Mus musculus GN=Flnc PE=1 SV=3
Q9R0P5	Dstn Dsn Sid23	1.376	3	0.06503	Destrin OS=Mus musculus GN=Dstn PE=1 SV=3
Q8VEE1	Lmcd1	1.372	7	0.000118	LIM and cysteine-rich domains protein 1 OS=Mus musculus GN=Lmcd1 PE=1 SV=1
P19324	Serpinh1 Cbp1 Hsp47	1.371	11	0.0003755	Serpin H1 OS=Mus musculus GN=Serpinh1 PE=1 SV=3
Q920Q6	Msi2 Msi2h	1.371	3	0.06498	RNA-binding protein Musashi homolog 2 OS=Mus musculus GN=Msi2 PE=1 SV=1
F8WHL2	Copa	1.368	3	0.09731	Coatomer subunit alpha OS=Mus musculus GN=Copa PE=1 SV=1
A0A1L1SQA8	Rps25	1.365	3	0.2006	40S ribosomal protein S25 OS=Mus musculus GN=Rps25 PE=1 SV=1
P62960	Ybx1 Msy-1 Msy1 Nsep1 Yb1	1.363	15	0.0008703	Nuclease-sensitive element-binding protein 1 OS=Mus musculus GN=Ybx1 PE=1 SV=3
Q99L13	Hibadh	1.362	8	0.008766	3-hydroxyisobutyrate dehydrogenase, mitochondrial OS=Mus musculus GN=Hibadh PE=1 SV=1
H3BK65	Eps15	1.361	4	0.1147	Epidermal growth factor receptor substrate 15 OS=Mus musculus GN=Eps15 PE=1 SV=1
Q8C845	Efhd2	1.358	4	0.09315	EF-hand domain-containing protein D2 OS=Mus musculus GN=Efhd2 PE=1 SV=1
A0A1B0GRR3	Rps11	1.358	4	0.4214	40S ribosomal protein S11 OS=Mus musculus GN=Rps11 PE=1 SV=1
Q9WTR5	Cdh13	1.355	11	8.519e-05	Cadherin-13 OS=Mus musculus GN=Cdh13 PE=1 SV=2
P47962	Rpl5	1.354	8	0.006857	60S ribosomal protein L5 OS=Mus musculus GN=Rpl5 PE=1 SV=3
P15864	Hist1h1c H1f2	1.353	18	0.00329	Histone H1.2 OS=Mus musculus GN=Hist1h1c PE=1 SV=2
A2BE93	Set	1.349	5	0.008115	Protein SET (Fragment) OS=Mus musculus GN=Set PE=1 SV=1
Q8CBB6	Hist1h2bq Hist1h2br mCG_50238	1.348	23	7.708e-05	Histone H2B OS=Mus musculus GN=Hist1h2bq PE=2 SV=1
Q9Z1P7	Kank3 Ankrd47 D17Ertd288e Ng28	1.348	5	0.01675	KN motif and ankyrin repeat domain-containing protein 3 OS=Mus musculus GN=Kank3 PE=1 SV=1
Q62376	Snrnp70 Snrp70	1.348	3	0.07404	U1 small nuclear ribonucleoprotein 70 kDa OS=Mus musculus GN=Snrnp70 PE=1 SV=2
P99028	Uqcrh	1.346	6	0.0004698	Cytochrome b-c1 complex subunit 6, mitochondrial OS=Mus musculus GN=Uqcrh PE=1 SV=2
P09103	P4hb Pdia1	1.344	28	1.078e-05	Protein disulfide-isomerase OS=Mus musculus GN=P4hb PE=1 SV=2
Q6PB44	Ptpn23 Kiaa1471	1.339	3	0.2162	Tyrosine-protein phosphatase non-receptor type 23 OS=Mus musculus GN=Ptpn23 PE=1 SV=2
P10854	Hist1h2bm	1.337	23	9.282e-05	Histone H2B type 1-M OS=Mus musculus GN=Hist1h2bm PE=1 SV=2
Q9D8B3	Chmp4b	1.337	3	0.004606	Charged multivesicular body protein 4b OS=Mus musculus GN=Chmp4b PE=1 SV=2
P14069	S100a6 Cacy	1.336	5	0.008474	Protein S100-A6 OS=Mus musculus GN=S100a6 PE=1 SV=3
P46460	Nsf Skd2	1.335	3	0.4193	Vesicle-fusing ATPase OS=Mus musculus GN=Nsf PE=1 SV=2
P35385	Hspb7 Cvhsp Hsp25-2	1.333	8	0.0005607	Heat shock protein beta-7 OS=Mus musculus GN=Hspb7 PE=1 SV=3
A2AUR7	Rsu1 mCG_15700	1.332	7	0.02025	Ras suppressor protein 1 OS=Mus musculus GN=Rsu1 PE=1 SV=1
P29341	Pabpc1 Pabp1	1.328	5	0.06698	Polyadenylate-binding protein 1 OS=Mus musculus GN=Pabpc1 PE=1 SV=2
Q9DCC5	Cbx3 mCG_119115	1.326	6	0.000367	Cbx3 protein OS=Mus musculus GN=Cbx3 PE=1 SV=1
Q9CY73	Mrpl44	1.325	3	0.1148	39S ribosomal protein L44, mitochondrial OS=Mus musculus GN=Mrpl44 PE=1 SV=3
E9Q8T1	Tacc2	1.324	16	0.0001766	Transforming acidic coiled-coil-containing protein 2 OS=Mus musculus GN=Tacc2 PE=1 SV=1
A0A0R4J038	Kng1	1.324	7	0.004699	Kininogen-1 OS=Mus musculus GN=Kng1 PE=1 SV=1
Q8CFQ9	Fus	1.324	5	0.009583	Fusion, derived from t(1216) malignant liposarcoma (Human) OS=Mus musculus GN=Fus PE=1 SV=1
P62242	Rps8	1.324	6	0.01881	40S ribosomal protein S8 OS=Mus musculus GN=Rps8 PE=1 SV=2
P28665	Mug1 Mug-1	1.321	12	0.01079	Murinoglobulin-1 OS=Mus musculus GN=Mug1 PE=1 SV=3
Q9DBZ5	Eif3k Eif3s12	1.32	4	0.06938	Eukaryotic translation initiation factor 3 subunit K OS=Mus musculus GN=Eif3k PE=1 SV=1
Q925I1	Atad3 Atad3a Kiaa1273	1.319	12	0.001042	ATPase family AAA domain-containing protein 3 OS=Mus musculus GN=Atad3 PE=1 SV=1
Q8BFW7	Lpp	1.319	5	0.02606	Lipoma-preferred partner homolog OS=Mus musculus GN=Lpp PE=1 SV=1
P60766	Cdc42	1.317	11	7.167e-05	Cell division control protein 42 homolog OS=Mus musculus GN=Cdc42 PE=1 SV=2
O54774	Ap3d1 Ap3d	1.316	4	0.005532	AP-3 complex subunit delta-1 OS=Mus musculus GN=Ap3d1 PE=1 SV=1
P27612	Plaa Plap	1.316	8	0.04906	Phospholipase A-2-activating protein OS=Mus musculus GN=Plaa PE=1 SV=4
Q3U9G9	Lbr	1.315	4	0.04069	Lamin-B receptor OS=Mus musculus GN=Lbr PE=1 SV=2
Q9CWE0	Mtfr1l Fam54b	1.314	6	0.000326	Mitochondrial fission regulator 1-like OS=Mus musculus GN=Mtfr1l PE=1 SV=1
A0A286YD84	Epb41l3	1.314	3	0.3837	Band 4.1-like protein 3 (Fragment) OS=Mus musculus GN=Epb41l3 PE=4 SV=1
Q8CDN6	Txnl1 Trp32 Txnl	1.313	9	0.0165	Thioredoxin-like protein 1 OS=Mus musculus GN=Txnl1 PE=1 SV=3
Q9ES46	Parvb	1.312	7	0.01104	Beta-parvin OS=Mus musculus GN=Parvb PE=1 SV=1
P61202	Cops2 Csn2 Trip15	1.312	4	0.1848	COP9 signalosome complex subunit 2 OS=Mus musculus GN=Cops2 PE=1 SV=1
Q99N96	Mrpl1	1.31	5	0.01316	39S ribosomal protein L1, mitochondrial OS=Mus musculus GN=Mrpl1 PE=1 SV=2
Q8BJW6	Eif2a D3Ertd194e	1.309	4	0.2513	Eukaryotic translation initiation factor 2A OS=Mus musculus GN=Eif2a PE=1 SV=2
P99024	Tubb5	1.305	26	9.501e-06	Tubulin beta-5 chain OS=Mus musculus GN=Tubb5 PE=1 SV=1
Q9WVA4	Tagln2 Kiaa0120	1.304	11	0.01832	Transgelin-2 OS=Mus musculus GN=Tagln2 PE=1 SV=4
Q3U0S6	Rasip1	1.303	4	0.0007055	Ras-interacting protein 1 OS=Mus musculus GN=Rasip1 PE=1 SV=3
Q3UUU2	Fubp1	1.3	8	0.0002199	Far upstream element-binding protein 1 OS=Mus musculus GN=Fubp1 PE=1 SV=1
P47811	Mapk14 Crk1 Csbp1 Csbp2	1.3	3	0.2115	Mitogen-activated protein kinase 14 OS=Mus musculus GN=Mapk14 PE=1 SV=3
P14148	Rpl7	1.299	6	0.05792	60S ribosomal protein L7 OS=Mus musculus GN=Rpl7 PE=1 SV=2
P11152	Lpl	1.298	9	0.007699	Lipoprotein lipase OS=Mus musculus GN=Lpl PE=1 SV=3
Q921T2	Tor1aip1	1.298	3	0.05491	Torsin-1A-interacting protein 1 OS=Mus musculus GN=Tor1aip1 PE=1 SV=3
F6TVP2	Samhd1	1.298	4	0.08873	Deoxynucleoside triphosphate triphosphohydrolase SAMHD1 (Fragment) OS=Mus musculus GN=Samhd1 PE=1 SV=1
Q61937	Npm1	1.296	5	0.0004678	Nucleophosmin OS=Mus musculus GN=Npm1 PE=1 SV=1
Q8BVZ1	Plin5 Lsdp5 Mldp Oxpat Pat1	1.296	5	0.03814	Perilipin-5 OS=Mus musculus GN=Plin5 PE=1 SV=1
E9PV66	Myo18b	1.295	3	0.02525	Myosin XVIIIb OS=Mus musculus GN=Myo18b PE=1 SV=1
G5E8T9	Hagh mCG_132060	1.294	7	0.05641	Hydroxyacyl glutathione hydrolase OS=Mus musculus GN=Hagh PE=1 SV=1
Q9D7N9	Apmap	1.294	3	0.09051	Adipocyte plasma membrane-associated protein OS=Mus musculus GN=Apmap PE=1 SV=1
A2AH85	Eftud2 mCG_49887	1.294	4	0.1224	116 kDa U5 small nuclear ribonucleoprotein component OS=Mus musculus GN=Eftud2 PE=1 SV=1
P14733	Lmnb1	1.293	32	1.194e-06	Lamin-B1 OS=Mus musculus GN=Lmnb1 PE=1 SV=3
P27661	H2afx H2a.x H2ax Hist5-2ax	1.293	11	0.0393	Histone H2AX OS=Mus musculus GN=H2afx PE=1 SV=2
B8JJN0	Gm20547 C2	1.29	8	0.0001036	Predicted gene 20547 OS=Mus musculus GN=Gm20547 PE=3 SV=1
P22599	Serpina1b Aat2 Dom2 Spi1-2	1.29	18	0.003015	Alpha-1-antitrypsin 1-2 OS=Mus musculus GN=Serpina1b PE=1 SV=2
F7B5B5	Hnrnpr	1.29	4	0.007931	Heterogeneous nuclear ribonucleoprotein R OS=Mus musculus GN=Hnrnpr PE=1 SV=1
Q61656	Ddx5 Tnz2	1.289	10	5.778e-05	Probable ATP-dependent RNA helicase DDX5 OS=Mus musculus GN=Ddx5 PE=1 SV=2
Q62095	Ddx3y D1Pas1-rs1 Dead2	1.288	10	0.00193	ATP-dependent RNA helicase DDX3Y OS=Mus musculus GN=Ddx3y PE=1 SV=2
B0R091	Chp1 1500003O03Rik	1.287	5	0.008398	Calcineurin B homologous protein 1 OS=Mus musculus GN=Chp1 PE=1 SV=1
P16627	Hspa1l Hsc70t	1.285	15	0.002506	Heat shock 70 kDa protein 1-like OS=Mus musculus GN=Hspa1l PE=1 SV=4
Q9CQ19	Myl9 Myrl2	1.283	7	0.0002382	Myosin regulatory light polypeptide 9 OS=Mus musculus GN=Myl9 PE=1 SV=3
Q3U741	Ddx17 mCG_13126	1.283	6	0.01527	DEAD (Asp-Glu-Ala-Asp) box polypeptide 17, isoform CRA_a OS=Mus musculus GN=Ddx17 PE=1 SV=1
E9PWE8	Dpysl3	1.282	10	5.134e-05	Dihydropyrimidinase-related protein 3 OS=Mus musculus GN=Dpysl3 PE=1 SV=1
Q05816	Fabp5 Fabpe Klbp Mal1	1.282	5	0.04454	Fatty acid-binding protein, epidermal OS=Mus musculus GN=Fabp5 PE=1 SV=3
Q61249	Igbp1 Pc52	1.282	8	0.04981	Immunoglobulin-binding protein 1 OS=Mus musculus GN=Igbp1 PE=1 SV=1
O88569	Hnrnpa2b1 Hnrpa2b1	1.281	15	0.0154	Heterogeneous nuclear ribonucleoproteins A2/B1 OS=Mus musculus GN=Hnrnpa2b1 PE=1 SV=2
P42225	Stat1	1.28	6	7.802e-06	Signal transducer and activator of transcription 1 OS=Mus musculus GN=Stat1 PE=1 SV=1
P70372	Elavl1 Elra Hua	1.28	4	0.02206	ELAV-like protein 1 OS=Mus musculus GN=Elavl1 PE=1 SV=2
F6YCM8	Slmap	1.279	21	1.554e-05	Sarcolemmal membrane-associated protein (Fragment) OS=Mus musculus GN=Slmap PE=1 SV=1
P24527	Lta4h	1.279	6	0.005762	Leukotriene A-4 hydrolase OS=Mus musculus GN=Lta4h PE=1 SV=4
B2RQK7	Synpo2l	1.274	11	0.001764	Synaptopodin 2-like protein OS=Mus musculus GN=Synpo2l PE=1 SV=1
Q02257	Jup	1.274	14	0.03468	Junction plakoglobin OS=Mus musculus GN=Jup PE=1 SV=3
P80313	Cct7 Ccth	1.273	12	0.008448	T-complex protein 1 subunit eta OS=Mus musculus GN=Cct7 PE=1 SV=1
Q9JKB3	Ybx3 Csda Msy4	1.273	4	0.07351	Y-box-binding protein 3 OS=Mus musculus GN=Ybx3 PE=1 SV=2
Q6P4T2	Snrnp200 Kiaa0788	1.272	3	0.02936	U5 small nuclear ribonucleoprotein 200 kDa helicase OS=Mus musculus GN=Snrnp200 PE=1 SV=1
Q00898	Serpina1e Dom5 Spi1-5	1.27	16	0.01524	Alpha-1-antitrypsin 1-5 OS=Mus musculus GN=Serpina1e PE=1 SV=1
Q8BP92	Rcn2	1.27	8	0.03671	Reticulocalbin-2 OS=Mus musculus GN=Rcn2 PE=1 SV=1
P62900	Rpl31	1.269	7	0.02479	60S ribosomal protein L31 OS=Mus musculus GN=Rpl31 PE=1 SV=1
Q9D8S4	Rexo2 Smfn	1.268	5	0.002082	Oligoribonuclease, mitochondrial OS=Mus musculus GN=Rexo2 PE=1 SV=2
G3UYV7	Rps28	1.267	3	0.0007174	40S ribosomal protein S28 (Fragment) OS=Mus musculus GN=Rps28 PE=1 SV=1
Q80X90	Flnb	1.267	15	0.001882	Filamin-B OS=Mus musculus GN=Flnb PE=1 SV=3
Q8BGA9	Oxa1l	1.267	3	0.09753	Mitochondrial inner membrane protein OXA1L OS=Mus musculus GN=Oxa1l PE=1 SV=1
A0A0R4J0L6	Mrps35	1.267	3	0.1369	28S ribosomal protein S35, mitochondrial OS=Mus musculus GN=Mrps35 PE=1 SV=1
Q9CZ83	Mrpl55	1.266	4	0.05428	39S ribosomal protein L55, mitochondrial OS=Mus musculus GN=Mrpl55 PE=1 SV=1
Q8R5J9	Arl6ip5 Aip5 Jwa Pra2 Praf3	1.265	5	0.06032	PRA1 family protein 3 OS=Mus musculus GN=Arl6ip5 PE=1 SV=2
E9PWT4	H2-Q7 H2-Q4	1.264	4	0.01057	H-2 class I histocompatibility antigen, Q7 alpha chain OS=Mus musculus GN=H2-Q7 PE=3 SV=2
Q6P5H2	Nes	1.263	8	0.0002986	Nestin OS=Mus musculus GN=Nes PE=1 SV=1
Q14C51	Ptcd3 Mrps39	1.262	3	0.0003029	Pentatricopeptide repeat domain-containing protein 3, mitochondrial OS=Mus musculus GN=Ptcd3 PE=1 SV=2
P61759	Vbp1 Pfdn3	1.262	6	0.008524	Prefoldin subunit 3 OS=Mus musculus GN=Vbp1 PE=1 SV=2
Q64152	Btf3	1.262	5	0.3672	Transcription factor BTF3 OS=Mus musculus GN=Btf3 PE=1 SV=3
P62806	Hist1h4a; Hist1h4b H4-53; Hist1h4c H4-12; Hist1h4d; Hist1h4f; Hist1h4h; Hist1h4i; Hist1h4j; Hist1h4k; Hist1h4m; Hist2h4a Hist2h4; Hist4h4	1.261	17	3.535e-08	Histone H4 OS=Mus musculus GN=Hist1h4a PE=1 SV=2
P14602	Hspb1 Hsp25 Hsp27	1.261	23	0.009986	Heat shock protein beta-1 OS=Mus musculus GN=Hspb1 PE=1 SV=3
A2A547	Rpl19	1.26	4	0.003951	Ribosomal protein L19 OS=Mus musculus GN=Rpl19 PE=1 SV=1
O35685	Nudc	1.258	5	4.392e-05	Nuclear migration protein nudC OS=Mus musculus GN=Nudc PE=1 SV=1
F7AA26	Pakap	1.256	10	0.001891	Paralemmin A kinase anchor protein (Fragment) OS=Mus musculus GN=Pakap PE=1 SV=1
Q9DCC8	Tomm20	1.255	11	0.003243	Mitochondrial import receptor subunit TOM20 homolog OS=Mus musculus GN=Tomm20 PE=1 SV=1
Q8R1B4	Eif3c Eif3s8	1.255	4	0.01047	Eukaryotic translation initiation factor 3 subunit C OS=Mus musculus GN=Eif3c PE=1 SV=1
Q9R111	Gda	1.254	5	0.02228	Guanine deaminase OS=Mus musculus GN=Gda PE=1 SV=1
Q99K48	Nono	1.253	6	0.003526	Non-POU domain-containing octamer-binding protein OS=Mus musculus GN=Nono PE=1 SV=3
A0A087WPL5	Dhx9	1.253	3	0.004433	ATP-dependent RNA helicase A OS=Mus musculus GN=Dhx9 PE=1 SV=1
P14211	Calr	1.253	18	0.004667	Calreticulin OS=Mus musculus GN=Calr PE=1 SV=1
A0A0R4J0Z1	Pdia4	1.251	11	5.991e-05	Protein disulfide-isomerase A4 OS=Mus musculus GN=Pdia4 PE=1 SV=1
Q9ET78	Jph2 Jp2	1.251	14	0.03157	Junctophilin-2 OS=Mus musculus GN=Jph2 PE=1 SV=2
A0A087WNW3	Ktn1	1.25	26	4.887e-07	Kinectin OS=Mus musculus GN=Ktn1 PE=1 SV=1
P40124	Cap1 Cap	1.25	7	0.02811	Adenylyl cyclase-associated protein 1 OS=Mus musculus GN=Cap1 PE=1 SV=4
Q99PR8	Hspb2	1.249	3	0.09464	Heat shock protein beta-2 OS=Mus musculus GN=Hspb2 PE=1 SV=2
Q9D0L4	Adck1	1.249	3	0.1502	Uncharacterized aarF domain-containing protein kinase 1 OS=Mus musculus GN=Adck1 PE=1 SV=1
Q9DCS9	Ndufb10	1.248	18	0.00219	NADH dehydrogenase [ubiquinone] 1 beta subcomplex subunit 10 OS=Mus musculus GN=Ndufb10 PE=1 SV=3
A0A0R4J107	Apeh	1.248	6	0.1018	Acylamino-acid-releasing enzyme (Fragment) OS=Mus musculus GN=Apeh PE=1 SV=1
Q99LB6	Mat2b	1.248	3	0.2787	Methionine adenosyltransferase 2 subunit beta OS=Mus musculus GN=Mat2b PE=1 SV=1
O35683	Ndufa1	1.247	5	0.03218	NADH dehydrogenase [ubiquinone] 1 alpha subcomplex subunit 1 OS=Mus musculus GN=Ndufa1 PE=1 SV=1
E9Q6R7	Utrn	1.246	7	1.18e-05	Utrophin OS=Mus musculus GN=Utrn PE=1 SV=1
O70252	Hmox2	1.246	5	0.01997	Heme oxygenase 2 OS=Mus musculus GN=Hmox2 PE=1 SV=1
P17665	Cox7c Cox7c1	1.246	9	0.04536	Cytochrome c oxidase subunit 7C, mitochondrial OS=Mus musculus GN=Cox7c PE=1 SV=1
Q8VDC1	Fyco1	1.243	5	0.001355	FYVE and coiled-coil domain-containing protein 1 OS=Mus musculus GN=Fyco1 PE=1 SV=1
G3X9V2	Ctnnd1 mCG_3223	1.243	4	0.01769	Catenin (Cadherin associated protein), delta 1, isoform CRA_a OS=Mus musculus GN=Ctnnd1 PE=1 SV=1
P31230	Aimp1 Emap2 Scye1	1.242	7	0.000342	Aminoacyl tRNA synthase complex-interacting multifunctional protein 1 OS=Mus musculus GN=Aimp1 PE=1 SV=2
Q8BG05	Hnrnpa3 Hnrpa3	1.242	9	0.109	Heterogeneous nuclear ribonucleoprotein A3 OS=Mus musculus GN=Hnrnpa3 PE=1 SV=1
E9Q1S3	Sec23a	1.242	4	0.237	Protein transport protein Sec23A OS=Mus musculus GN=Sec23a PE=1 SV=1
Q3UF95	Bag6 Bat3	1.242	3	0.3022	Large proline-rich protein BAG6 OS=Mus musculus GN=Bag6 PE=1 SV=1
P40142	Tkt	1.241	6	0.042	Transketolase OS=Mus musculus GN=Tkt PE=1 SV=1
Q6ZWV3	Rpl10 Qm	1.239	6	0.005409	60S ribosomal protein L10 OS=Mus musculus GN=Rpl10 PE=1 SV=3
E9Q828	Atp2b4	1.239	3	0.06048	Calcium-transporting ATPase OS=Mus musculus GN=Atp2b4 PE=1 SV=1
Q9D8T7	Slirp	1.239	3	0.1663	SRA stem-loop-interacting RNA-binding protein, mitochondrial OS=Mus musculus GN=Slirp PE=1 SV=2
A0A0U1RP87	Vamp5	1.236	3	0.0223	Vesicle-associated membrane protein 5 OS=Mus musculus GN=Vamp5 PE=1 SV=1
Q9Z2Q5	Mrpl40 Nlvcf	1.235	3	0.1926	39S ribosomal protein L40, mitochondrial OS=Mus musculus GN=Mrpl40 PE=1 SV=2
Q9JKR6	Hyou1 Grp170	1.234	9	0.0381	Hypoxia up-regulated protein 1 OS=Mus musculus GN=Hyou1 PE=1 SV=1
P62746	Rhob Arhb	1.234	4	0.3662	Rho-related GTP-binding protein RhoB OS=Mus musculus GN=Rhob PE=1 SV=1
P58389	Ptpa Ppp2r4	1.233	6	0.0526	Serine/threonine-protein phosphatase 2A activator OS=Mus musculus GN=Ptpa PE=1 SV=1
P35235	Ptpn11	1.233	4	0.1685	Tyrosine-protein phosphatase non-receptor type 11 OS=Mus musculus GN=Ptpn11 PE=1 SV=2
P60670	Nploc4 Kiaa1499 Npl4	1.233	3	0.2972	Nuclear protein localization protein 4 homolog OS=Mus musculus GN=Nploc4 PE=1 SV=3
Q7TMM9	Tubb2a Tubb2	1.23	26	0.0001023	Tubulin beta-2A chain OS=Mus musculus GN=Tubb2a PE=1 SV=1
G3X9W0	Hnrnpd Hnrpd mCG_15538	1.23	8	0.004033	Heterogeneous nuclear ribonucleoprotein D, isoform CRA_a OS=Mus musculus GN=Hnrnpd PE=1 SV=1
E9Q0I7	Homer1	1.23	3	0.3532	Homer protein homolog 1 OS=Mus musculus GN=Homer1 PE=1 SV=1
Q9JKS4	Ldb3 Kiaa0613	1.229	51	6.824e-05	LIM domain-binding protein 3 OS=Mus musculus GN=Ldb3 PE=1 SV=1
P97742	Cpt1a Cpt-1 Cpt1	1.229	5	0.0008749	Carnitine O-palmitoyltransferase 1, liver isoform OS=Mus musculus GN=Cpt1a PE=1 SV=4
P06728	Apoa4	1.228	14	0.01038	Apolipoprotein A-IV OS=Mus musculus GN=Apoa4 PE=1 SV=3
Q9D0G0	Mrps30	1.227	4	0.02441	28S ribosomal protein S30, mitochondrial OS=Mus musculus GN=Mrps30 PE=1 SV=1
G3UVV4	Hk1 mCG_127656	1.226	40	7.438e-10	Hexokinase 1, isoform CRA_f OS=Mus musculus GN=Hk1 PE=1 SV=1
Q9QUI0	Rhoa Arha Arha2	1.226	9	0.001488	Transforming protein RhoA OS=Mus musculus GN=Rhoa PE=1 SV=1
P41105	Rpl28	1.226	5	0.07141	60S ribosomal protein L28 OS=Mus musculus GN=Rpl28 PE=1 SV=2
Q62465	Vat1 Vat-1	1.226	3	0.3993	Synaptic vesicle membrane protein VAT-1 homolog OS=Mus musculus GN=Vat1 PE=1 SV=3
Q5DTJ9	Mypn Kiaa4170	1.225	11	0.01088	Myopalladin OS=Mus musculus GN=Mypn PE=1 SV=2
A2AJY2	Col15a1	1.225	4	0.1018	Collagen alpha-1(XV) chain OS=Mus musculus GN=Col15a1 PE=1 SV=1
P03930	Mtatp8 Atp8 mt-Atp8	1.224	3	0.02431	ATP synthase protein 8 OS=Mus musculus GN=Mtatp8 PE=1 SV=1
J3QP71	Bsg	1.224	17	0.02498	Basigin (Fragment) OS=Mus musculus GN=Bsg PE=1 SV=1
A0A1C7CYV0	Pls3	1.224	7	0.02513	Plastin-3 (Fragment) OS=Mus musculus GN=Pls3 PE=1 SV=1
A0A1Y7VMN0	Rock2	1.223	4	0.006972	Rho-associated protein kinase 2 (Fragment) OS=Mus musculus GN=Rock2 PE=1 SV=1
Q3UIJ9	Myzap Myozap	1.223	7	0.008862	Myocardial zonula adherens protein OS=Mus musculus GN=Myzap PE=1 SV=1
Q8BJS4	Sun2 Unc84b	1.223	4	0.01945	SUN domain-containing protein 2 OS=Mus musculus GN=Sun2 PE=1 SV=3
Q99PV0	Prpf8 Prp8	1.223	4	0.1839	Pre-mRNA-processing-splicing factor 8 OS=Mus musculus GN=Prpf8 PE=1 SV=2
A0A087WPT7	Inppl1	1.222	3	0.131	Phosphatidylinositol 3,4,5-trisphosphate 5-phosphatase 2 (Fragment) OS=Mus musculus GN=Inppl1 PE=1 SV=1
Q8CGY6	Unc45b Cmya4	1.221	13	0.000129	Protein unc-45 homolog B OS=Mus musculus GN=Unc45b PE=1 SV=1
E9QAZ2		1.22	5	0.0003065	Ribosomal protein L15 OS=Mus musculus GN=Gm10020 PE=3 SV=1
P01899	H2-D1	1.22	6	0.01934	H-2 class I histocompatibility antigen, D-B alpha chain OS=Mus musculus GN=H2-D1 PE=1 SV=2
G3UZR0	Ddah2	1.219	7	0.00153	N(G),N(G)-dimethylarginine dimethylaminohydrolase 2 (Fragment) OS=Mus musculus GN=Ddah2 PE=1 SV=1
B9EHJ3	Tjp1	1.218	7	0.003566	Tight junction protein ZO-1 OS=Mus musculus GN=Tjp1 PE=1 SV=1
O08600	Endog	1.218	4	0.03545	Endonuclease G, mitochondrial OS=Mus musculus GN=Endog PE=1 SV=1
B1ARU1	Macf1	1.218	4	0.08935	Microtubule-actin cross-linking factor 1 OS=Mus musculus GN=Macf1 PE=1 SV=1
Q9Z0E6	Gbp2	1.218	7	0.2454	Guanylate-binding protein 2 OS=Mus musculus GN=Gbp2 PE=1 SV=1
P35980	Rpl18	1.217	5	0.01973	60S ribosomal protein L18 OS=Mus musculus GN=Rpl18 PE=1 SV=3
Q9CQ06	Mrpl24	1.217	4	0.05593	39S ribosomal protein L24, mitochondrial OS=Mus musculus GN=Mrpl24 PE=1 SV=1
A2AMW0	Capzb mCG_122335	1.217	12	0.06068	Capping protein (Actin filament) muscle Z-line, beta, isoform CRA_a OS=Mus musculus GN=Capzb PE=1 SV=1
Q922Y1	Ubxn1 D19Ertd721e Saks1	1.216	4	0.01563	UBX domain-containing protein 1 OS=Mus musculus GN=Ubxn1 PE=1 SV=1
P62334	Psmc6 Sug2	1.216	4	0.04492	26S proteasome regulatory subunit 10B OS=Mus musculus GN=Psmc6 PE=1 SV=1
Q8CHP8	Pgp	1.216	6	0.1253	Glycerol-3-phosphate phosphatase OS=Mus musculus GN=Pgp PE=1 SV=1
O08547	Sec22b Sec22l1	1.215	5	0.005471	Vesicle-trafficking protein SEC22b OS=Mus musculus GN=Sec22b PE=1 SV=3
G3X9Q1	Itga7 mCG_18693	1.214	12	0.01085	Integrin alpha-7 OS=Mus musculus GN=Itga7 PE=1 SV=1
Q9R069	Bcam Gplu Lu	1.214	5	0.03657	Basal cell adhesion molecule OS=Mus musculus GN=Bcam PE=1 SV=1
O08553	Dpysl2 Crmp2 Ulip2	1.213	13	6.39e-05	Dihydropyrimidinase-related protein 2 OS=Mus musculus GN=Dpysl2 PE=1 SV=2
P09405	Ncl Nuc	1.212	24	2.767e-05	Nucleolin OS=Mus musculus GN=Ncl PE=1 SV=2
O70548	Tcap	1.212	7	0.002156	Telethonin OS=Mus musculus GN=Tcap PE=1 SV=1
Q61584	Fxr1 Fxr1h	1.212	11	0.004161	Fragile X mental retardation syndrome-related protein 1 OS=Mus musculus GN=Fxr1 PE=1 SV=2
Q61102	Abcb7 Abc7	1.212	5	0.2371	ATP-binding cassette sub-family B member 7, mitochondrial OS=Mus musculus GN=Abcb7 PE=1 SV=3
Q9JK53	Prelp	1.212	3	0.2944	Prolargin OS=Mus musculus GN=Prelp PE=1 SV=2
Q05186	Rcn1 Rca1 Rcn	1.212	3	0.5325	Reticulocalbin-1 OS=Mus musculus GN=Rcn1 PE=1 SV=1
P63325	Rps10	1.211	11	0.002626	40S ribosomal protein S10 OS=Mus musculus GN=Rps10 PE=1 SV=1
C7IVS7	Cacnb2 CacnB2	1.21	3	0.153	Calcium channel voltage-dependent beta 2 subunit OS=Mus musculus GN=Cacnb2 PE=1 SV=1
P26350	Ptma	1.209	5	0.04028	Prothymosin alpha OS=Mus musculus GN=Ptma PE=1 SV=2
A0A0A6YXR4	Cryz	1.208	5	0.3901	Quinone oxidoreductase (Fragment) OS=Mus musculus GN=Cryz PE=1 SV=5
Q9D8E6	Rpl4	1.207	13	0.1455	60S ribosomal protein L4 OS=Mus musculus GN=Rpl4 PE=1 SV=3
A0A1Y7VLP0	Atp5mpl 2010107E04Rik mCG_1682	1.207	3	0.1847	RIKEN cDNA 2010107E04 gene (Fragment) OS=Mus musculus GN=2010107E04Rik PE=1 SV=1
B7FAU9	Flna RP23-436K3.1-002	1.206	35	0.000165	Filamin, alpha OS=Mus musculus GN=Flna PE=1 SV=1
Q62425	Ndufa4	1.206	15	0.00937	Cytochrome c oxidase subunit NDUFA4 OS=Mus musculus GN=Ndufa4 PE=1 SV=2
Q62351	Tfrc Trfr	1.206	5	0.1061	Transferrin receptor protein 1 OS=Mus musculus GN=Tfrc PE=1 SV=1
Q61838	Pzp A2m	1.204	19	2.007e-05	Pregnancy zone protein OS=Mus musculus GN=Pzp PE=1 SV=3
A0A0N4SUX5	Eno2	1.204	14	0.003642	Gamma-enolase OS=Mus musculus GN=Eno2 PE=1 SV=1
Q8K0Z7	Taco1 Ccdc44	1.204	10	0.02782	Translational activator of cytochrome c oxidase 1 OS=Mus musculus GN=Taco1 PE=1 SV=1
A0A0A0MQD2	Ybx2	1.204	3	0.0533	Y-box-binding protein 2 OS=Mus musculus GN=Ybx2 PE=1 SV=1
P97450	Atp5pf Atp5j	1.204	18	0.1722	ATP synthase-coupling factor 6, mitochondrial OS=Mus musculus GN=Atp5j PE=1 SV=1
Q62009	Postn Osf2	1.203	25	0.0005337	Periostin OS=Mus musculus GN=Postn PE=1 SV=2
A0A0R4J093	Cmpk1 CMPK CMPK1 mCG_16168	1.203	3	0.003967	UMP-CMP kinase OS=Mus musculus GN=Cmpk1 PE=1 SV=1
F8VQC1	Srp72	1.203	3	0.0103	Signal recognition particle subunit SRP72 OS=Mus musculus GN=Srp72 PE=1 SV=1
Q8BMK4	Ckap4	1.202	14	0.001951	Cytoskeleton-associated protein 4 OS=Mus musculus GN=Ckap4 PE=1 SV=2
O54946	Dnajb6 Hsj2 Mrj	1.202	11	0.004316	DnaJ homolog subfamily B member 6 OS=Mus musculus GN=Dnajb6 PE=1 SV=4
P55284	Cdh5	1.202	4	0.1198	Cadherin-5 OS=Mus musculus GN=Cdh5 PE=1 SV=2
O88543	Cops3 Csn3	1.201	3	0.04184	COP9 signalosome complex subunit 3 OS=Mus musculus GN=Cops3 PE=1 SV=3
Q91ZW3	Smarca5 Snf2h	1.201	4	0.2242	SWI/SNF-related matrix-associated actin-dependent regulator of chromatin subfamily A member 5 OS=Mus musculus GN=Smarca5 PE=1 SV=1
Q9EQP2	Ehd4 Past2	1.2	25	0.0007461	EH domain-containing protein 4 OS=Mus musculus GN=Ehd4 PE=1 SV=1
Q9ERK4	Cse1l Xpo2	1.2	10	0.01111	Exportin-2 OS=Mus musculus GN=Cse1l PE=1 SV=1
Q9D3L3	Snap23	1.2	5	0.1259	Synaptosomal-associated protein OS=Mus musculus GN=Snap23 PE=1 SV=1
O35887	Calu	1.2	11	0.1383	Calumenin OS=Mus musculus GN=Calu PE=1 SV=1
Q8BK72	Mrps27	1.199	5	0.01463	28S ribosomal protein S27, mitochondrial OS=Mus musculus GN=Mrps27 PE=1 SV=2
Q9QYB5	Add3 Addl	1.199	3	0.0199	Gamma-adducin OS=Mus musculus GN=Add3 PE=1 SV=2
Q8C7H1	Mmaa	1.199	6	0.02163	Methylmalonic aciduria type A homolog, mitochondrial OS=Mus musculus GN=Mmaa PE=1 SV=1
A0A1Y7VM54	Tmed10	1.198	6	0.09714	Transmembrane emp24 domain-containing protein 10 OS=Mus musculus GN=Tmed10 PE=1 SV=1
A0A1L1SUR7	Picalm	1.198	5	0.153	Phosphatidylinositol-binding clathrin assembly protein (Fragment) OS=Mus musculus GN=Picalm PE=1 SV=1
Q8R123	Flad1	1.197	7	0.05628	FAD synthase OS=Mus musculus GN=Flad1 PE=1 SV=1
Q9CQM8	Rpl21 mCG_120646 mCG_121646 mCG_121688 mCG_18971	1.197	4	0.06069	60S ribosomal protein L21 OS=Mus musculus GN=Rpl21 PE=1 SV=1
A0A1D5RLS1	Eps15l1	1.197	5	0.08479	Epidermal growth factor receptor substrate 15-like 1 OS=Mus musculus GN=Eps15l1 PE=1 SV=1
A0A1W2P812	Ank3	1.195	6	0.074	Ankyrin-3 OS=Mus musculus GN=Ank3 PE=1 SV=1
Q9CX80	Cygb	1.195	4	0.4889	Cytoglobin OS=Mus musculus GN=Cygb PE=1 SV=1
P63321	Rala Ral Ral-a	1.194	3	0.007959	Ras-related protein Ral-A OS=Mus musculus GN=Rala PE=1 SV=1
Q6ZWX6	Eif2s1 Eif2a	1.193	7	0.0874	Eukaryotic translation initiation factor 2 subunit 1 OS=Mus musculus GN=Eif2s1 PE=1 SV=3
G3UYW7	Yap1	1.193	3	0.273	Transcriptional coactivator YAP1 (Fragment) OS=Mus musculus GN=Yap1 PE=1 SV=1
A0A0A0MQA3	Serpina1a	1.192	18	0.03245	Alpha-1-antitrypsin 1-1 OS=Mus musculus GN=Serpina1a PE=1 SV=1
Q8BK64	Ahsa1	1.192	4	0.1167	Activator of 90 kDa heat shock protein ATPase homolog 1 OS=Mus musculus GN=Ahsa1 PE=1 SV=2
O70194	Eif3d Eif3s7	1.192	5	0.1182	Eukaryotic translation initiation factor 3 subunit D OS=Mus musculus GN=Eif3d PE=1 SV=2
Q8BGQ7	Aars	1.191	6	0.009239	Alanine--tRNA ligase, cytoplasmic OS=Mus musculus GN=Aars PE=1 SV=1
Q9CQ45	Nenf Spuf	1.191	4	0.04333	Neudesin OS=Mus musculus GN=Nenf PE=1 SV=1
Q9CWV1	Mcm8	1.19	3	0.02773	DNA helicase MCM8 OS=Mus musculus GN=Mcm8 PE=1 SV=3
P42932	Cct8 Cctq	1.189	19	7.562e-06	T-complex protein 1 subunit theta OS=Mus musculus GN=Cct8 PE=1 SV=3
Q8BHN3	Ganab G2an Kiaa0088	1.189	5	0.003056	Neutral alpha-glucosidase AB OS=Mus musculus GN=Ganab PE=1 SV=1
Q8VEK3	Hnrnpu Hnrpu	1.189	10	0.007886	Heterogeneous nuclear ribonucleoprotein U OS=Mus musculus GN=Hnrnpu PE=1 SV=1
Q62159	Rhoc Arhc	1.189	6	0.03584	Rho-related GTP-binding protein RhoC OS=Mus musculus GN=Rhoc PE=1 SV=2
P60335	Pcbp1	1.189	4	0.1059	Poly(rC)-binding protein 1 OS=Mus musculus GN=Pcbp1 PE=1 SV=1
Q80X85	Mrps7	1.189	3	0.135	28S ribosomal protein S7, mitochondrial OS=Mus musculus GN=Mrps7 PE=1 SV=1
A0A0A0MQ90	S100a13	1.189	3	0.1633	Protein S100-A13 OS=Mus musculus GN=S100a13 PE=1 SV=1
Q9D7S9	Chmp5 Snf7dc2	1.188	3	0.01949	Charged multivesicular body protein 5 OS=Mus musculus GN=Chmp5 PE=1 SV=1
P32261	Serpinc1 At3	1.188	12	0.2718	Antithrombin-III OS=Mus musculus GN=Serpinc1 PE=1 SV=1
P59325	Eif5	1.185	3	0.009153	Eukaryotic translation initiation factor 5 OS=Mus musculus GN=Eif5 PE=1 SV=1
Q9D8N0	Eef1g	1.185	13	0.05618	Elongation factor 1-gamma OS=Mus musculus GN=Eef1g PE=1 SV=3
P56391	Cox6b1 Cox6b	1.185	10	0.1611	Cytochrome c oxidase subunit 6B1 OS=Mus musculus GN=Cox6b1 PE=1 SV=2
P48771	Cox7a2 Cox7a3 Cox7al	1.184	4	0.01515	Cytochrome c oxidase subunit 7A2, mitochondrial OS=Mus musculus GN=Cox7a2 PE=1 SV=2
Q9D7M1	Gid8	1.184	3	0.1007	Glucose-induced degradation protein 8 homolog OS=Mus musculus GN=Gid8 PE=1 SV=1
Q7TQD2	Tppp	1.183	4	0.02022	Tubulin polymerization-promoting protein OS=Mus musculus GN=Tppp PE=1 SV=1
A0A087WQ94	Tns1	1.182	16	0.0004814	Tensin 1 (Fragment) OS=Mus musculus GN=Tns1 PE=1 SV=1
Q924B0	Impa1 mCG_1639	1.182	4	0.012	Inositol-1-monophosphatase OS=Mus musculus GN=Impa1 PE=1 SV=1
K3W4S6	Gyg	1.182	3	0.2097	Glycogenin OS=Mus musculus GN=Gyg PE=1 SV=1
E9PYI8	Usp14	1.182	4	0.5939	Ubiquitin carboxyl-terminal hydrolase 14 OS=Mus musculus GN=Usp14 PE=1 SV=1
Q3U1J4	Ddb1	1.181	8	0.01747	DNA damage-binding protein 1 OS=Mus musculus GN=Ddb1 PE=1 SV=2
O54724	Cavin1 Ptrf	1.18	24	0.00212	Caveolae-associated protein 1 OS=Mus musculus GN=Cavin1 PE=1 SV=1
A0A1B0GS91	Svil	1.18	13	0.003086	Supervillin OS=Mus musculus GN=Svil PE=1 SV=1
D3Z7M9	Anp32a	1.179	7	0.08128	Acidic leucine-rich nuclear phosphoprotein 32 family member A OS=Mus musculus GN=Anp32a PE=1 SV=1
Q61990	Pcbp2 Cbp Hnrnpx Hnrpx	1.179	4	0.09984	Poly(rC)-binding protein 2 OS=Mus musculus GN=Pcbp2 PE=1 SV=1
P60843	Eif4a1 Ddx2a Eif4a	1.179	11	0.1408	Eukaryotic initiation factor 4A-I OS=Mus musculus GN=Eif4a1 PE=1 SV=1
P26039	Tln1 Tln	1.178	44	6.339e-05	Talin-1 OS=Mus musculus GN=Tln1 PE=1 SV=2
Q5RL20	Mrpl43 mCG_16934	1.178	5	0.07856	39S ribosomal protein L43, mitochondrial OS=Mus musculus GN=Mrpl43 PE=1 SV=1
P14206	Rpsa Lamr1 P40-8	1.178	3	0.09602	40S ribosomal protein SA OS=Mus musculus GN=Rpsa PE=1 SV=4
D3Z440	Cops7a	1.178	3	0.4922	COP9 signalosome complex subunit 7a (Fragment) OS=Mus musculus GN=Cops7a PE=1 SV=8
A0A0N4SUH8	Nfu1	1.177	5	0.2734	NFU1 iron-sulfur cluster scaffold homolog, mitochondrial OS=Mus musculus GN=Nfu1 PE=1 SV=1
O08917	Flot1	1.176	9	0.001128	Flotillin-1 OS=Mus musculus GN=Flot1 PE=1 SV=1
B7ZCF1	Psmc3	1.175	17	0.0004188	26S proteasome regulatory subunit 6A OS=Mus musculus GN=Psmc3 PE=1 SV=1
E9Q7G0	Numa1	1.175	3	0.03311	Nuclear mitotic apparatus protein 1 OS=Mus musculus GN=Numa1 PE=1 SV=1
Q8JZQ2	Afg3l2	1.174	18	0.007041	AFG3-like protein 2 OS=Mus musculus GN=Afg3l2 PE=1 SV=1
P14131	Rps16	1.174	7	0.08254	40S ribosomal protein S16 OS=Mus musculus GN=Rps16 PE=1 SV=4
Q9DBC7	Prkar1a	1.173	8	0.008411	cAMP-dependent protein kinase type I-alpha regulatory subunit OS=Mus musculus GN=Prkar1a PE=1 SV=3
Q8QZY1	Eif3l Eif3eip Eif3s6ip Paf67	1.173	3	0.01414	Eukaryotic translation initiation factor 3 subunit L OS=Mus musculus GN=Eif3l PE=1 SV=1
P18760	Cfl1	1.173	12	0.1357	Cofilin-1 OS=Mus musculus GN=Cfl1 PE=1 SV=3
B2RRE2	Myo18a	1.172	20	0.0004977	Myo18a protein OS=Mus musculus GN=Myo18a PE=1 SV=1
Q921H8	Acaa1a Acaa1	1.172	4	0.01529	3-ketoacyl-CoA thiolase A, peroxisomal OS=Mus musculus GN=Acaa1a PE=1 SV=1
Q68FG2	Sptbn2 Spnb3 mCG_8401	1.172	4	0.02608	Spectrin beta chain OS=Mus musculus GN=Sptbn2 PE=1 SV=1
A2AJI1	Map7d1 Mtap7d1	1.172	5	0.4206	MAP7 domain-containing protein 1 OS=Mus musculus GN=Map7d1 PE=1 SV=1
Q9Z0P5	Twf2 Ptk9l	1.171	5	0.2436	Twinfilin-2 OS=Mus musculus GN=Twf2 PE=1 SV=1
B7ZCP4	Cpne1	1.171	3	0.3715	Copine-1 OS=Mus musculus GN=Cpne1 PE=1 SV=1
A0A0R4J0J0	Palmd	1.17	8	0.08074	Palmdelphin OS=Mus musculus GN=Palmd PE=1 SV=1
P60229	Eif3e Eif3s6 Int6	1.169	7	0.000962	Eukaryotic translation initiation factor 3 subunit E OS=Mus musculus GN=Eif3e PE=1 SV=1
P62918	Rpl8	1.169	3	0.009727	60S ribosomal protein L8 OS=Mus musculus GN=Rpl8 PE=1 SV=2
P70168	Kpnb1 Impnb	1.169	7	0.009962	Importin subunit beta-1 OS=Mus musculus GN=Kpnb1 PE=1 SV=2
Q9R059	Fhl3	1.169	3	0.01298	Four and a half LIM domains protein 3 OS=Mus musculus GN=Fhl3 PE=1 SV=2
Q9EPM5	Sync Sync1	1.169	3	0.08489	Syncoilin OS=Mus musculus GN=Sync PE=1 SV=1
Q7TSV4	Pgm2 Pgm1	1.169	4	0.08862	Phosphoglucomutase-2 OS=Mus musculus GN=Pgm2 PE=1 SV=1
Q921Z5	Tnfaip8	1.167	3	0.3641	Tumor necrosis factor alpha-induced protein 8 OS=Mus musculus GN=Tnfaip8 PE=1 SV=1
A0A140LJL0	Cd81	1.166	3	0.001682	CD81 antigen (Fragment) OS=Mus musculus GN=Cd81 PE=1 SV=1
Q07076	Anxa7 Anx7	1.166	7	0.3043	Annexin A7 OS=Mus musculus GN=Anxa7 PE=1 SV=2
F6SVV1	Gm9493	1.165	10	0.0142	40S ribosomal protein S7 OS=Mus musculus GN=Gm9493 PE=3 SV=1
A2ALF0	Dnajc8	1.165	3	0.07706	DnaJ homolog subfamily C member 8 OS=Mus musculus GN=Dnajc8 PE=1 SV=1
P35585	Ap1m1 Cltnm	1.165	3	0.1631	AP-1 complex subunit mu-1 OS=Mus musculus GN=Ap1m1 PE=1 SV=3
Q5SUD5	Sco1	1.165	4	0.3165	Protein SCO1 homolog, mitochondrial OS=Mus musculus GN=Sco1 PE=1 SV=1
P43883	Plin2 Adfp Adrp	1.164	6	0.157	Perilipin-2 OS=Mus musculus GN=Plin2 PE=1 SV=2
Q4VWZ5	Dbi mCG_17804	1.163	11	0.2252	Acyl-CoA-binding protein OS=Mus musculus GN=Dbi PE=1 SV=1
P62754	Rps6	1.162	8	0.0003546	40S ribosomal protein S6 OS=Mus musculus GN=Rps6 PE=1 SV=1
Q80YV4	Pank4	1.162	5	0.05979	Pantothenate kinase 4 OS=Mus musculus GN=Pank4 PE=1 SV=2
P26040	Ezr Vil2	1.161	23	0.0002804	Ezrin OS=Mus musculus GN=Ezr PE=1 SV=3
P70195	Psmb7 Mmc14	1.161	9	0.1129	Proteasome subunit beta type-7 OS=Mus musculus GN=Psmb7 PE=1 SV=1
Q9QYS9	Qki Qk Qk1 Qka1	1.161	3	0.2255	Protein quaking OS=Mus musculus GN=Qki PE=1 SV=1
Q76LL6	Fhod3 Fhos2 Kiaa1695	1.161	3	0.4049	FH1/FH2 domain-containing protein 3 OS=Mus musculus GN=Fhod3 PE=1 SV=1
Q8R550	Sh3kbp1 Ruk Seta	1.161	3	0.4306	SH3 domain-containing kinase-binding protein 1 OS=Mus musculus GN=Sh3kbp1 PE=1 SV=1
Q3TMX5	Manf Armet mCG_19507	1.16	5	0.0357	Arginine-rich, mutated in early stage tumors, isoform CRA_b OS=Mus musculus GN=Manf PE=1 SV=1
Q8R2Y2	Mcam Muc18	1.16	5	0.08528	Cell surface glycoprotein MUC18 OS=Mus musculus GN=Mcam PE=1 SV=1
E9PZC3	Blvrb	1.16	4	0.2667	Flavin reductase (NADPH) OS=Mus musculus GN=Blvrb PE=1 SV=1
E9Q264	Myh15	1.159	8	0.0004604	Myosin, heavy chain 15 OS=Mus musculus GN=Myh15 PE=1 SV=1
E9PVA8	Gcn1 Gcn1l1	1.159	3	0.1177	eIF-2-alpha kinase activator GCN1 OS=Mus musculus GN=Gcn1 PE=1 SV=1
P48787	Tnni3	1.158	28	1.158e-08	Troponin I, cardiac muscle OS=Mus musculus GN=Tnni3 PE=1 SV=2
Q8R0W0	Eppk1 EPPK	1.158	6	0.03054	Epiplakin OS=Mus musculus GN=Eppk1 PE=1 SV=2
Q9D0S9	Hint2	1.158	10	0.06683	Histidine triad nucleotide-binding protein 2, mitochondrial OS=Mus musculus GN=Hint2 PE=1 SV=1
O70433	Fhl2	1.158	3	0.1132	Four and a half LIM domains protein 2 OS=Mus musculus GN=Fhl2 PE=1 SV=1
A0A0G2JFV5	Lrrfip2	1.158	3	0.255	Leucine-rich repeat flightless-interacting protein 2 OS=Mus musculus GN=Lrrfip2 PE=1 SV=1
P08032	Spta1 Spna1 Spta	1.157	27	0.001497	Spectrin alpha chain, erythrocytic 1 OS=Mus musculus GN=Spta1 PE=1 SV=3
P32020	Scp2 Scp-2	1.157	11	0.005402	Non-specific lipid-transfer protein OS=Mus musculus GN=Scp2 PE=1 SV=3
Q9CZX8	Rps19	1.157	13	0.07041	40S ribosomal protein S19 OS=Mus musculus GN=Rps19 PE=1 SV=3
Q8CJ53	Trip10 Cip4	1.157	3	0.1051	Cdc42-interacting protein 4 OS=Mus musculus GN=Trip10 PE=1 SV=2
Q9JKF1	Iqgap1	1.157	6	0.1168	Ras GTPase-activating-like protein IQGAP1 OS=Mus musculus GN=Iqgap1 PE=1 SV=2
A0A0G2JDI9	Abcd3	1.157	9	0.1651	ATP-binding cassette sub-family D member 3 OS=Mus musculus GN=Abcd3 PE=1 SV=1
Q61035	Hars	1.156	10	6.623e-05	Histidine--tRNA ligase, cytoplasmic OS=Mus musculus GN=Hars PE=1 SV=2
A0A1L1SV25	Actn4	1.156	40	0.000114	Alpha-actinin-4 OS=Mus musculus GN=Actn4 PE=1 SV=1
B1AT36	Psmd12	1.156	4	0.008863	26S proteasome non-ATPase regulatory subunit 12 OS=Mus musculus GN=Psmd12 PE=1 SV=1
Q3TFD0	Shmt2	1.156	5	0.13	Serine hydroxymethyltransferase OS=Mus musculus GN=Shmt2 PE=1 SV=1
Q3TCU5	Tapbp	1.155	4	0.09924	Tapasin OS=Mus musculus GN=Tapbp PE=1 SV=1
B1AWE0	Clta	1.154	8	0.002862	Clathrin light chain OS=Mus musculus GN=Clta PE=1 SV=1
Q02053	Uba1 Sbx Ube1 Ube1ax Ube1x	1.154	24	0.02314	Ubiquitin-like modifier-activating enzyme 1 OS=Mus musculus GN=Uba1 PE=1 SV=1
A0A0B4J1E7	Kpna4	1.154	4	0.1081	Importin subunit alpha-3 OS=Mus musculus GN=Kpna4 PE=1 SV=1
E9Q3E2	Synpo	1.153	8	0.01998	Synaptopodin OS=Mus musculus GN=Synpo PE=1 SV=1
Q80Y14	Glrx5	1.153	5	0.04663	Glutaredoxin-related protein 5, mitochondrial OS=Mus musculus GN=Glrx5 PE=1 SV=2
P80316	Cct5 Ccte Kiaa0098	1.153	11	0.07939	T-complex protein 1 subunit epsilon OS=Mus musculus GN=Cct5 PE=1 SV=1
P17742	Ppia	1.153	23	0.1597	Peptidyl-prolyl cis-trans isomerase A OS=Mus musculus GN=Ppia PE=1 SV=2
P62843	Rps15 Rig	1.153	6	0.2085	40S ribosomal protein S15 OS=Mus musculus GN=Rps15 PE=1 SV=2
P62073	Timm10 Tim10	1.152	5	0.02167	Mitochondrial import inner membrane translocase subunit Tim10 OS=Mus musculus GN=Timm10 PE=1 SV=1
Q9R0H0	Acox1 Acox Paox	1.152	7	0.04374	Peroxisomal acyl-coenzyme A oxidase 1 OS=Mus musculus GN=Acox1 PE=1 SV=5
Q9Z1Z0	Uso1 Vdp	1.151	5	0.0458	General vesicular transport factor p115 OS=Mus musculus GN=Uso1 PE=1 SV=2
O55029	Copb2	1.15	6	0.007536	Coatomer subunit beta' OS=Mus musculus GN=Copb2 PE=1 SV=2
Q921L6	Cttn mCG_21254	1.15	4	0.07783	Cortactin, isoform CRA_a OS=Mus musculus GN=Cttn PE=1 SV=1
Q9CRD2	Emc2 Kiaa0103 Ttc35	1.15	4	0.1622	ER membrane protein complex subunit 2 OS=Mus musculus GN=Emc2 PE=1 SV=1
P51859	Hdgf Tdrm1	1.149	8	0.01219	Hepatoma-derived growth factor OS=Mus musculus GN=Hdgf PE=1 SV=2
A0A0R4J1H6	Golga3	1.149	5	0.05464	Golgin subfamily A member 3 OS=Mus musculus GN=Golga3 PE=1 SV=1
A2AKU9	Atp5c1	1.149	46	0.05803	ATP synthase subunit gamma OS=Mus musculus GN=Atp5c1 PE=1 SV=1
Q9EPU0	Upf1 Rent1	1.149	4	0.08056	Regulator of nonsense transcripts 1 OS=Mus musculus GN=Upf1 PE=1 SV=2
Q9DB15	Mrpl12 Rpml12	1.149	8	0.1297	39S ribosomal protein L12, mitochondrial OS=Mus musculus GN=Mrpl12 PE=1 SV=2
Q8R086	Suox	1.149	4	0.3188	Sulfite oxidase, mitochondrial OS=Mus musculus GN=Suox PE=1 SV=2
P14152	Mdh1 Mor2	1.148	52	0.151	Malate dehydrogenase, cytoplasmic OS=Mus musculus GN=Mdh1 PE=1 SV=3
Q99LF4	Rtcb D10Wsu52e	1.146	4	0.001714	tRNA-splicing ligase RtcB homolog OS=Mus musculus GN=Rtcb PE=1 SV=1
P37804	Tagln Sm22 Sm22a	1.145	13	0.0004587	Transgelin OS=Mus musculus GN=Tagln PE=1 SV=3
B7ZNL2	Nap1l4 mCG_129001	1.145	13	0.003809	Nap1l4 protein OS=Mus musculus GN=Nap1l4 PE=1 SV=1
P55302	Lrpap1	1.145	7	0.004645	Alpha-2-macroglobulin receptor-associated protein OS=Mus musculus GN=Lrpap1 PE=1 SV=1
Q05DV1	Por	1.144	3	0.3218	NADPH--cytochrome P450 reductase OS=Mus musculus GN=Por PE=1 SV=1
Q9JJ28	Flii Fli1 Fliih	1.143	4	0.05037	Protein flightless-1 homolog OS=Mus musculus GN=Flii PE=1 SV=1
Q3UMP4	Serbp1	1.143	17	0.1358	Plasminogen activator inhibitor 1 RNA-binding protein OS=Mus musculus GN=Serbp1 PE=1 SV=1
Q64010	Crk Crko	1.143	3	0.255	Adapter molecule crk OS=Mus musculus GN=Crk PE=1 SV=1
Q9CQJ8	Ndufb9	1.142	9	0.02232	NADH dehydrogenase [ubiquinone] 1 beta subcomplex subunit 9 OS=Mus musculus GN=Ndufb9 PE=1 SV=3
D3Z442	Aamdc 1810020D17Rik	1.142	5	0.04289	Mth938 domain-containing protein OS=Mus musculus GN=Aamdc PE=1 SV=1
Q9D1A2	Cndp2 Cn2	1.142	8	0.1695	Cytosolic non-specific dipeptidase OS=Mus musculus GN=Cndp2 PE=1 SV=1
Q3UN10	Wfs1	1.142	6	0.1863	Wolframin OS=Mus musculus GN=Wfs1 PE=1 SV=1
Q8BMJ2	Lars	1.142	6	0.3309	Leucine--tRNA ligase, cytoplasmic OS=Mus musculus GN=Lars PE=1 SV=2
P80318	Cct3 Cctg	1.141	8	0.001425	T-complex protein 1 subunit gamma OS=Mus musculus GN=Cct3 PE=1 SV=1
Q61768	Kif5b Khcs Kns1	1.141	15	0.02633	Kinesin-1 heavy chain OS=Mus musculus GN=Kif5b PE=1 SV=3
E9PYJ9	Ldb3	1.141	37	0.0275	LIM domain-binding protein 3 OS=Mus musculus GN=Ldb3 PE=1 SV=1
P82347	Sgcd	1.141	7	0.02872	Delta-sarcoglycan OS=Mus musculus GN=Sgcd PE=1 SV=1
P0C0S6	H2afz H2az	1.141	6	0.3578	Histone H2A.Z OS=Mus musculus GN=H2afz PE=1 SV=2
E9QQ25	Speg	1.14	26	0.001114	Striated muscle-specific serine/threonine-protein kinase OS=Mus musculus GN=Speg PE=1 SV=1
Q8BFR5	Tufm	1.14	49	0.006759	Elongation factor Tu, mitochondrial OS=Mus musculus GN=Tufm PE=1 SV=1
P49586	Pcyt1a Ctpct Pcyt1	1.14	3	0.04111	Choline-phosphate cytidylyltransferase A OS=Mus musculus GN=Pcyt1a PE=1 SV=1
A0A0J9YUI1	Ube2k	1.14	4	0.4204	Ubiquitin-conjugating enzyme E2 K OS=Mus musculus GN=Ube2k PE=1 SV=1
Q62189	Snrpa Rnu1a-1	1.139	3	0.1223	U1 small nuclear ribonucleoprotein A OS=Mus musculus GN=Snrpa PE=1 SV=3
A0A1L1SRT0	Bag1	1.139	3	0.1571	BAG family molecular chaperone regulator 1 OS=Mus musculus GN=Bag1 PE=1 SV=1
A0A1W2P7A1	Rps12	1.138	4	0.2328	40S ribosomal protein S12 OS=Mus musculus GN=Rps12 PE=1 SV=1
A2AQA9	Neb	1.137	6	0.0003609	Nebulin OS=Mus musculus GN=Neb PE=1 SV=1
G3X981	Prph Prph1 mCG_18385	1.137	8	0.05111	Peripherin OS=Mus musculus GN=Prph PE=1 SV=1
Q8CIN4	Pak2	1.137	3	0.1347	Serine/threonine-protein kinase PAK 2 OS=Mus musculus GN=Pak2 PE=1 SV=1
Q9CQ60	Pgls	1.137	5	0.1573	6-phosphogluconolactonase OS=Mus musculus GN=Pgls PE=1 SV=1
Q9CQ69	Uqcrq	1.136	12	0.0003072	Cytochrome b-c1 complex subunit 8 OS=Mus musculus GN=Uqcrq PE=1 SV=3
Q3UZA1	Rcsd1 Capzip	1.136	4	0.0446	CapZ-interacting protein OS=Mus musculus GN=Rcsd1 PE=1 SV=1
Q8BPM0	Daam1	1.136	4	0.1042	Disheveled-associated activator of morphogenesis 1 OS=Mus musculus GN=Daam1 PE=1 SV=4
P47757	Capzb Cappb1	1.136	11	0.2318	F-actin-capping protein subunit beta OS=Mus musculus GN=Capzb PE=1 SV=3
A0A0R4J1T1	Sorbs2	1.135	28	0.002064	Sorbin and SH3 domain-containing protein 2 (Fragment) OS=Mus musculus GN=Sorbs2 PE=1 SV=1
Q91YN9	Bag2	1.135	7	0.06756	BAG family molecular chaperone regulator 2 OS=Mus musculus GN=Bag2 PE=1 SV=1
P24369	Ppib	1.135	7	0.1354	Peptidyl-prolyl cis-trans isomerase B OS=Mus musculus GN=Ppib PE=1 SV=2
Q9Z1N5	Ddx39b Bat1 Bat1a Uap56	1.135	4	0.5632	Spliceosome RNA helicase Ddx39b OS=Mus musculus GN=Ddx39b PE=1 SV=1
P61255	Rpl26	1.134	4	0.01069	60S ribosomal protein L26 OS=Mus musculus GN=Rpl26 PE=1 SV=1
P80315	Cct4 Cctd	1.133	8	0.04315	T-complex protein 1 subunit delta OS=Mus musculus GN=Cct4 PE=1 SV=3
Q91YS8	Camk1	1.133	3	0.3278	Calcium/calmodulin-dependent protein kinase type 1 OS=Mus musculus GN=Camk1 PE=1 SV=1
O08529	Capn2	1.132	5	0.1097	Calpain-2 catalytic subunit OS=Mus musculus GN=Capn2 PE=1 SV=4
B1B0C7	Hspg2	1.131	54	9.722e-06	Basement membrane-specific heparan sulfate proteoglycan core protein OS=Mus musculus GN=Hspg2 PE=1 SV=1
P62908	Rps3	1.131	12	0.00306	40S ribosomal protein S3 OS=Mus musculus GN=Rps3 PE=1 SV=1
P23116	Eif3a Csma Eif3 Eif3s10	1.131	19	0.06595	Eukaryotic translation initiation factor 3 subunit A OS=Mus musculus GN=Eif3a PE=1 SV=5
G5E823	Hars2 Harsl mCG_124899	1.131	4	0.07051	Histidyl-tRNA synthetase-like, isoform CRA_a OS=Mus musculus GN=Hars2 PE=1 SV=1
Q3UJB0	Sf3b2 mCG_19856	1.131	4	0.4186	Splicing factor 3b, subunit 2 OS=Mus musculus GN=Sf3b2 PE=1 SV=1
Q9DCJ5	Ndufa8	1.13	8	0.05775	NADH dehydrogenase [ubiquinone] 1 alpha subcomplex subunit 8 OS=Mus musculus GN=Ndufa8 PE=1 SV=3
Q8JZN5	Acad9	1.129	12	0.01214	Acyl-CoA dehydrogenase family member 9, mitochondrial OS=Mus musculus GN=Acad9 PE=1 SV=2
Q3V384	Afg1l Lace1	1.129	4	0.2843	AFG1-like ATPase OS=Mus musculus GN=Afg1l PE=1 SV=1
O70400	Pdlim1 Clim1	1.129	12	0.3226	PDZ and LIM domain protein 1 OS=Mus musculus GN=Pdlim1 PE=1 SV=4
P68372	Tubb4b Tubb2c	1.128	31	0.000206	Tubulin beta-4B chain OS=Mus musculus GN=Tubb4b PE=1 SV=1
P24270	Cat Cas-1 Cas1	1.128	18	0.0153	Catalase OS=Mus musculus GN=Cat PE=1 SV=4
Q8BVQ9	Psmc2	1.128	12	0.166	26S proteasome regulatory subunit 7 OS=Mus musculus GN=Psmc2 PE=1 SV=1
Q61160	Fadd Mort1	1.127	8	0.002763	FAS-associated death domain protein OS=Mus musculus GN=Fadd PE=1 SV=1
Q62313	Tgoln1 Ttgn1	1.127	3	0.2444	Trans-Golgi network integral membrane protein 1 OS=Mus musculus GN=Tgoln1 PE=1 SV=1
A0A1W2P733	Mthfd1	1.126	8	0.005921	C-1-tetrahydrofolate synthase, cytoplasmic OS=Mus musculus GN=Mthfd1 PE=1 SV=1
P62889	Rpl30	1.126	4	0.05802	60S ribosomal protein L30 OS=Mus musculus GN=Rpl30 PE=1 SV=2
Q3TXS7	Psmd1	1.126	9	0.1292	26S proteasome non-ATPase regulatory subunit 1 OS=Mus musculus GN=Psmd1 PE=1 SV=1
G3UW85	Erh mCG_7617	1.125	3	0.01045	Enhancer of rudimentary homolog OS=Mus musculus GN=Erh PE=1 SV=1
Q3UH68	Limch1 Kiaa1102	1.125	13	0.02968	LIM and calponin homology domains-containing protein 1 OS=Mus musculus GN=Limch1 PE=1 SV=2
A0A087WRE7	Adhfe1	1.125	14	0.05807	Hydroxyacid-oxoacid transhydrogenase, mitochondrial (Fragment) OS=Mus musculus GN=Adhfe1 PE=1 SV=1
D3Z4B2	Napg	1.125	3	0.07328	Gamma-soluble NSF attachment protein (Fragment) OS=Mus musculus GN=Napg PE=1 SV=1
Q9CXW2	Mrps22 Rpms22	1.125	4	0.2572	28S ribosomal protein S22, mitochondrial OS=Mus musculus GN=Mrps22 PE=1 SV=1
A2A4P4	Gm27029	1.125	6	0.3641	Predicted gene, 27029 OS=Mus musculus GN=Gm27029 PE=4 SV=1
Q62261	Sptbn1 Elf Spnb-2 Spnb2 Sptb2	1.124	112	7.457e-09	Spectrin beta chain, non-erythrocytic 1 OS=Mus musculus GN=Sptbn1 PE=1 SV=2
P80317	Cct6a Cct6 Cctz Cctz1	1.123	8	0.005843	T-complex protein 1 subunit zeta OS=Mus musculus GN=Cct6a PE=1 SV=3
P60840	Ensa	1.123	3	0.01869	Alpha-endosulfine OS=Mus musculus GN=Ensa PE=1 SV=1
P28653	Bgn	1.123	7	0.1361	Biglycan OS=Mus musculus GN=Bgn PE=1 SV=1
Q9ES83	Bves Pop1 Popdc1	1.122	5	0.002225	Blood vessel epicardial substance OS=Mus musculus GN=Bves PE=1 SV=1
Q61335	Bcap31 Bap31	1.122	7	0.01532	B-cell receptor-associated protein 31 OS=Mus musculus GN=Bcap31 PE=1 SV=4
P63085	Mapk1 Erk2 Mapk Prkm1	1.122	5	0.5186	Mitogen-activated protein kinase 1 OS=Mus musculus GN=Mapk1 PE=1 SV=3
O08715	Akap1 Akap	1.121	4	0.3735	A-kinase anchor protein 1, mitochondrial OS=Mus musculus GN=Akap1 PE=1 SV=4
P62301	Rps13	1.12	5	0.06901	40S ribosomal protein S13 OS=Mus musculus GN=Rps13 PE=1 SV=2
Q3TML0	Pdia6	1.12	10	0.08837	Protein disulfide-isomerase A6 OS=Mus musculus GN=Pdia6 PE=1 SV=1
O35639	Anxa3 Anx3	1.119	12	0.009613	Annexin A3 OS=Mus musculus GN=Anxa3 PE=1 SV=4
Q6P5B5	Fxr2 Fxr2h	1.119	7	0.01428	Fragile X mental retardation syndrome-related protein 2 OS=Mus musculus GN=Fxr2 PE=1 SV=1
A0A140T8T4	Rpl9-ps6	1.119	7	0.0288	Ribosomal protein L9, pseudogene 6 OS=Mus musculus GN=Rpl9-ps6 PE=4 SV=1
Q61733	Mrps31 Imogn38	1.119	6	0.1607	28S ribosomal protein S31, mitochondrial OS=Mus musculus GN=Mrps31 PE=1 SV=1
Q9WTQ5	Akap12 Gag12 Ssecks	1.119	10	0.1767	A-kinase anchor protein 12 OS=Mus musculus GN=Akap12 PE=1 SV=1
Q9Z0P4	Palm	1.119	4	0.327	Paralemmin-1 OS=Mus musculus GN=Palm PE=1 SV=1
Q99JY9	Actr3 Arp3	1.118	12	0.04221	Actin-related protein 3 OS=Mus musculus GN=Actr3 PE=1 SV=3
Q8C6I2	Sdhaf2 Pgl2 Sdh5	1.118	4	0.05352	Succinate dehydrogenase assembly factor 2, mitochondrial OS=Mus musculus GN=Sdhaf2 PE=1 SV=1
Q64737	Gart	1.118	5	0.2345	Trifunctional purine biosynthetic protein adenosine-3 OS=Mus musculus GN=Gart PE=1 SV=3
Q60631	Grb2	1.118	7	0.271	Growth factor receptor-bound protein 2 OS=Mus musculus GN=Grb2 PE=1 SV=1
Q9EQH3	Vps35 Mem3	1.117	12	0.1285	Vacuolar protein sorting-associated protein 35 OS=Mus musculus GN=Vps35 PE=1 SV=1
Q8CGY8	Ogt	1.117	3	0.1468	UDP-N-acetylglucosamine--peptide N-acetylglucosaminyltransferase 110 kDa subunit OS=Mus musculus GN=Ogt PE=1 SV=2
Q9CPY7	Lap3 Lapep	1.116	8	0.0001412	Cytosol aminopeptidase OS=Mus musculus GN=Lap3 PE=1 SV=3
Q99KJ8	Dctn2	1.116	10	0.001013	Dynactin subunit 2 OS=Mus musculus GN=Dctn2 PE=1 SV=3
Q9EP69	Sacm1l Kiaa0851 Sac1	1.116	4	0.06231	Phosphatidylinositide phosphatase SAC1 OS=Mus musculus GN=Sacm1l PE=1 SV=1
Q99MR9	Ppp1r3a Pp1g	1.116	7	0.07968	Protein phosphatase 1 regulatory subunit 3A OS=Mus musculus GN=Ppp1r3a PE=1 SV=2
A0A1Y7VJW9	Fbln5	1.116	4	0.09915	Fibulin-5 OS=Mus musculus GN=Fbln5 PE=1 SV=1
Q99M04	Lias Lip1	1.116	3	0.2844	Lipoyl synthase, mitochondrial OS=Mus musculus GN=Lias PE=1 SV=1
P14142	Slc2a4 Glut-4 Glut4	1.116	5	0.5268	Solute carrier family 2, facilitated glucose transporter member 4 OS=Mus musculus GN=Slc2a4 PE=1 SV=3
E9QN70	Lamb1	1.115	58	2.357e-05	Laminin subunit beta-1 OS=Mus musculus GN=Lamb1 PE=1 SV=1
Q3U2G2	Hspa4 mCG_113604	1.115	33	4.274e-05	Heat shock 70 kDa protein 4 OS=Mus musculus GN=Hspa4 PE=1 SV=1
Q9D1P0	Mrpl13	1.115	3	0.08676	39S ribosomal protein L13, mitochondrial OS=Mus musculus GN=Mrpl13 PE=1 SV=1
E9Q9M1	Nt5c2	1.115	3	0.4007	Cytosolic purine 5'-nucleotidase OS=Mus musculus GN=Nt5c2 PE=1 SV=1
Q60972	Rbbp4 Rbap48	1.115	4	0.5158	Histone-binding protein RBBP4 OS=Mus musculus GN=Rbbp4 PE=1 SV=5
Q9Z1Q9	Vars Bat6 G7a Vars2	1.113	13	0.0302	Valine--tRNA ligase OS=Mus musculus GN=Vars PE=1 SV=1
Q00PI9	Hnrnpul2 Hnrpul2 Manp	1.113	7	0.1304	Heterogeneous nuclear ribonucleoprotein U-like protein 2 OS=Mus musculus GN=Hnrnpul2 PE=1 SV=2
Q8VBV7	Cops8 Csn8	1.113	4	0.1381	COP9 signalosome complex subunit 8 OS=Mus musculus GN=Cops8 PE=1 SV=1
A2AP32	Ndufb6	1.113	12	0.176	NADH dehydrogenase [ubiquinone] 1 beta subcomplex subunit 6 OS=Mus musculus GN=Ndufb6 PE=1 SV=1
Q8CIB5	Fermt2 Plekhc1	1.113	14	0.2609	Fermitin family homolog 2 OS=Mus musculus GN=Fermt2 PE=1 SV=1
Q8K1M6	Dnm1l Drp1	1.112	23	0.1097	Dynamin-1-like protein OS=Mus musculus GN=Dnm1l PE=1 SV=2
G3UXZ5	Psme1	1.112	7	0.2504	Proteasome activator complex subunit 1 (Fragment) OS=Mus musculus GN=Psme1 PE=1 SV=1
P97355	Sms	1.112	3	0.2996	Spermine synthase OS=Mus musculus GN=Sms PE=1 SV=1
Q9D892	Itpa	1.112	3	0.365	Inosine triphosphate pyrophosphatase OS=Mus musculus GN=Itpa PE=1 SV=2
O35226	Psmd4 Mcb1	1.112	3	0.5384	26S proteasome non-ATPase regulatory subunit 4 OS=Mus musculus GN=Psmd4 PE=1 SV=1
E9QAT9	Trim54	1.112	3	0.6985	Tripartite motif-containing protein 54 OS=Mus musculus GN=Trim54 PE=1 SV=1
P62192	Psmc1	1.111	17	0.009107	26S proteasome regulatory subunit 4 OS=Mus musculus GN=Psmc1 PE=1 SV=1
Q9WTP7	Ak3 Ak3l Ak3l1 Akl3l	1.111	17	0.01201	GTP:AMP phosphotransferase AK3, mitochondrial OS=Mus musculus GN=Ak3 PE=1 SV=3
P10126	Eef1a1 Eef1a	1.111	20	0.06854	Elongation factor 1-alpha 1 OS=Mus musculus GN=Eef1a1 PE=1 SV=3
B2RXC8	Ppp2r3a 3222402P14Rik mCG_15724	1.111	4	0.3868	3222402P14Rik protein OS=Mus musculus GN=Ppp2r3a PE=1 SV=1
Q91V77	S100a1 mCG_68132	1.111	17	0.5086	Protein S100 OS=Mus musculus GN=S100a1 PE=1 SV=1
P26043	Rdx	1.11	26	0.001621	Radixin OS=Mus musculus GN=Rdx PE=1 SV=3
G3UXY6	Gypc	1.11	3	0.0567	Glycophorin-C OS=Mus musculus GN=Gypc PE=1 SV=1
O54984	Asna1 Arsa	1.11	4	0.08109	ATPase Asna1 OS=Mus musculus GN=Asna1 PE=1 SV=2
Q9D2C2	Saal1	1.11	4	0.3966	Protein SAAL1 OS=Mus musculus GN=Saal1 PE=1 SV=1
P60867	Rps20	1.11	3	0.517	40S ribosomal protein S20 OS=Mus musculus GN=Rps20 PE=1 SV=1
P17182	Eno1 Eno-1	1.108	44	0.01085	Alpha-enolase OS=Mus musculus GN=Eno1 PE=1 SV=3
Q9R0X4	Acot9 Acate2	1.108	8	0.02383	Acyl-coenzyme A thioesterase 9, mitochondrial OS=Mus musculus GN=Acot9 PE=1 SV=1
P58871	Tnks1bp1 Kiaa1741 Tab182	1.108	3	0.1414	182 kDa tankyrase-1-binding protein OS=Mus musculus GN=Tnks1bp1 PE=1 SV=2
Q8C3Y4	Kntc1 Kiaa0166	1.108	4	0.4555	Kinetochore-associated protein 1 OS=Mus musculus GN=Kntc1 PE=1 SV=2
Q9QWW1	Homer2 Vesl2	1.107	3	0.1934	Homer protein homolog 2 OS=Mus musculus GN=Homer2 PE=1 SV=1
P35293	Rab18	1.106	4	0.003785	Ras-related protein Rab-18 OS=Mus musculus GN=Rab18 PE=1 SV=2
P61222	Abce1 Rli	1.106	7	0.09814	ATP-binding cassette sub-family E member 1 OS=Mus musculus GN=Abce1 PE=1 SV=1
P49813	Tmod1 Tmod	1.106	24	0.2398	Tropomodulin-1 OS=Mus musculus GN=Tmod1 PE=1 SV=2
P33175	Kif5a Kiaa4086 Kif5 Nkhc1	1.106	7	0.2464	Kinesin heavy chain isoform 5A OS=Mus musculus GN=Kif5a PE=1 SV=3
Q9QXS1	Plec Plec1	1.105	212	5.451e-14	Plectin OS=Mus musculus GN=Plec PE=1 SV=3
Q9WTP6	Ak2	1.105	17	0.002201	Adenylate kinase 2, mitochondrial OS=Mus musculus GN=Ak2 PE=1 SV=5
A0A1L1SQ51	Tln2	1.105	46	0.007866	Talin-2 OS=Mus musculus GN=Tln2 PE=1 SV=1
Q9CXT8	Pmpcb	1.104	10	0.082	Mitochondrial-processing peptidase subunit beta OS=Mus musculus GN=Pmpcb PE=1 SV=1
Q3UDC3	Tom1	1.104	7	0.3214	Target of Myb protein 1 OS=Mus musculus GN=Tom1 PE=1 SV=1
Q3UHZ5	Lmod2	1.104	7	0.493	Leiomodin-2 OS=Mus musculus GN=Lmod2 PE=1 SV=1
Q8R1Q8	Dync1li1 Dncli1 Dnclic1	1.104	3	0.6171	Cytoplasmic dynein 1 light intermediate chain 1 OS=Mus musculus GN=Dync1li1 PE=1 SV=1
P48678	Lmna Lmn1	1.103	49	0.03911	Prelamin-A/C OS=Mus musculus GN=Lmna PE=1 SV=2
P29758	Oat	1.103	14	0.0804	Ornithine aminotransferase, mitochondrial OS=Mus musculus GN=Oat PE=1 SV=1
O54988	Slk Kiaa0204 Stk2	1.103	8	0.3122	STE20-like serine/threonine-protein kinase OS=Mus musculus GN=Slk PE=1 SV=2
Q8R2Q4	Gfm2 Efg2	1.103	3	0.393	Ribosome-releasing factor 2, mitochondrial OS=Mus musculus GN=Gfm2 PE=1 SV=2
Q9JHU4	Dync1h1 Dhc1 Dnch1 Dnchc1 Dyhc	1.102	90	0.000174	Cytoplasmic dynein 1 heavy chain 1 OS=Mus musculus GN=Dync1h1 PE=1 SV=2
O88492	Plin4 Kiaa1881	1.102	22	0.00034	Perilipin-4 OS=Mus musculus GN=Plin4 PE=1 SV=2
E9QK48	Eml2	1.102	5	0.05201	Echinoderm microtubule-associated protein-like 2 OS=Mus musculus GN=Eml2 PE=1 SV=1
Q99MR6	Srrt Ars2 Asr2	1.102	3	0.4415	Serrate RNA effector molecule homolog OS=Mus musculus GN=Srrt PE=1 SV=1
Q91YQ5	Rpn1	1.101	14	0.06337	Dolichyl-diphosphooligosaccharide--protein glycosyltransferase subunit 1 OS=Mus musculus GN=Rpn1 PE=1 SV=1
Q9JKB1	Uchl3	1.101	6	0.162	Ubiquitin carboxyl-terminal hydrolase isozyme L3 OS=Mus musculus GN=Uchl3 PE=1 SV=2
Q9ERS2	Ndufa13 Grim19	1.1	21	0.00951	NADH dehydrogenase [ubiquinone] 1 alpha subcomplex subunit 13 OS=Mus musculus GN=Ndufa13 PE=1 SV=3
Q91VM9	Ppa2	1.1	14	0.1608	Inorganic pyrophosphatase 2, mitochondrial OS=Mus musculus GN=Ppa2 PE=1 SV=1
Q9ET54	Palld Kiaa0992	1.1	7	0.1776	Palladin OS=Mus musculus GN=Palld PE=1 SV=2
E9PUE8	Abcc9	1.1	3	0.3522	ATP-binding cassette sub-family C member 9 OS=Mus musculus GN=Abcc9 PE=1 SV=1
Q9CZW5	Tomm70 D16Wsu109e Tomm70a	1.099	5	0.09857	Mitochondrial import receptor subunit TOM70 OS=Mus musculus GN=Tomm70 PE=1 SV=2
P61089	Ube2n Blu	1.099	9	0.1072	Ubiquitin-conjugating enzyme E2 N OS=Mus musculus GN=Ube2n PE=1 SV=1
Q02819	Nucb1 Nuc Nucb	1.099	5	0.2373	Nucleobindin-1 OS=Mus musculus GN=Nucb1 PE=1 SV=2
Q3UQ84	Tars2 Tarsl1	1.099	4	0.5711	Threonine--tRNA ligase, mitochondrial OS=Mus musculus GN=Tars2 PE=1 SV=1
Q9D6J5	Ndufb8	1.098	24	0.01172	NADH dehydrogenase [ubiquinone] 1 beta subcomplex subunit 8, mitochondrial OS=Mus musculus GN=Ndufb8 PE=1 SV=1
Q76MZ3	Ppp2r1a	1.098	10	0.0456	Serine/threonine-protein phosphatase 2A 65 kDa regulatory subunit A alpha isoform OS=Mus musculus GN=Ppp2r1a PE=1 SV=3
Q8BH80	Vapb mCG_13760	1.098	12	0.3116	Vesicle-associated membrane protein, associated protein B and C OS=Mus musculus GN=Vapb PE=1 SV=1
Q1XH17	Trim72 Mg53	1.097	26	0.02039	Tripartite motif-containing protein 72 OS=Mus musculus GN=Trim72 PE=1 SV=1
Q5EBG6	Hspb6 Gm479	1.097	8	0.03523	Heat shock protein beta-6 OS=Mus musculus GN=Hspb6 PE=1 SV=1
Q8VDC0	Lars2	1.096	3	0.2572	Probable leucine--tRNA ligase, mitochondrial OS=Mus musculus GN=Lars2 PE=1 SV=1
Q9CPQ3	Tomm22 Tom22	1.096	5	0.7329	Mitochondrial import receptor subunit TOM22 homolog OS=Mus musculus GN=Tomm22 PE=1 SV=3
Q8R035	Mrpl58 Ict1	1.096	3	0.7601	Peptidyl-tRNA hydrolase ICT1, mitochondrial OS=Mus musculus GN=Mrpl58 PE=1 SV=1
Q6NSR8	Npepl1	1.095	3	0.103	Probable aminopeptidase NPEPL1 OS=Mus musculus GN=Npepl1 PE=1 SV=1
P56812	Pdcd5 Tfar19	1.094	5	0.007147	Programmed cell death protein 5 OS=Mus musculus GN=Pdcd5 PE=1 SV=3
Q61655	Ddx19a Ddx19 Eif4a-rs1	1.094	4	0.09982	ATP-dependent RNA helicase DDX19A OS=Mus musculus GN=Ddx19a PE=1 SV=2
E9Q6A9	Ctnnb1	1.094	3	0.1181	Catenin beta-1 OS=Mus musculus GN=Ctnnb1 PE=1 SV=1
P21278	Gna11 Gna-11	1.094	5	0.1468	Guanine nucleotide-binding protein subunit alpha-11 OS=Mus musculus GN=Gna11 PE=1 SV=1
Q9D1C3	Pyurf Pigy Prey	1.094	4	0.3198	Protein preY, mitochondrial OS=Mus musculus GN=Pyurf PE=1 SV=1
A0A0R4J1W0	Sorbs2	1.093	24	0.02364	Sorbin and SH3 domain-containing protein 2 OS=Mus musculus GN=Sorbs2 PE=1 SV=1
Q9D0I9	Rars	1.093	10	0.06894	Arginine--tRNA ligase, cytoplasmic OS=Mus musculus GN=Rars PE=1 SV=2
A0A087WP83	Hdlbp	1.093	6	0.09742	Vigilin OS=Mus musculus GN=Hdlbp PE=1 SV=1
P53994	Rab2a Rab2	1.093	6	0.1553	Ras-related protein Rab-2A OS=Mus musculus GN=Rab2a PE=1 SV=1
A0A1W2P6P1	Sgta	1.093	5	0.1593	Small glutamine-rich tetratricopeptide repeat-containing protein alpha (Fragment) OS=Mus musculus GN=Sgta PE=1 SV=1
Q6P1F6	Ppp2r2a	1.093	4	0.2286	Serine/threonine-protein phosphatase 2A 55 kDa regulatory subunit B alpha isoform OS=Mus musculus GN=Ppp2r2a PE=1 SV=1
P52503	Ndufs6 Ip13	1.093	12	0.4454	NADH dehydrogenase [ubiquinone] iron-sulfur protein 6, mitochondrial OS=Mus musculus GN=Ndufs6 PE=1 SV=2
J3QN31	Adssl1 ADSS1 ADSSL1	1.093	12	0.4489	Adenylosuccinate synthetase isozyme 1 OS=Mus musculus GN=Adssl1 PE=1 SV=1
Q9CWK8	Snx2	1.092	5	0.2802	Sorting nexin-2 OS=Mus musculus GN=Snx2 PE=1 SV=2
B7ZCI2	Nebl	1.091	99	8.504e-05	Nebulette OS=Mus musculus GN=Nebl PE=1 SV=1
Q3UFY8	Trmt10c Mrpp1 Rg9mtd1	1.091	3	0.1639	Mitochondrial ribonuclease P protein 1 OS=Mus musculus GN=Trmt10c PE=1 SV=2
P54775	Psmc4 Tbp7	1.091	11	0.1813	26S proteasome regulatory subunit 6B OS=Mus musculus GN=Psmc4 PE=1 SV=2
E9Q1X8	Cacna2d1	1.091	10	0.193	Voltage-dependent calcium channel subunit alpha-2/delta-1 OS=Mus musculus GN=Cacna2d1 PE=1 SV=2
Q6PDI5	Ecpas Ecm29 Kiaa0368	1.091	3	0.4676	Proteasome-associated protein ECM29 homolog OS=Mus musculus GN=Ecm29 PE=1 SV=3
P47791	Gsr Gr1	1.091	3	0.4782	Glutathione reductase, mitochondrial OS=Mus musculus GN=Gsr PE=1 SV=3
Q91WM2	Hdhd5 Cecr5	1.091	3	0.6849	Haloacid dehalogenase-like hydrolase domain-containing 5 OS=Mus musculus GN=Hdhd5 PE=1 SV=1
Q9CPU0	Glo1	1.09	7	0.08334	Lactoylglutathione lyase OS=Mus musculus GN=Glo1 PE=1 SV=3
Q9R0G6	Comp	1.09	3	0.1698	Cartilage oligomeric matrix protein OS=Mus musculus GN=Comp PE=1 SV=2
Q8K2C6	Sirt5 Sir2l5	1.09	5	0.1794	NAD-dependent protein deacylase sirtuin-5, mitochondrial OS=Mus musculus GN=Sirt5 PE=1 SV=1
Q9CZD3	Gars	1.09	4	0.5311	Glycine--tRNA ligase OS=Mus musculus GN=Gars PE=1 SV=1
Q9DCT2	Ndufs3	1.089	27	0.007225	NADH dehydrogenase [ubiquinone] iron-sulfur protein 3, mitochondrial OS=Mus musculus GN=Ndufs3 PE=1 SV=2
P08113	Hsp90b1 Grp94 Tra-1 Tra1	1.089	28	0.09697	Endoplasmin OS=Mus musculus GN=Hsp90b1 PE=1 SV=2
Q8CGB6	Tns2 Tenc1	1.089	3	0.1552	Tensin-2 OS=Mus musculus GN=Tns2 PE=1 SV=1
Q5U458	Dnajc11	1.088	9	0.06089	DnaJ homolog subfamily C member 11 OS=Mus musculus GN=Dnajc11 PE=1 SV=2
P11983	Tcp1 Cct1 Ccta	1.088	4	0.07118	T-complex protein 1 subunit alpha OS=Mus musculus GN=Tcp1 PE=1 SV=3
F7CSZ6	Agl	1.088	3	0.2525	Amylo-1,6-glucosidase, 4-alpha-glucanotransferase (Fragment) OS=Mus musculus GN=Agl PE=1 SV=1
Q5SS83	Flot2 mCG_10827	1.086	3	0.5409	Flotillin 2, isoform CRA_a OS=Mus musculus GN=Flot2 PE=1 SV=1
Q9CU62	Smc1a Sb1.8 Smc1 Smc1l1 Smcb	1.086	4	0.6188	Structural maintenance of chromosomes protein 1A OS=Mus musculus GN=Smc1a PE=1 SV=4
Q9CQW1	Ykt6	1.085	4	0.002458	Synaptobrevin homolog YKT6 OS=Mus musculus GN=Ykt6 PE=1 SV=1
A0A0R4J174	Ecsit Sitpec mCG_22835	1.085	8	0.2967	Evolutionarily conserved-signaling intermediate in Toll pathway, mitochondrial OS=Mus musculus GN=Ecsit PE=1 SV=1
Q9DB20	Atp5po Atp5o D12Wsu28e	1.084	22	0.05238	ATP synthase subunit O, mitochondrial OS=Mus musculus GN=Atp5o PE=1 SV=1
P62264	Rps14	1.084	7	0.3127	40S ribosomal protein S14 OS=Mus musculus GN=Rps14 PE=1 SV=3
Q62165	Dag1 Dag-1	1.084	7	0.5306	Dystroglycan OS=Mus musculus GN=Dag1 PE=1 SV=4
D3Z568	Ndufb5 mCG_5158	1.084	11	0.5989	NADH dehydrogenase (Ubiquinone) 1 beta subcomplex, 5, isoform CRA_e OS=Mus musculus GN=Ndufb5 PE=1 SV=1
P97384	Anxa11 Anx11	1.083	9	0.02841	Annexin A11 OS=Mus musculus GN=Anxa11 PE=1 SV=2
D3YX34	Dctn1	1.083	11	0.02984	Dynactin subunit 1 OS=Mus musculus GN=Dctn1 PE=1 SV=1
A0A0R4J140	Cluh	1.083	12	0.05794	Clustered mitochondria protein homolog OS=Mus musculus GN=Cluh PE=1 SV=1
Q80ZS3	Mrps26	1.083	3	0.273	28S ribosomal protein S26, mitochondrial OS=Mus musculus GN=Mrps26 PE=1 SV=1
Q99LM2	Cdk5rap3	1.083	4	0.3766	CDK5 regulatory subunit-associated protein 3 OS=Mus musculus GN=Cdk5rap3 PE=1 SV=1
P09055	Itgb1	1.083	14	0.384	Integrin beta-1 OS=Mus musculus GN=Itgb1 PE=1 SV=1
E9Q0U7	Hsph1	1.083	8	0.4084	Heat shock protein 105 kDa OS=Mus musculus GN=Hsph1 PE=1 SV=1
Q9JHJ0	Tmod3	1.083	9	0.4853	Tropomodulin-3 OS=Mus musculus GN=Tmod3 PE=1 SV=1
A2AMM0	Cavin4 Murc	1.082	9	0.0009748	Caveolae-associated protein 4 OS=Mus musculus GN=Cavin4 PE=1 SV=1
O35435	Dhodh	1.082	6	0.1275	Dihydroorotate dehydrogenase (quinone), mitochondrial OS=Mus musculus GN=Dhodh PE=1 SV=2
Q8BKZ9	Pdhx	1.081	22	0.01684	Pyruvate dehydrogenase protein X component, mitochondrial OS=Mus musculus GN=Pdhx PE=1 SV=1
D3Z6D8	Mapk3	1.081	5	0.3204	Mitogen-activated protein kinase 3 OS=Mus musculus GN=Mapk3 PE=1 SV=1
Q9JIF7	Copb1 Copb	1.081	4	0.4517	Coatomer subunit beta OS=Mus musculus GN=Copb1 PE=1 SV=1
F8VQ52	Adcy6	1.081	3	0.5531	Adenylate cyclase type 6 OS=Mus musculus GN=Adcy6 PE=1 SV=1
Q9CXW4	Rpl11	1.08	4	0.01454	60S ribosomal protein L11 OS=Mus musculus GN=Rpl11 PE=1 SV=4
Q9D2G2	Dlst	1.08	30	0.04642	Dihydrolipoyllysine-residue succinyltransferase component of 2-oxoglutarate dehydrogenase complex, mitochondrial OS=Mus musculus GN=Dlst PE=1 SV=1
A0A0A0MQM0	Eif5a	1.08	11	0.1808	Eukaryotic translation initiation factor 5A (Fragment) OS=Mus musculus GN=Eif5a PE=1 SV=1
Q9D0E1	Hnrnpm Hnrpm	1.08	6	0.3586	Heterogeneous nuclear ribonucleoprotein M OS=Mus musculus GN=Hnrnpm PE=1 SV=3
Q9DCE9	Igtp	1.08	3	0.7721	Interferon gamma-induced GTPase OS=Mus musculus GN=Igtp PE=1 SV=1
Q8BIW1	Prune1 Prune	1.079	3	0.01622	Exopolyphosphatase PRUNE1 OS=Mus musculus GN=Prune1 PE=1 SV=1
E0CXB9	Ctnna2	1.078	4	0.1056	Catenin alpha-2 OS=Mus musculus GN=Ctnna2 PE=1 SV=1
A0A0J9YUB6	Ociad1	1.078	4	0.1526	OCIA domain-containing protein 1 (Fragment) OS=Mus musculus GN=Ociad1 PE=1 SV=1
Q3U422	Ndufv3 1500032D16Rik mCG_14261	1.078	7	0.3922	NADH dehydrogenase [ubiquinone] flavoprotein 3, mitochondrial OS=Mus musculus GN=Ndufv3 PE=1 SV=1
P23927	Cryab Crya2	1.077	22	0.01651	Alpha-crystallin B chain OS=Mus musculus GN=Cryab PE=1 SV=2
Q5IRJ6	Slc30a9	1.077	5	0.1186	Zinc transporter 9 OS=Mus musculus GN=Slc30a9 PE=1 SV=2
Q9CQ75	Ndufa2	1.077	7	0.3344	NADH dehydrogenase [ubiquinone] 1 alpha subcomplex subunit 2 OS=Mus musculus GN=Ndufa2 PE=1 SV=3
P34914	Ephx2 Eph2	1.076	34	0.002245	Bifunctional epoxide hydrolase 2 OS=Mus musculus GN=Ephx2 PE=1 SV=2
Q99L47	St13 Fam10a1 Hip	1.076	5	0.5289	Hsc70-interacting protein OS=Mus musculus GN=St13 PE=1 SV=1
P62315	Snrpd1	1.076	5	0.5985	Small nuclear ribonucleoprotein Sm D1 OS=Mus musculus GN=Snrpd1 PE=1 SV=1
A0A1L1STE6	Idh3a	1.075	32	0.002676	Isocitrate dehydrogenase [NAD] subunit, mitochondrial OS=Mus musculus GN=Idh3a PE=1 SV=1
P54728	Rad23b Mhr23b	1.074	10	0.2783	UV excision repair protein RAD23 homolog B OS=Mus musculus GN=Rad23b PE=1 SV=2
B7ZBY7	Ube2v1	1.074	5	0.2899	Ubiquitin-conjugating enzyme E2 variant 1 OS=Mus musculus GN=Ube2v1 PE=3 SV=1
F7DBB3	Ahnak2	1.074	9	0.4916	AHNAK nucleoprotein 2 (Fragment) OS=Mus musculus GN=Ahnak2 PE=1 SV=1
Q6R0H7	Gnas Gnas1	1.074	6	0.5095	Guanine nucleotide-binding protein G(s) subunit alpha isoforms XLas OS=Mus musculus GN=Gnas PE=1 SV=1
P80314	Cct2 Cctb	1.073	21	0.156	T-complex protein 1 subunit beta OS=Mus musculus GN=Cct2 PE=1 SV=4
Q91Z40	Gbp7 Gbp6 mCG_141961	1.073	3	0.2252	Gbp6 protein OS=Mus musculus GN=Gbp7 PE=1 SV=2
E9Q4Z2	Acacb Acc2 Accb	1.073	9	0.2958	Acetyl-CoA carboxylase 2 OS=Mus musculus GN=Acacb PE=1 SV=1
Q9D820	Prorsd1 Prdxdd1	1.073	3	0.3504	Prolyl-tRNA synthetase associated domain-containing protein 1 OS=Mus musculus GN=Prorsd1 PE=1 SV=1
Q99PG2	Ogfr	1.073	3	0.4317	Opioid growth factor receptor OS=Mus musculus GN=Ogfr PE=1 SV=1
Q3UGX2	Sptb Spnb1 mCG_123942	1.072	20	0.04406	Spectrin beta chain OS=Mus musculus GN=Sptb PE=1 SV=1
Q5SXR6	Cltc	1.072	27	0.1322	Clathrin heavy chain OS=Mus musculus GN=Cltc PE=1 SV=1
Q78PY7	Snd1	1.072	9	0.2244	Staphylococcal nuclease domain-containing protein 1 OS=Mus musculus GN=Snd1 PE=1 SV=1
Q9D6S7	Mrrf	1.07	8	0.392	Ribosome-recycling factor, mitochondrial OS=Mus musculus GN=Mrrf PE=1 SV=1
E9PYF4	Lmo7	1.069	25	0.1742	LIM domain only 7 OS=Mus musculus GN=Lmo7 PE=1 SV=1
P47911	Rpl6	1.069	8	0.2237	60S ribosomal protein L6 OS=Mus musculus GN=Rpl6 PE=1 SV=3
Q99N87	Mrps5	1.069	3	0.7526	28S ribosomal protein S5, mitochondrial OS=Mus musculus GN=Mrps5 PE=1 SV=1
P47754	Capza2 Cappa2	1.069	5	0.7747	F-actin-capping protein subunit alpha-2 OS=Mus musculus GN=Capza2 PE=1 SV=3
Q9CZ13	Uqcrc1	1.068	48	0.0103	Cytochrome b-c1 complex subunit 1, mitochondrial OS=Mus musculus GN=Uqcrc1 PE=1 SV=2
Q8BH64	Ehd2	1.068	35	0.05805	EH domain-containing protein 2 OS=Mus musculus GN=Ehd2 PE=1 SV=1
Q9JJW5	Myoz2	1.068	35	0.1562	Myozenin-2 OS=Mus musculus GN=Myoz2 PE=1 SV=1
Q9CX34	Sugt1	1.068	6	0.1717	Protein SGT1 homolog OS=Mus musculus GN=Sugt1 PE=1 SV=3
Q3TEA8	Hp1bp3	1.068	6	0.2829	Heterochromatin protein 1-binding protein 3 OS=Mus musculus GN=Hp1bp3 PE=1 SV=1
E9Q9X1	Dst	1.068	5	0.4024	Dystonin OS=Mus musculus GN=Dst PE=1 SV=2
Q6ZQ38	Cand1 D10Ertd516e Kiaa0829	1.068	5	0.4742	Cullin-associated NEDD8-dissociated protein 1 OS=Mus musculus GN=Cand1 PE=1 SV=2
Q544X6	Fech	1.068	3	0.4841	Ferrochelatase OS=Mus musculus GN=Fech PE=1 SV=1
P62869	Elob Tceb2	1.067	9	0.1094	Elongin-B OS=Mus musculus GN=Elob PE=1 SV=1
Q3U3J1	Bckdha mCG_7651	1.066	8	0.2436	2-oxoisovalerate dehydrogenase subunit alpha, mitochondrial OS=Mus musculus GN=Bckdha PE=1 SV=1
Q9JMC3	Dnaja4	1.066	6	0.3361	DnaJ homolog subfamily A member 4 OS=Mus musculus GN=Dnaja4 PE=1 SV=1
V9GXX2	Mlip	1.066	5	0.3822	Muscular LMNA-interacting protein OS=Mus musculus GN=Mlip PE=1 SV=1
O09174	Amacr Macr1	1.066	5	0.4389	Alpha-methylacyl-CoA racemase OS=Mus musculus GN=Amacr PE=1 SV=4
A0A087WR45	Prob1	1.066	5	0.4452	Proline-rich basic protein 1 OS=Mus musculus GN=Prob1 PE=1 SV=1
Q9CR10	Oxld1	1.066	3	0.5674	Oxidoreductase-like domain-containing protein 1 OS=Mus musculus GN=Oxld1 PE=1 SV=1
G3X8Y3	Naa15 Narg1 mCG_22170	1.065	3	0.1814	N-alpha-acetyltransferase 15, NatA auxiliary subunit OS=Mus musculus GN=Naa15 PE=1 SV=1
Q99JI6	Rap1b	1.065	7	0.266	Ras-related protein Rap-1b OS=Mus musculus GN=Rap1b PE=1 SV=2
Q6ZWZ7	Rpl17 mCG_123291 mCG_50776	1.065	6	0.2873	60S ribosomal protein L17 OS=Mus musculus GN=Rpl17 PE=1 SV=1
Q9Z1Z2	Strap Unrip	1.065	4	0.3638	Serine-threonine kinase receptor-associated protein OS=Mus musculus GN=Strap PE=1 SV=2
Q91VR5	Ddx1	1.065	6	0.643	ATP-dependent RNA helicase DDX1 OS=Mus musculus GN=Ddx1 PE=1 SV=1
Q8BTS3	Gbp9 BC057170 mCG_142489	1.065	3	0.648	Guanylate-binding protein 9 OS=Mus musculus GN=Gbp9 PE=1 SV=1
E9Q9F5	2019-09-07	1.064	8	0.1863	Septin-7 OS=Mus musculus GN=Sept7 PE=1 SV=2
O35452	Tnxb TNX	1.064	6	0.3344	Tenascin X OS=Mus musculus GN=Tnxb PE=1 SV=1
O35215	Ddt	1.064	3	0.5495	D-dopachrome decarboxylase OS=Mus musculus GN=Ddt PE=1 SV=3
Q8K3J1	Ndufs8	1.063	25	0.001785	NADH dehydrogenase [ubiquinone] iron-sulfur protein 8, mitochondrial OS=Mus musculus GN=Ndufs8 PE=1 SV=1
Q99K41	Emilin1	1.062	4	0.02235	EMILIN-1 OS=Mus musculus GN=Emilin1 PE=1 SV=1
P10493	Nid1 Ent	1.062	22	0.2831	Nidogen-1 OS=Mus musculus GN=Nid1 PE=1 SV=2
P38060	Hmgcl	1.062	12	0.31	Hydroxymethylglutaryl-CoA lyase, mitochondrial OS=Mus musculus GN=Hmgcl PE=1 SV=2
E9QP49	Ehbp1l1	1.062	15	0.4142	EH domain-binding protein 1-like protein 1 OS=Mus musculus GN=Ehbp1l1 PE=1 SV=1
Q91VK1	Bzw2	1.062	5	0.5499	Basic leucine zipper and W2 domain-containing protein 2 OS=Mus musculus GN=Bzw2 PE=1 SV=1
D3Z3A0	Ppp1r2 mCG_126099	1.062	3	0.7132	MCG126099, isoform CRA_b OS=Mus musculus GN=Ppp1r2 PE=1 SV=1
A2A7S7	Yars mCG_141662	1.061	5	0.3079	Tyrosine--tRNA ligase OS=Mus musculus GN=Yars PE=1 SV=1
Q9CZR8	Tsfm	1.061	4	0.674	Elongation factor Ts, mitochondrial OS=Mus musculus GN=Tsfm PE=1 SV=1
P83882	Rpl36a Rpl44	1.061	4	0.677	60S ribosomal protein L36a OS=Mus musculus GN=Rpl36a PE=1 SV=2
P97351	Rps3a Rps3a1	1.06	10	0.09985	40S ribosomal protein S3a OS=Mus musculus GN=Rps3a PE=1 SV=3
Q3TVK3	Dnpep	1.06	8	0.1398	Aspartyl aminopeptidase OS=Mus musculus GN=Dnpep PE=1 SV=1
Q8VCT4	Ces1d Ces1 Ces3	1.06	8	0.367	Carboxylesterase 1D OS=Mus musculus GN=Ces1d PE=1 SV=1
Q5XJF6	Rpl10a mCG_123122 mCG_18533	1.06	9	0.3787	Ribosomal protein OS=Mus musculus GN=Rpl10a PE=1 SV=1
Q9WU78	Pdcd6ip Aip1 Alix	1.06	12	0.3789	Programmed cell death 6-interacting protein OS=Mus musculus GN=Pdcd6ip PE=1 SV=3
Q9D880	Timm50 Tim50	1.059	6	0.1312	Mitochondrial import inner membrane translocase subunit TIM50 OS=Mus musculus GN=Timm50 PE=1 SV=1
Q8K411	Pitrm1 Kiaa1104 Ntup1	1.059	9	0.4805	Presequence protease, mitochondrial OS=Mus musculus GN=Pitrm1 PE=1 SV=1
A0A0G2JDV8	Cnn3	1.059	5	0.6564	Calponin OS=Mus musculus GN=Cnn3 PE=1 SV=1
Q9DBR7	Ppp1r12a Mypt1	1.058	5	0.09596	Protein phosphatase 1 regulatory subunit 12A OS=Mus musculus GN=Ppp1r12a PE=1 SV=2
Q9CWD8	Nubpl	1.058	3	0.3809	Iron-sulfur protein NUBPL OS=Mus musculus GN=Nubpl PE=1 SV=2
P82348	Sgcg	1.058	7	0.5001	Gamma-sarcoglycan OS=Mus musculus GN=Sgcg PE=1 SV=2
Q9D855	Uqcrb	1.058	30	0.5653	Cytochrome b-c1 complex subunit 7 OS=Mus musculus GN=Uqcrb PE=1 SV=3
Q9DCS3	Mecr Nrbf1	1.058	4	0.7216	Enoyl-[acyl-carrier-protein] reductase, mitochondrial OS=Mus musculus GN=Mecr PE=1 SV=2
Q3UF75	Parva	1.057	3	0.4517	Alpha-parvin OS=Mus musculus GN=Parva PE=1 SV=1
A2A841	Epb41 Epb4.1	1.057	6	0.4688	Protein 4.1 OS=Mus musculus GN=Epb41 PE=1 SV=1
P36993	Ppm1b Pp2c2 Pppm1b	1.057	3	0.6026	Protein phosphatase 1B OS=Mus musculus GN=Ppm1b PE=1 SV=1
Q8C483	Sars Sars1 mCG_4072	1.057	8	0.6519	Serine--tRNA ligase, cytoplasmic OS=Mus musculus GN=Sars PE=1 SV=1
D3YYN7	Atp1a2	1.056	31	0.2455	Sodium/potassium-transporting ATPase subunit alpha OS=Mus musculus GN=Atp1a2 PE=1 SV=1
Q505F5	Lrrc47 Kiaa1185	1.056	5	0.3003	Leucine-rich repeat-containing protein 47 OS=Mus musculus GN=Lrrc47 PE=1 SV=1
E9QA15	Cald1	1.056	15	0.3816	Caldesmon 1 OS=Mus musculus GN=Cald1 PE=1 SV=1
Q9CYT6	Cap2	1.056	7	0.4911	Adenylyl cyclase-associated protein 2 OS=Mus musculus GN=Cap2 PE=1 SV=1
Q60692	Psmb6 Lmp19	1.056	3	0.5536	Proteasome subunit beta type-6 OS=Mus musculus GN=Psmb6 PE=1 SV=3
A0A0R4J0S3	Rtn4ip1 mCG_52123	1.056	7	0.5851	Reticulon 4 interacting protein 1 OS=Mus musculus GN=Rtn4ip1 PE=1 SV=1
D3Z5J3	Sorbs1	1.055	29	0.01643	Sorbin and SH3 domain-containing protein 1 OS=Mus musculus GN=Sorbs1 PE=1 SV=1
K3W4R2	Myh14	1.055	32	0.152	Myosin-14 OS=Mus musculus GN=Myh14 PE=1 SV=1
A0A1Y7VKY1	Gm11361 mCG_116671	1.055	5	0.8601	MCG116671 OS=Mus musculus GN=Gm11361 PE=3 SV=1
D3Z2Z1	Clip1	1.054	12	0.2845	CAP-Gly domain-containing linker protein 1 OS=Mus musculus GN=Clip1 PE=1 SV=1
Q9D024	Ccdc47 Asp4	1.054	3	0.6785	Coiled-coil domain-containing protein 47 OS=Mus musculus GN=Ccdc47 PE=1 SV=2
Q9D1X0	Nol3 Arc	1.053	5	0.2796	Nucleolar protein 3 OS=Mus musculus GN=Nol3 PE=1 SV=1
Q9CPW3	Mrpl54	1.053	4	0.3577	39S ribosomal protein L54, mitochondrial OS=Mus musculus GN=Mrpl54 PE=1 SV=1
O35129	Phb2 Bap Bcap37 Rea	1.053	30	0.4512	Prohibitin-2 OS=Mus musculus GN=Phb2 PE=1 SV=1
Q8R2P8	Kars mCG_141545	1.053	12	0.5214	Lysine--tRNA ligase OS=Mus musculus GN=Kars PE=1 SV=1
A0A0G2JEC4	Sh3glb1	1.052	4	0.002933	Endophilin-B1 OS=Mus musculus GN=Sh3glb1 PE=1 SV=1
P26231	Ctnna1 Catna1	1.052	23	0.09604	Catenin alpha-1 OS=Mus musculus GN=Ctnna1 PE=1 SV=1
Q8R0F8	Fahd1 MNCb-4134	1.052	3	0.6178	Acylpyruvase FAHD1, mitochondrial OS=Mus musculus GN=Fahd1 PE=1 SV=2
E9PVC5	Eif4g1	1.051	11	0.1936	Eukaryotic translation initiation factor 4 gamma 1 OS=Mus musculus GN=Eif4g1 PE=1 SV=1
P38647	Hspa9 Grp75 Hsp74 Hspa9a	1.051	66	0.2733	Stress-70 protein, mitochondrial OS=Mus musculus GN=Hspa9 PE=1 SV=3
O55137	Acot1 Cte1	1.051	15	0.3313	Acyl-coenzyme A thioesterase 1 OS=Mus musculus GN=Acot1 PE=1 SV=1
Q9WV55	Vapa Vap33	1.051	3	0.8103	Vesicle-associated membrane protein-associated protein A OS=Mus musculus GN=Vapa PE=1 SV=2
P63024	Vamp3 Syb3	1.051	3	0.8351	Vesicle-associated membrane protein 3 OS=Mus musculus GN=Vamp3 PE=1 SV=1
P63005	Pafah1b1 Lis-1 Lis1 Pafaha	1.05	5	0.3645	Platelet-activating factor acetylhydrolase IB subunit alpha OS=Mus musculus GN=Pafah1b1 PE=1 SV=2
P10630	Eif4a2 Ddx2b	1.05	14	0.4283	Eukaryotic initiation factor 4A-II OS=Mus musculus GN=Eif4a2 PE=1 SV=2
Q91VC3	Eif4a3 Ddx48	1.05	5	0.5476	Eukaryotic initiation factor 4A-III OS=Mus musculus GN=Eif4a3 PE=1 SV=3
Q6XLQ8	Calu mCG_9131	1.05	8	0.7566	Calumenin OS=Mus musculus GN=Calu PE=1 SV=1
Q91YM4	Tbrg4 Kiaa0948	1.049	5	0.3635	Protein TBRG4 OS=Mus musculus GN=Tbrg4 PE=1 SV=1
D3YW66	Coq6 COQ6	1.049	4	0.4451	Ubiquinone biosynthesis monooxygenase COQ6, mitochondrial OS=Mus musculus GN=Coq6 PE=1 SV=1
Q99M87	Dnaja3 Tid1	1.048	14	0.1816	DnaJ homolog subfamily A member 3, mitochondrial OS=Mus musculus GN=Dnaja3 PE=1 SV=1
Q8BG32	Psmd11	1.048	10	0.3223	26S proteasome non-ATPase regulatory subunit 11 OS=Mus musculus GN=Psmd11 PE=1 SV=3
A0A0J9YTY0	2019-09-11	1.047	4	0.1501	Septin-11 OS=Mus musculus GN=Sept11 PE=1 SV=1
A0A0G2JFH2	Map4	1.047	18	0.171	Microtubule-associated protein (Fragment) OS=Mus musculus GN=Map4 PE=1 SV=1
Q3URE1	Acsf3	1.047	5	0.4296	Acyl-CoA synthetase family member 3, mitochondrial OS=Mus musculus GN=Acsf3 PE=1 SV=2
E0CXB1	Psma6	1.047	3	0.6812	Proteasome endopeptidase complex OS=Mus musculus GN=Psma6 PE=1 SV=1
D3YYK0	Abhd11 mCG_16705	1.047	3	0.7763	Abhydrolase domain containing 11, isoform CRA_b OS=Mus musculus GN=Abhd11 PE=1 SV=1
P16332	Mmut Mut	1.046	23	0.3258	Methylmalonyl-CoA mutase, mitochondrial OS=Mus musculus GN=Mut PE=1 SV=2
Q8R050	Gspt1 Erf3a	1.046	3	0.401	Eukaryotic peptide chain release factor GTP-binding subunit ERF3A OS=Mus musculus GN=Gspt1 PE=1 SV=2
A0A0G2JDV3	Gbp6	1.046	4	0.6334	Guanylate-binding protein 6 OS=Mus musculus GN=Gbp6 PE=1 SV=1
A0A0G2JEX1	Nexn	1.045	27	0.1207	Nexilin OS=Mus musculus GN=Nexn PE=1 SV=1
Q8CGC7	Eprs Qprs	1.045	14	0.2195	Bifunctional glutamate/proline--tRNA ligase OS=Mus musculus GN=Eprs PE=1 SV=4
E9QNA7	Sorbs1	1.044	31	0.04528	Sorbin and SH3 domain-containing protein 1 OS=Mus musculus GN=Sorbs1 PE=1 SV=1
E0CXN5	Gpd1	1.044	5	0.2784	Glycerol-3-phosphate dehydrogenase [NAD(+)] OS=Mus musculus GN=Gpd1 PE=1 SV=1
Q9Z2D6	Mecp2	1.044	4	0.4826	Methyl-CpG-binding protein 2 OS=Mus musculus GN=Mecp2 PE=1 SV=1
A0A0R4J268	Osmr	1.044	3	0.5043	Oncostatin-M-specific receptor subunit beta OS=Mus musculus GN=Osmr PE=1 SV=1
Q9CRB6	Tppp3	1.044	4	0.7287	Tubulin polymerization-promoting protein family member 3 OS=Mus musculus GN=Tppp3 PE=1 SV=1
A0A0G2JGS4	Camk2d	1.043	10	0.3417	Calcium/calmodulin-dependent protein kinase type II subunit delta OS=Mus musculus GN=Camk2d PE=1 SV=1
Q9JLV1	Bag3 Bis MNCb-2243	1.043	21	0.3692	BAG family molecular chaperone regulator 3 OS=Mus musculus GN=Bag3 PE=1 SV=2
D3Z1V4	Pebp1	1.043	4	0.4575	Phosphatidylethanolamine-binding protein 1 OS=Mus musculus GN=Pebp1 PE=1 SV=1
P21550	Eno3 Eno-3	1.042	65	0.3093	Beta-enolase OS=Mus musculus GN=Eno3 PE=1 SV=3
E0CZ27	H3f3a	1.042	7	0.6146	Histone H3 (Fragment) OS=Mus musculus GN=H3f3a PE=3 SV=1
P51885	Lum Lcn Ldc	1.042	13	0.6669	Lumican OS=Mus musculus GN=Lum PE=1 SV=2
S4R2R5	Ank2	1.042	10	0.734	Ankyrin-2 OS=Mus musculus GN=Ank2 PE=1 SV=3
Q91WK5	Gcsh	1.04	4	0.723	Glycine cleavage system H protein, mitochondrial OS=Mus musculus GN=Gcsh PE=1 SV=2
A2AUC9	Klhl41 Kbtbd10	1.04	6	0.7787	Kelch-like protein 41 OS=Mus musculus GN=Klhl41 PE=1 SV=1
Q64521	Gpd2 Gdm1	1.039	4	0.7601	Glycerol-3-phosphate dehydrogenase, mitochondrial OS=Mus musculus GN=Gpd2 PE=1 SV=2
O70251	Eef1b Eef1b2	1.039	6	0.7795	Elongation factor 1-beta OS=Mus musculus GN=Eef1b PE=1 SV=5
O35344	Kpna3 Qip2	1.038	4	0.02882	Importin subunit alpha-4 OS=Mus musculus GN=Kpna3 PE=1 SV=1
Q9WVL3	Slc12a7 Kcc4	1.038	4	0.7244	Solute carrier family 12 member 7 OS=Mus musculus GN=Slc12a7 PE=1 SV=1
Q9CR16	Ppid	1.038	4	0.798	Peptidyl-prolyl cis-trans isomerase D OS=Mus musculus GN=Ppid PE=1 SV=3
A0A286YD34	Sorbs1	1.037	3	0.7865	Sorbin and SH3 domain-containing protein 1 (Fragment) OS=Mus musculus GN=Sorbs1 PE=4 SV=1
Q00519	Xdh	1.036	5	0.5852	Xanthine dehydrogenase/oxidase OS=Mus musculus GN=Xdh PE=1 SV=5
A2AUD5	Tpd52l2	1.035	8	0.437	Tumor protein D54 OS=Mus musculus GN=Tpd52l2 PE=1 SV=1
Q9QYG0	Ndrg2 Kiaa1248 Ndr2	1.035	16	0.5426	Protein NDRG2 OS=Mus musculus GN=Ndrg2 PE=1 SV=1
Q9CQ54	Ndufc2	1.035	13	0.6242	NADH dehydrogenase [ubiquinone] 1 subunit C2 OS=Mus musculus GN=Ndufc2 PE=1 SV=1
A0A0N4SW28	Gng12	1.035	4	0.7846	Guanine nucleotide-binding protein subunit gamma OS=Mus musculus GN=Gng12 PE=1 SV=1
Q64514	Tpp2	1.035	3	0.8114	Tripeptidyl-peptidase 2 OS=Mus musculus GN=Tpp2 PE=1 SV=3
Q99KC8	Vwa5a Loh11cr2a	1.035	4	0.8724	von Willebrand factor A domain-containing protein 5A OS=Mus musculus GN=Vwa5a PE=1 SV=2
P15532	Nme1 Nm23	1.034	12	0.2479	Nucleoside diphosphate kinase A OS=Mus musculus GN=Nme1 PE=1 SV=1
Q8BL66	Eea1	1.034	15	0.3931	Early endosome antigen 1 OS=Mus musculus GN=Eea1 PE=1 SV=2
Q8VCI5	Pex19 Pxf	1.034	5	0.585	Peroxisomal biogenesis factor 19 OS=Mus musculus GN=Pex19 PE=1 SV=1
E0CYV0	Pcmt1	1.034	9	0.5882	Protein-L-isoaspartate O-methyltransferase OS=Mus musculus GN=Pcmt1 PE=1 SV=1
Q6ZWN5	Rps9	1.034	7	0.8467	40S ribosomal protein S9 OS=Mus musculus GN=Rps9 PE=1 SV=3
Q9WTX5	Skp1 Skp1a	1.033	4	0.2545	S-phase kinase-associated protein 1 OS=Mus musculus GN=Skp1 PE=1 SV=3
Q9QYJ0	Dnaja2	1.033	10	0.5902	DnaJ homolog subfamily A member 2 OS=Mus musculus GN=Dnaja2 PE=1 SV=1
Q9WVJ2	Psmd13	1.033	6	0.6255	26S proteasome non-ATPase regulatory subunit 13 OS=Mus musculus GN=Psmd13 PE=1 SV=1
A0A1B0GS70	Psma1 mCG_123908	1.033	10	0.8316	Proteasome endopeptidase complex OS=Mus musculus GN=Psma1 PE=1 SV=1
Q9Z1J3	Nfs1 Nifs	1.032	10	0.5808	Cysteine desulfurase, mitochondrial OS=Mus musculus GN=Nfs1 PE=1 SV=3
Q8VBT1	Txlnb Mdp77	1.032	14	0.5873	Beta-taxilin OS=Mus musculus GN=Txlnb PE=1 SV=2
Q9CQW2	Arl8b Arl10c Gie1	1.032	4	0.7932	ADP-ribosylation factor-like protein 8B OS=Mus musculus GN=Arl8b PE=1 SV=1
Q3UGC7	Eif3j1 Eif3s1-1	1.031	11	0.4217	Eukaryotic translation initiation factor 3 subunit J-A OS=Mus musculus GN=Eif3j1 PE=2 SV=1
Q9EQS3	Mycbp Amy1	1.031	3	0.813	c-Myc-binding protein OS=Mus musculus GN=Mycbp PE=1 SV=5
G3X8R0	Reep5 mCG_121499	1.031	10	0.8351	Receptor expression-enhancing protein OS=Mus musculus GN=Reep5 PE=1 SV=1
Q99JB8	Pacsin3	1.03	9	0.2927	Protein kinase C and casein kinase II substrate protein 3 OS=Mus musculus GN=Pacsin3 PE=1 SV=1
Q9CXZ1	Ndufs4	1.03	18	0.4032	NADH dehydrogenase [ubiquinone] iron-sulfur protein 4, mitochondrial OS=Mus musculus GN=Ndufs4 PE=1 SV=3
Q8BMF4	Dlat	1.029	35	0.5619	Dihydrolipoyllysine-residue acetyltransferase component of pyruvate dehydrogenase complex, mitochondrial OS=Mus musculus GN=Dlat PE=1 SV=2
P48722	Hspa4l Apg1 Hsp4l Osp94	1.029	10	0.5912	Heat shock 70 kDa protein 4L OS=Mus musculus GN=Hspa4l PE=1 SV=2
P62835	Rap1a Krev-1	1.028	7	0.6606	Ras-related protein Rap-1A OS=Mus musculus GN=Rap1a PE=1 SV=1
B0QZN5	Vamp2	1.028	3	0.901	Vesicle-associated membrane protein 2 OS=Mus musculus GN=Vamp2 PE=1 SV=1
P51660	Hsd17b4 Edh17b4	1.027	9	0.4394	Peroxisomal multifunctional enzyme type 2 OS=Mus musculus GN=Hsd17b4 PE=1 SV=3
O88696	Clpp	1.026	10	0.4614	ATP-dependent Clp protease proteolytic subunit, mitochondrial OS=Mus musculus GN=Clpp PE=1 SV=1
Q8VDM4	Psmd2	1.026	15	0.7107	26S proteasome non-ATPase regulatory subunit 2 OS=Mus musculus GN=Psmd2 PE=1 SV=1
Q6IRU5	Cltb	1.026	6	0.7422	Clathrin light chain B OS=Mus musculus GN=Cltb PE=1 SV=1
A0A1Y7VJ48	Tbca	1.026	5	0.9045	Tubulin-specific chaperone A OS=Mus musculus GN=Tbca PE=1 SV=1
P17095	Hmga1 Hmgi Hmgiy	1.025	3	0.05783	High mobility group protein HMG-I/HMG-Y OS=Mus musculus GN=Hmga1 PE=1 SV=4
Q8R5L1	C1qbp mCG_21176	1.025	36	0.4275	Complement component 1 Q subcomponent-binding protein, mitochondrial OS=Mus musculus GN=C1qbp PE=1 SV=1
Q60864	Stip1	1.025	14	0.6865	Stress-induced-phosphoprotein 1 OS=Mus musculus GN=Stip1 PE=1 SV=1
Q9JM14	Nt5c Dnt1	1.024	3	0.8892	5'(3')-deoxyribonucleotidase, cytosolic type OS=Mus musculus GN=Nt5c PE=1 SV=1
Q921S7	Mrpl37	1.024	3	0.8905	39S ribosomal protein L37, mitochondrial OS=Mus musculus GN=Mrpl37 PE=1 SV=1
Q9DC77	Smpx Csl	1.023	4	0.5616	Small muscular protein OS=Mus musculus GN=Smpx PE=1 SV=2
F6ZGN3	Myo18a	1.023	5	0.8598	Unconventional myosin-XVIIIa (Fragment) OS=Mus musculus GN=Myo18a PE=1 SV=2
P11499	Hsp90ab1 Hsp84 Hsp84-1 Hspcb	1.022	45	0.588	Heat shock protein HSP 90-beta OS=Mus musculus GN=Hsp90ab1 PE=1 SV=3
P62075	Timm13 Tim13a Timm13a	1.021	3	0.1734	Mitochondrial import inner membrane translocase subunit Tim13 OS=Mus musculus GN=Timm13 PE=1 SV=1
Q9D517	Agpat3 Lpaat3	1.021	5	0.5463	1-acyl-sn-glycerol-3-phosphate acyltransferase gamma OS=Mus musculus GN=Agpat3 PE=1 SV=2
Q9R0Y5	Ak1	1.021	38	0.5837	Adenylate kinase isoenzyme 1 OS=Mus musculus GN=Ak1 PE=1 SV=1
G3X8Q5	Cp mCG_19773	1.021	11	0.7974	Ceruloplasmin OS=Mus musculus GN=Cp PE=1 SV=1
A0A0R4J0K2	Ckap5	1.021	4	0.8118	Cytoskeleton-associated protein 5 OS=Mus musculus GN=Ckap5 PE=1 SV=1
P23953	Ces1c Es1	1.021	7	0.8449	Carboxylesterase 1C OS=Mus musculus GN=Ces1c PE=1 SV=4
O35350	Capn1 Canp1 Capa1	1.021	6	0.9272	Calpain-1 catalytic subunit OS=Mus musculus GN=Capn1 PE=1 SV=1
Q99NF7	Ppm1b ppm1b2	1.02	3	0.7515	Ppm1b protein OS=Mus musculus GN=Ppm1b PE=1 SV=1
P63276	Rps17	1.02	4	0.7715	40S ribosomal protein S17 OS=Mus musculus GN=Rps17 PE=1 SV=2
Q91ZJ5	Ugp2	1.019	23	0.6522	UTP--glucose-1-phosphate uridylyltransferase OS=Mus musculus GN=Ugp2 PE=1 SV=3
Q9D6Y7	Msra	1.019	4	0.7233	Mitochondrial peptide methionine sulfoxide reductase OS=Mus musculus GN=Msra PE=1 SV=1
Q9CQV8	Ywhab	1.019	21	0.7787	14-3-3 protein beta/alpha OS=Mus musculus GN=Ywhab PE=1 SV=3
E9PUR2	Myo18a	1.019	3	0.8073	Unconventional myosin-XVIIIa (Fragment) OS=Mus musculus GN=Myo18a PE=4 SV=2
Q99JI4	Psmd6	1.019	7	0.828	26S proteasome non-ATPase regulatory subunit 6 OS=Mus musculus GN=Psmd6 PE=1 SV=1
Q9DAK9	Phpt1 Php14	1.019	7	0.8418	14 kDa phosphohistidine phosphatase OS=Mus musculus GN=Phpt1 PE=1 SV=1
O08528	Hk2	1.018	30	0.5345	Hexokinase-2 OS=Mus musculus GN=Hk2 PE=1 SV=1
Q9CXD6	Mcur1 Ccdc90a	1.017	3	0.2827	Mitochondrial calcium uniporter regulator 1 OS=Mus musculus GN=Mcur1 PE=1 SV=1
O55111	Dsg2	1.017	5	0.693	Desmoglein-2 OS=Mus musculus GN=Dsg2 PE=1 SV=3
Q8K1M3	Prkar2a mCG_16488	1.017	14	0.6975	Protein kinase, cAMP dependent regulatory, type II alpha OS=Mus musculus GN=Prkar2a PE=1 SV=1
E9Q035	Gm20425	1.017	33	0.7747	Predicted gene 20425 OS=Mus musculus GN=Gm20425 PE=4 SV=1
B1B1A8	Mylk	1.017	4	0.8823	Myosin light chain kinase, smooth muscle OS=Mus musculus GN=Mylk PE=1 SV=1
P10833	Rras	1.016	4	0.5351	Ras-related protein R-Ras OS=Mus musculus GN=Rras PE=1 SV=1
Q9WV35	Apobec2	1.016	18	0.7749	C->U-editing enzyme APOBEC-2 OS=Mus musculus GN=Apobec2 PE=1 SV=1
Q9WV27	Atp1a4 Atp1al2	1.016	10	0.7851	Sodium/potassium-transporting ATPase subunit alpha-4 OS=Mus musculus GN=Atp1a4 PE=1 SV=3
O70318	Epb41l2 Epb4.1l2	1.016	9	0.8747	Band 4.1-like protein 2 OS=Mus musculus GN=Epb41l2 PE=1 SV=2
Q02013	Aqp1	1.016	3	0.9274	Aquaporin-1 OS=Mus musculus GN=Aqp1 PE=1 SV=3
Q9D7A8	Armc1	1.015	3	0.8349	Armadillo repeat-containing protein 1 OS=Mus musculus GN=Armc1 PE=1 SV=1
Q9QXY6	Ehd3 Ehd2	1.015	9	0.8995	EH domain-containing protein 3 OS=Mus musculus GN=Ehd3 PE=1 SV=2
Q99L45	Eif2s2	1.015	7	0.9205	Eukaryotic translation initiation factor 2 subunit 2 OS=Mus musculus GN=Eif2s2 PE=1 SV=1
A2A6U3	2019-09-09	1.015	4	0.9494	Septin-9 OS=Mus musculus GN=Sept9 PE=1 SV=1
D3YVS1	Smtn	1.015	4	0.9628	Smoothelin OS=Mus musculus GN=Smtn PE=1 SV=1
Q91WK2	Eif3h Eif3s3	1.014	6	0.7862	Eukaryotic translation initiation factor 3 subunit H OS=Mus musculus GN=Eif3h PE=1 SV=1
P68037	Ube2l3 Ubce7	1.014	12	0.8863	Ubiquitin-conjugating enzyme E2 L3 OS=Mus musculus GN=Ube2l3 PE=1 SV=1
P56380	Nudt2 Apah1	1.014	4	0.9333	Bis(5'-nucleosyl)-tetraphosphatase [asymmetrical] OS=Mus musculus GN=Nudt2 PE=1 SV=3
A3KFU5	Pabpc4	1.012	14	0.8265	Polyadenylate-binding protein OS=Mus musculus GN=Pabpc4 PE=1 SV=1
Q8BKC5	Ipo5 Kpnb3 Ranbp5	1.011	3	0.1874	Importin-5 OS=Mus musculus GN=Ipo5 PE=1 SV=3
E9PZ43	Map4 Mtap4	1.01	11	0.8519	Microtubule-associated protein OS=Mus musculus GN=Map4 PE=1 SV=3
P14094	Atp1b1 Atp4b	1.01	6	0.8727	Sodium/potassium-transporting ATPase subunit beta-1 OS=Mus musculus GN=Atp1b1 PE=1 SV=1
Q8K3C3	Lzic	1.01	6	0.9365	Protein LZIC OS=Mus musculus GN=Lzic PE=1 SV=1
Q9D832	Dnajb4	1.01	3	0.9438	DnaJ homolog subfamily B member 4 OS=Mus musculus GN=Dnajb4 PE=1 SV=1
P61205	Arf3	1.01	5	0.9643	ADP-ribosylation factor 3 OS=Mus musculus GN=Arf3 PE=2 SV=2
P26645	Marcks Macs	1.009	5	0.9093	Myristoylated alanine-rich C-kinase substrate OS=Mus musculus GN=Marcks PE=1 SV=2
Q9WTI7	Myo1c	1.008	5	0.9592	Unconventional myosin-Ic OS=Mus musculus GN=Myo1c PE=1 SV=2
Q9JJU8	Sh3bgrl	1.008	4	0.9775	SH3 domain-binding glutamic acid-rich-like protein OS=Mus musculus GN=Sh3bgrl PE=1 SV=1
Q9ESW4	Agk Mulk	1.007	6	0.8431	Acylglycerol kinase, mitochondrial OS=Mus musculus GN=Agk PE=1 SV=1
Q78IK4	Apool Fam121a Mic27	1.007	13	0.8962	MICOS complex subunit Mic27 OS=Mus musculus GN=Apool PE=1 SV=1
Q91VI7	Rnh1 Rnh	1.007	11	0.9251	Ribonuclease inhibitor OS=Mus musculus GN=Rnh1 PE=1 SV=1
Q99PT1	Arhgdia C87222 Gdi1	1.006	12	0.8662	Rho GDP-dissociation inhibitor 1 OS=Mus musculus GN=Arhgdia PE=1 SV=3
Q9DBG5	Plin3 M6prbp1 Tip47	1.006	14	0.924	Perilipin-3 OS=Mus musculus GN=Plin3 PE=1 SV=1
E9PV44	Atpif1	1.006	4	0.9394	ATPase inhibitor, mitochondrial OS=Mus musculus GN=Atpif1 PE=1 SV=1
Q91VC9	Ghitm Mics1	1.006	4	0.9428	Growth hormone-inducible transmembrane protein OS=Mus musculus GN=Ghitm PE=1 SV=1
Q8BMS4	Coq3	1.006	9	0.9481	Ubiquinone biosynthesis O-methyltransferase, mitochondrial OS=Mus musculus GN=Coq3 PE=1 SV=1
Q9D1H6	Ndufaf4 Hrpap20	1.004	7	0.9492	NADH dehydrogenase [ubiquinone] 1 alpha subcomplex assembly factor 4 OS=Mus musculus GN=Ndufaf4 PE=1 SV=1
Q08857	Cd36	1.003	13	0.9536	Platelet glycoprotein 4 OS=Mus musculus GN=Cd36 PE=1 SV=2
P67984	Rpl22	1.003	4	0.9845	60S ribosomal protein L22 OS=Mus musculus GN=Rpl22 PE=1 SV=2
Q61187	Tsg101	1.003	4	0.9862	Tumor susceptibility gene 101 protein OS=Mus musculus GN=Tsg101 PE=1 SV=2
P29595	Nedd8 Nedd-8	1.003	5	0.987	NEDD8 OS=Mus musculus GN=Nedd8 PE=1 SV=2
Q64669	Nqo1 Dia4 Nmo1 Nmor1	1.002	11	0.9875	NAD(P)H dehydrogenase [quinone] 1 OS=Mus musculus GN=Nqo1 PE=1 SV=3
E9QLJ0	Cmya5	1.001	23	0.9819	Cardiomyopathy-associated protein 5 OS=Mus musculus GN=Cmya5 PE=1 SV=1
Q8VDN2	Atp1a1	1.001	56	0.9838	Sodium/potassium-transporting ATPase subunit alpha-1 OS=Mus musculus GN=Atp1a1 PE=1 SV=1
Q65CL1	Ctnna3 Catna3	1.001	9	0.9875	Catenin alpha-3 OS=Mus musculus GN=Ctnna3 PE=1 SV=2
Q99KK7	Dpp3	1.001	3	0.9917	Dipeptidyl peptidase 3 OS=Mus musculus GN=Dpp3 PE=1 SV=2
A0A0R4J259	Syncrip	1	12	0.9981	Heterogeneous nuclear ribonucleoprotein Q OS=Mus musculus GN=Syncrip PE=1 SV=1
P51150	Rab7a Rab7	0.999	8	0.9817	Ras-related protein Rab-7a OS=Mus musculus GN=Rab7a PE=1 SV=2
E9Q9C1	Ablim1	0.999	30	0.9847	Actin-binding LIM protein 1 OS=Mus musculus GN=Ablim1 PE=1 SV=1
P62702	Rps4x Rps4	0.999	7	0.991	40S ribosomal protein S4, X isoform OS=Mus musculus GN=Rps4x PE=1 SV=2
Q9QYA2	Tomm40 Mom35 Tom40	0.999	4	0.9941	Mitochondrial import receptor subunit TOM40 homolog OS=Mus musculus GN=Tomm40 PE=1 SV=3
P06795	Abcb1b Abcb1 Mdr1 Mdr1b Pgy1 Pgy1-1	0.999	3	0.9976	Multidrug resistance protein 1B OS=Mus musculus GN=Abcb1b PE=1 SV=1
Q60597	Ogdh Kiaa4192	0.998	64	0.9643	2-oxoglutarate dehydrogenase, mitochondrial OS=Mus musculus GN=Ogdh PE=1 SV=3
Q9CPQ8	Atp5mg Atp5l	0.998	9	0.9691	ATP synthase subunit g, mitochondrial OS=Mus musculus GN=Atp5l PE=1 SV=1
Q922B2	Dars	0.998	11	0.9744	Aspartate--tRNA ligase, cytoplasmic OS=Mus musculus GN=Dars PE=1 SV=2
P07310	Ckm Ckmm	0.997	94	0.8914	Creatine kinase M-type OS=Mus musculus GN=Ckm PE=1 SV=1
Q9WVE8	Pacsin2	0.997	16	0.9065	Protein kinase C and casein kinase substrate in neurons protein 2 OS=Mus musculus GN=Pacsin2 PE=1 SV=1
Q80X68	Csl mCG_19869	0.997	19	0.9362	Citrate synthase OS=Mus musculus GN=Csl PE=1 SV=1
Q9Z2U0	Psma7	0.997	5	0.9562	Proteasome subunit alpha type-7 OS=Mus musculus GN=Psma7 PE=1 SV=1
Q3U4W8	Usp5	0.997	13	0.963	Ubiquitinyl hydrolase 1 OS=Mus musculus GN=Usp5 PE=1 SV=1
P61082	Ube2m Ubc-rs2 Ubc12	0.996	5	0.9387	NEDD8-conjugating enzyme Ubc12 OS=Mus musculus GN=Ube2m PE=1 SV=1
P45591	Cfl2	0.996	8	0.9624	Cofilin-2 OS=Mus musculus GN=Cfl2 PE=1 SV=1
Q9CZ44	Nsfl1c	0.996	11	0.9649	NSFL1 cofactor p47 OS=Mus musculus GN=Nsfl1c PE=1 SV=1
Q8CAK1	Iba57	0.995	3	0.8984	Putative transferase CAF17 homolog, mitochondrial OS=Mus musculus GN=Iba57 PE=1 SV=1
Q91V55	Rps5 mCG_22552	0.995	7	0.9379	40S ribosomal protein S5 OS=Mus musculus GN=Rps5 PE=1 SV=1
P14869	Rplp0 Arbp	0.994	6	0.7975	60S acidic ribosomal protein P0 OS=Mus musculus GN=Rplp0 PE=1 SV=3
P49722	Psma2 Lmpc3	0.994	5	0.8236	Proteasome subunit alpha type-2 OS=Mus musculus GN=Psma2 PE=1 SV=3
Q8CDV7	Entpd1	0.994	5	0.8631	Ectonucleoside triphosphate diphosphohydrolase 1 OS=Mus musculus GN=Entpd1 PE=1 SV=1
P09470	Ace Dcp1	0.994	4	0.9447	Angiotensin-converting enzyme OS=Mus musculus GN=Ace PE=1 SV=3
Q3TCD4	Eci2 Peci	0.993	12	0.8962	Enoyl-CoA delta isomerase 2, mitochondrial OS=Mus musculus GN=Eci2 PE=1 SV=1
Q8K2B3	Sdha	0.993	42	0.9002	Succinate dehydrogenase [ubiquinone] flavoprotein subunit, mitochondrial OS=Mus musculus GN=Sdha PE=1 SV=1
E9PWZ3	Rpl3l	0.993	5	0.9058	Ribosomal protein L3-like OS=Mus musculus GN=Rpl3l PE=1 SV=1
Q3ULJ0	Gpd1l Kiaa0089	0.992	7	0.8692	Glycerol-3-phosphate dehydrogenase 1-like protein OS=Mus musculus GN=Gpd1l PE=1 SV=2
P61027	Rab10	0.992	6	0.9106	Ras-related protein Rab-10 OS=Mus musculus GN=Rab10 PE=1 SV=1
Q9D1E6	Tbcb Ckap1	0.992	5	0.9439	Tubulin-folding cofactor B OS=Mus musculus GN=Tbcb PE=1 SV=2
E9Q223	Hbb-bs	0.991	101	0.7374	Hemoglobin, beta adult s chain (Fragment) OS=Mus musculus GN=Hbb-bs PE=1 SV=1
Q8BW84	Gatb GATB PET112 Pet112 PET112L Pet112l	0.991	5	0.8817	Glutamyl-tRNA(Gln) amidotransferase subunit B, mitochondrial OS=Mus musculus GN=Gatb PE=1 SV=1
P19253	Rpl13a P198 Tstap198-7	0.99	4	0.8209	60S ribosomal protein L13a OS=Mus musculus GN=Rpl13a PE=1 SV=4
Q99JR6	Nmnat3	0.99	3	0.9619	Nicotinamide/nicotinic acid mononucleotide adenylyltransferase 3 OS=Mus musculus GN=Nmnat3 PE=1 SV=1
I3ITR1	AK157302 mCG_50313	0.99	3	0.9641	MCG50313 OS=Mus musculus GN=AK157302 PE=4 SV=1
Q6PB66	Lrpprc Lrp130	0.989	55	0.7741	Leucine-rich PPR motif-containing protein, mitochondrial OS=Mus musculus GN=Lrpprc PE=1 SV=2
Q6ZQI3	Mlec Kiaa0152	0.988	3	0.8233	Malectin OS=Mus musculus GN=Mlec PE=1 SV=2
Q3TPJ8	Dync1i2 mCG_19348	0.988	8	0.8883	Cytoplasmic dynein 1 intermediate chain 2 OS=Mus musculus GN=Dync1i2 PE=1 SV=1
Q61292	Lamb2 Lams	0.987	39	0.5599	Laminin subunit beta-2 OS=Mus musculus GN=Lamb2 PE=1 SV=2
Q91WD5	Ndufs2	0.987	52	0.7162	NADH dehydrogenase [ubiquinone] iron-sulfur protein 2, mitochondrial OS=Mus musculus GN=Ndufs2 PE=1 SV=1
Q9JHK4	Rabggta	0.987	4	0.898	Geranylgeranyl transferase type-2 subunit alpha OS=Mus musculus GN=Rabggta PE=1 SV=1
Q78J03	Msrb2	0.987	5	0.9168	Methionine-R-sulfoxide reductase B2, mitochondrial OS=Mus musculus GN=Msrb2 PE=1 SV=1
Q9CQ92	Fis1 Ttc11	0.987	3	0.9501	Mitochondrial fission 1 protein OS=Mus musculus GN=Fis1 PE=1 SV=1
A0A0A0MQC7	Mapt	0.986	9	0.8908	Microtubule-associated protein OS=Mus musculus GN=Mapt PE=1 SV=1
Q9D5V5	Cul5	0.985	7	0.7451	Cullin-5 OS=Mus musculus GN=Cul5 PE=1 SV=3
Q9JMH6	Txnrd1 Trxr1	0.985	4	0.8086	Thioredoxin reductase 1, cytoplasmic OS=Mus musculus GN=Txnrd1 PE=1 SV=3
Q5M8M8	Rpl29 mCG_19505	0.985	3	0.8476	60S ribosomal protein L29 OS=Mus musculus GN=Rpl29 PE=1 SV=1
Q80X50	Ubap2l	0.985	7	0.9075	Ubiquitin-associated protein 2-like OS=Mus musculus GN=Ubap2l PE=1 SV=1
Q4VAE3	Tmem65	0.984	5	0.4297	Transmembrane protein 65 OS=Mus musculus GN=Tmem65 PE=1 SV=1
Q9DBJ1	Pgam1	0.984	14	0.8466	Phosphoglycerate mutase 1 OS=Mus musculus GN=Pgam1 PE=1 SV=3
P26516	Psmd7 Mov-34 Mov34	0.984	3	0.9605	26S proteasome non-ATPase regulatory subunit 7 OS=Mus musculus GN=Psmd7 PE=1 SV=2
Q9R0U0	Srsf10 Fusip1 Nssr Sfrs13a Srsf13a	0.983	3	0.5974	Serine/arginine-rich splicing factor 10 OS=Mus musculus GN=Srsf10 PE=1 SV=2
P62962	Pfn1	0.983	9	0.6425	Profilin-1 OS=Mus musculus GN=Pfn1 PE=1 SV=2
P19157	Gstp1 Gstpib	0.983	9	0.7214	Glutathione S-transferase P 1 OS=Mus musculus GN=Gstp1 PE=1 SV=2
P50396	Gdi1 Rabgdia	0.983	12	0.7937	Rab GDP dissociation inhibitor alpha OS=Mus musculus GN=Gdi1 PE=1 SV=3
D3YYT0	Cdh2	0.983	15	0.8656	Cadherin-2 OS=Mus musculus GN=Cdh2 PE=1 SV=1
Q8R0H9	Gga1	0.983	3	0.8719	ADP-ribosylation factor-binding protein GGA1 OS=Mus musculus GN=Gga1 PE=1 SV=1
O35386	Phyh Ln1 Lnap1 Pahx	0.982	4	0.786	Phytanoyl-CoA dioxygenase, peroxisomal OS=Mus musculus GN=Phyh PE=1 SV=1
P61161	Actr2 Arp2	0.982	3	0.7863	Actin-related protein 2 OS=Mus musculus GN=Actr2 PE=1 SV=1
Q924M7	Mpi Mpi1 Pmi	0.982	6	0.7935	Mannose-6-phosphate isomerase OS=Mus musculus GN=Mpi PE=1 SV=1
G3UX44	H2-Ke6	0.981	3	0.7068	H2-K region-expressed gene 6 (Fragment) OS=Mus musculus GN=H2-Ke6 PE=1 SV=1
Q9CQQ7	Atp5pb Atp5f1	0.981	24	0.7616	ATP synthase F(0) complex subunit B1, mitochondrial OS=Mus musculus GN=Atp5f1 PE=1 SV=1
A2AFQ2	Hsd17b10	0.981	12	0.8555	3-hydroxyacyl-CoA dehydrogenase type-2 OS=Mus musculus GN=Hsd17b10 PE=1 SV=1
Q60675	Lama2	0.979	77	0.4645	Laminin subunit alpha-2 OS=Mus musculus GN=Lama2 PE=1 SV=2
O70310	Nmt1	0.979	3	0.6168	Glycylpeptide N-tetradecanoyltransferase 1 OS=Mus musculus GN=Nmt1 PE=1 SV=1
Q8C605	Pfkp	0.978	4	0.8568	ATP-dependent 6-phosphofructokinase OS=Mus musculus GN=Pfkp PE=1 SV=1
O35459	Ech1	0.977	35	0.3994	Delta(3,5)-Delta(2,4)-dienoyl-CoA isomerase, mitochondrial OS=Mus musculus GN=Ech1 PE=1 SV=1
Q8BH59	Slc25a12 Aralar1	0.977	39	0.5393	Calcium-binding mitochondrial carrier protein Aralar1 OS=Mus musculus GN=Slc25a12 PE=1 SV=1
Q00915	Rbp1 Crbpi Rbp-1	0.977	3	0.9155	Retinol-binding protein 1 OS=Mus musculus GN=Rbp1 PE=1 SV=2
B1ASZ3	Gk Gyk	0.976	4	0.04626	Glycerol kinase OS=Mus musculus GN=Gk PE=1 SV=1
Q61171	Prdx2 Tdpx1 Tpx	0.976	17	0.5837	Peroxiredoxin-2 OS=Mus musculus GN=Prdx2 PE=1 SV=3
Q91VA7	Idh3b mCG_9915	0.976	26	0.718	Isocitrate dehydrogenase [NAD] subunit, mitochondrial OS=Mus musculus GN=Idh3b PE=1 SV=1
Q8CC88	Vwa8 Kiaa0564	0.975	41	0.301	von Willebrand factor A domain-containing protein 8 OS=Mus musculus GN=Vwa8 PE=1 SV=2
Q811U4	Mfn1	0.975	7	0.7498	Mitofusin-1 OS=Mus musculus GN=Mfn1 PE=1 SV=3
A0A0A0MQF6	Gapdh	0.974	78	0.3398	Glyceraldehyde-3-phosphate dehydrogenase OS=Mus musculus GN=Gapdh PE=1 SV=1
Q59J78	Ndufaf2 Ndufa12l	0.974	3	0.4367	NADH dehydrogenase [ubiquinone] 1 alpha subcomplex assembly factor 2 OS=Mus musculus GN=Ndufaf2 PE=1 SV=1
P07356	Anxa2 Anx2 Cal1h	0.974	19	0.6228	Annexin A2 OS=Mus musculus GN=Anxa2 PE=1 SV=2
Q9CQC7	Ndufb4	0.974	7	0.7375	NADH dehydrogenase [ubiquinone] 1 beta subcomplex subunit 4 OS=Mus musculus GN=Ndufb4 PE=1 SV=3
Q8BX02	Kank2 Ankrd25	0.974	3	0.8021	KN motif and ankyrin repeat domain-containing protein 2 OS=Mus musculus GN=Kank2 PE=1 SV=1
G3X9V0	Psme2 mCG_22048	0.973	3	0.001569	MCG22048, isoform CRA_a OS=Mus musculus GN=Psme2 PE=1 SV=1
P05213	Tuba1b Tuba2	0.973	42	0.6182	Tubulin alpha-1B chain OS=Mus musculus GN=Tuba1b PE=1 SV=2
P54726	Rad23a Mhr23a	0.973	4	0.689	UV excision repair protein RAD23 homolog A OS=Mus musculus GN=Rad23a PE=1 SV=2
Q8K2Y7	Mrpl47	0.973	3	0.7651	39S ribosomal protein L47, mitochondrial OS=Mus musculus GN=Mrpl47 PE=1 SV=2
Q8CGK3	Lonp1 Prss15	0.972	38	0.3727	Lon protease homolog, mitochondrial OS=Mus musculus GN=Lonp1 PE=1 SV=2
P61982	Ywhag	0.972	38	0.6486	14-3-3 protein gamma OS=Mus musculus GN=Ywhag PE=1 SV=2
Q8BJY1	Psmd5 Kiaa0072	0.972	6	0.6884	26S proteasome non-ATPase regulatory subunit 5 OS=Mus musculus GN=Psmd5 PE=1 SV=4
D3YTN4	Gimap4	0.972	5	0.8967	GTPase IMAP family member 4 OS=Mus musculus GN=Gimap4 PE=1 SV=1
A8DUK4	Hbb-bs Glna1 Hbb-bt Hbbt1 Hbbt2	0.971	110	0.2865	Beta-globin OS=Mus musculus GN=Hbbt1 PE=1 SV=1
A2AST1	Ccdc141 CAMDI mCG_142258	0.971	8	0.7154	Coiled-coil domain-containing 141 OS=Mus musculus GN=Ccdc141 PE=1 SV=1
P63030	Mpc1 Brp44l	0.971	3	0.8504	Mitochondrial pyruvate carrier 1 OS=Mus musculus GN=Mpc1 PE=1 SV=1
P32921	Wars Wrs	0.97	8	0.6044	Tryptophan--tRNA ligase, cytoplasmic OS=Mus musculus GN=Wars PE=1 SV=2
Q8C0M9	Asrgl1	0.97	5	0.6084	Isoaspartyl peptidase/L-asparaginase OS=Mus musculus GN=Asrgl1 PE=1 SV=1
A0A0R4J1N9	Tfam mCG_17822	0.97	7	0.6275	Transcription factor A, mitochondrial OS=Mus musculus GN=Tfam PE=1 SV=1
Q61598	Gdi2 Gdi3	0.97	13	0.7659	Rab GDP dissociation inhibitor beta OS=Mus musculus GN=Gdi2 PE=1 SV=1
Q64433	Hspe1	0.969	17	0.6045	10 kDa heat shock protein, mitochondrial OS=Mus musculus GN=Hspe1 PE=1 SV=2
A0A0N4SUN3	Dysf	0.968	19	0.6633	Dysferlin OS=Mus musculus GN=Dysf PE=1 SV=1
Q3UHB1	Nt5dc3 Gnn	0.968	3	0.8656	5'-nucleotidase domain-containing protein 3 OS=Mus musculus GN=Nt5dc3 PE=1 SV=1
F7BX26	Ppp5c	0.967	6	0.5954	Serine/threonine-protein phosphatase (Fragment) OS=Mus musculus GN=Ppp5c PE=1 SV=1
D3YYS6	Mgll	0.967	3	0.7367	Monoglyceride lipase OS=Mus musculus GN=Mgll PE=1 SV=1
E9PZF0	Gm20390	0.966	22	0.337	Nucleoside diphosphate kinase OS=Mus musculus GN=Gm20390 PE=3 SV=1
A0A0R4IZY0	Thop1 mCG_12096	0.966	4	0.5363	Thimet oligopeptidase OS=Mus musculus GN=Thop1 PE=1 SV=1
J3QPW1	Pitpna	0.966	3	0.8969	Phosphatidylinositol transfer protein alpha isoform OS=Mus musculus GN=Pitpna PE=1 SV=1
Q9DCL9	Paics	0.965	9	0.4253	Multifunctional protein ADE2 OS=Mus musculus GN=Paics PE=1 SV=4
P70404	Idh3g	0.965	20	0.5186	Isocitrate dehydrogenase [NAD] subunit gamma 1, mitochondrial OS=Mus musculus GN=Idh3g PE=1 SV=1
Q8VDQ1	Ptgr2 Zadh1	0.965	5	0.6178	Prostaglandin reductase 2 OS=Mus musculus GN=Ptgr2 PE=1 SV=2
P68510	Ywhah	0.965	12	0.6852	14-3-3 protein eta OS=Mus musculus GN=Ywhah PE=1 SV=2
P40336	Vps26a Vps26	0.964	4	0.1793	Vacuolar protein sorting-associated protein 26A OS=Mus musculus GN=Vps26a PE=1 SV=1
Q9CQA3	Sdhb	0.964	28	0.2652	Succinate dehydrogenase [ubiquinone] iron-sulfur subunit, mitochondrial OS=Mus musculus GN=Sdhb PE=1 SV=1
O88844	Idh1	0.964	17	0.4734	Isocitrate dehydrogenase [NADP] cytoplasmic OS=Mus musculus GN=Idh1 PE=1 SV=2
Q8K0D5	Gfm1 Efg Efg1 Gfm	0.964	14	0.5798	Elongation factor G, mitochondrial OS=Mus musculus GN=Gfm1 PE=1 SV=1
Q99KQ4	Nampt Pbef1	0.963	18	0.37	Nicotinamide phosphoribosyltransferase OS=Mus musculus GN=Nampt PE=1 SV=1
A0A1B0GRP7	Plpbp Prosc	0.963	4	0.4277	Pyridoxal phosphate-binding protein (Fragment) OS=Mus musculus GN=Plpbp PE=1 SV=1
D3YX27	Htra2	0.962	6	0.5884	Serine protease HTRA2, mitochondrial OS=Mus musculus GN=Htra2 PE=1 SV=1
Q8BH58	Tiprl	0.961	3	0.5889	TIP41-like protein OS=Mus musculus GN=Tiprl PE=1 SV=1
Q9D7P6	Iscu Nifun	0.961	4	0.6386	Iron-sulfur cluster assembly enzyme ISCU, mitochondrial OS=Mus musculus GN=Iscu PE=1 SV=1
G3X9G4	Dnm2	0.961	6	0.7965	Dynamin-2 OS=Mus musculus GN=Dnm2 PE=1 SV=1
O88342	Wdr1	0.96	6	0.3464	WD repeat-containing protein 1 OS=Mus musculus GN=Wdr1 PE=1 SV=3
P63330	Ppp2ca	0.959	5	0.398	Serine/threonine-protein phosphatase 2A catalytic subunit alpha isoform OS=Mus musculus GN=Ppp2ca PE=1 SV=1
A2AKN8	Mup8 Mup5 OTTMUSG00000008509	0.959	3	0.6382	Major urinary protein 5 OS=Mus musculus GN=Mup8 PE=3 SV=1
O35593	Psmd14 Pad1	0.959	5	0.8409	26S proteasome non-ATPase regulatory subunit 14 OS=Mus musculus GN=Psmd14 PE=1 SV=2
F8WIV2	Serpinb6a	0.958	13	0.5282	Serine (or cysteine) peptidase inhibitor, clade B, member 6a OS=Mus musculus GN=Serpinb6a PE=1 SV=1
J3QMM7	Naxd 0710008K08Rik CARKD Carkd mCG_17317	0.958	6	0.5541	ATP-dependent (S)-NAD(P)H-hydrate dehydratase OS=Mus musculus GN=Naxd PE=1 SV=1
Q9JII6	Akr1a1 Akr1a4	0.958	11	0.6174	Alcohol dehydrogenase [NADP(+)] OS=Mus musculus GN=Akr1a1 PE=1 SV=3
Q8JZQ9	Eif3b Eif3s9	0.958	5	0.6345	Eukaryotic translation initiation factor 3 subunit B OS=Mus musculus GN=Eif3b PE=1 SV=1
E9Q242	Adsl	0.958	3	0.7415	Adenylosuccinate lyase OS=Mus musculus GN=Adsl PE=1 SV=1
Q8BIJ6	Iars2	0.957	13	0.4424	Isoleucine--tRNA ligase, mitochondrial OS=Mus musculus GN=Iars2 PE=1 SV=1
P10922	H1f0 H1fv	0.957	9	0.6107	Histone H1.0 OS=Mus musculus GN=H1f0 PE=2 SV=4
P50247	Ahcy	0.957	6	0.612	Adenosylhomocysteinase OS=Mus musculus GN=Ahcy PE=1 SV=3
Q3B7Z2	Osbp Kiaa4220	0.956	6	0.2519	Oxysterol-binding protein 1 OS=Mus musculus GN=Osbp PE=1 SV=3
F8VPN4	Agl	0.956	23	0.3923	Amylo-1,6-glucosidase, 4-alpha-glucanotransferase OS=Mus musculus GN=Agl PE=1 SV=1
Q14AA6	1700009N14Rik mCG_49183	0.956	4	0.6879	GTP-binding nuclear protein Ran OS=Mus musculus GN=1700009N14Rik PE=2 SV=1
Q9QZ85	Iigp1 Irga6	0.956	4	0.797	Interferon-inducible GTPase 1 OS=Mus musculus GN=Iigp1 PE=1 SV=2
Q9D8U8	Snx5	0.955	3	0.3387	Sorting nexin-5 OS=Mus musculus GN=Snx5 PE=1 SV=1
Q8C3X2	Ccdc90b	0.955	4	0.4332	Coiled-coil domain-containing protein 90B, mitochondrial OS=Mus musculus GN=Ccdc90b PE=1 SV=1
O09111	Ndufb11 Np15	0.955	11	0.7442	NADH dehydrogenase [ubiquinone] 1 beta subcomplex subunit 11, mitochondrial OS=Mus musculus GN=Ndufb11 PE=1 SV=2
Q8VDT9	Mrpl50	0.954	5	0.6522	39S ribosomal protein L50, mitochondrial OS=Mus musculus GN=Mrpl50 PE=1 SV=2
D3YZN4	Spg7	0.954	5	0.8398	Paraplegin OS=Mus musculus GN=Spg7 PE=1 SV=1
Q8VCW8	Acsf2	0.953	9	0.1748	Acyl-CoA synthetase family member 2, mitochondrial OS=Mus musculus GN=Acsf2 PE=1 SV=1
O88544	Cops4 Csn4	0.953	4	0.4353	COP9 signalosome complex subunit 4 OS=Mus musculus GN=Cops4 PE=1 SV=1
P62196	Psmc5 Sug1	0.951	6	0.5845	26S proteasome regulatory subunit 8 OS=Mus musculus GN=Psmc5 PE=1 SV=1
Q9JJZ2	Tuba8	0.95	26	0.3514	Tubulin alpha-8 chain OS=Mus musculus GN=Tuba8 PE=1 SV=1
Q9D358	Acp1	0.95	4	0.3839	Low molecular weight phosphotyrosine protein phosphatase OS=Mus musculus GN=Acp1 PE=1 SV=3
Q99L43	Cds2	0.95	8	0.445	Phosphatidate cytidylyltransferase 2 OS=Mus musculus GN=Cds2 PE=1 SV=1
P58281	Opa1	0.948	45	0.3001	Dynamin-like 120 kDa protein, mitochondrial OS=Mus musculus GN=Opa1 PE=1 SV=1
A0A087WNW8	Clasp1	0.948	6	0.752	CLIP-associating protein 1 OS=Mus musculus GN=Clasp1 PE=1 SV=2
Q99LE6	Abcf2	0.948	3	0.8239	ATP-binding cassette sub-family F member 2 OS=Mus musculus GN=Abcf2 PE=1 SV=1
E9Q3X0	Mvp	0.947	11	0.1269	Major vault protein OS=Mus musculus GN=Mvp PE=1 SV=1
A0A0R4J0Q5	Lmnb2	0.946	16	0.352	Lamin-B2 OS=Mus musculus GN=Lmnb2 PE=1 SV=1
P48774	Gstm5 Fsc2 Gstm3	0.946	3	0.5286	Glutathione S-transferase Mu 5 OS=Mus musculus GN=Gstm5 PE=1 SV=1
P10639	Txn Txn1	0.946	8	0.6027	Thioredoxin OS=Mus musculus GN=Txn PE=1 SV=3
Q8BUY5	Timmdc1	0.946	6	0.685	Complex I assembly factor TIMMDC1, mitochondrial OS=Mus musculus GN=Timmdc1 PE=1 SV=1
Q9WTX6	Cul1	0.946	3	0.7988	Cullin-1 OS=Mus musculus GN=Cul1 PE=1 SV=1
Q9DB77	Uqcrc2	0.944	42	0.212	Cytochrome b-c1 complex subunit 2, mitochondrial OS=Mus musculus GN=Uqcrc2 PE=1 SV=1
F8WGR0	Add1	0.944	4	0.5407	Alpha-adducin OS=Mus musculus GN=Add1 PE=1 SV=1
Q99L04	Dhrs1 D14ertd484e	0.943	4	0.3396	Dehydrogenase/reductase SDR family member 1 OS=Mus musculus GN=Dhrs1 PE=1 SV=1
H3BKM0	Ap2b1	0.943	3	0.7382	AP complex subunit beta OS=Mus musculus GN=Ap2b1 PE=1 SV=1
Q8BML9	Qars	0.94	4	0.09636	Glutamine--tRNA ligase OS=Mus musculus GN=Qars PE=1 SV=1
P42669	Pura	0.94	3	0.8622	Transcriptional activator protein Pur-alpha OS=Mus musculus GN=Pura PE=1 SV=1
P52480	Pkm Pk3 Pkm2 Pykm	0.939	56	0.09962	Pyruvate kinase PKM OS=Mus musculus GN=Pkm PE=1 SV=4
A6X940	Fermt2	0.938	3	0.8122	Fermitin family homolog 2 (Fragment) OS=Mus musculus GN=Fermt2 PE=1 SV=1
Q3TRE0	Sspn mCG_15024	0.937	3	0.09115	Sarcospan OS=Mus musculus GN=Sspn PE=1 SV=1
P47857	Pfkm Pfk-m Pfka	0.937	15	0.1012	ATP-dependent 6-phosphofructokinase, muscle type OS=Mus musculus GN=Pfkm PE=1 SV=3
A2AKD7	Snta1	0.937	5	0.1102	Alpha-1-syntrophin OS=Mus musculus GN=Snta1 PE=1 SV=1
Q9CZ30	Ola1 Gtpbp9	0.935	3	0.0177	Obg-like ATPase 1 OS=Mus musculus GN=Ola1 PE=1 SV=1
Q9D0K2	Oxct1 Oxct Scot	0.934	50	0.1569	Succinyl-CoA:3-ketoacid coenzyme A transferase 1, mitochondrial OS=Mus musculus GN=Oxct1 PE=1 SV=1
Q8BWM0	Ptges2 Gbf1 Pges2	0.934	6	0.3145	Prostaglandin E synthase 2 OS=Mus musculus GN=Ptges2 PE=1 SV=3
P61164	Actr1a Ctrn1	0.934	6	0.7826	Alpha-centractin OS=Mus musculus GN=Actr1a PE=1 SV=1
Q9DCD0	Pgd	0.933	6	0.5052	6-phosphogluconate dehydrogenase, decarboxylating OS=Mus musculus GN=Pgd PE=1 SV=3
Q11011	Npepps Psa	0.931	8	0.1559	Puromycin-sensitive aminopeptidase OS=Mus musculus GN=Npepps PE=1 SV=2
Q91V64	Isoc1	0.931	3	0.379	Isochorismatase domain-containing protein 1 OS=Mus musculus GN=Isoc1 PE=1 SV=1
Q9D1Q6	Erp44 Kiaa0573 Txndc4	0.931	3	0.4792	Endoplasmic reticulum resident protein 44 OS=Mus musculus GN=Erp44 PE=1 SV=1
Q8QZR5	Gpt Gpt1	0.931	6	0.5066	Alanine aminotransferase 1 OS=Mus musculus GN=Gpt PE=1 SV=3
Q9CQE8	RTRAF	0.931	4	0.6919	UPF0568 protein C14orf166 homolog OS=Mus musculus PE=1 SV=1
Q8K1Z0	Coq9	0.93	17	0.3484	Ubiquinone biosynthesis protein COQ9, mitochondrial OS=Mus musculus GN=Coq9 PE=1 SV=1
P00920	Ca2 Car2	0.93	8	0.4938	Carbonic anhydrase 2 OS=Mus musculus GN=Ca2 PE=1 SV=4
Q9D0F9	Pgm1 Pgm2	0.928	30	0.06837	Phosphoglucomutase-1 OS=Mus musculus GN=Pgm1 PE=1 SV=4
Q60865	Caprin1 Gpiap Gpiap1 Gpip137 M11s1 Rng105 G5E5	0.928	5	0.278	Caprin-1 OS=Mus musculus GN=Caprin1 PE=1 SV=2
Q8CI51	Pdlim5 Enh	0.928	14	0.3632	PDZ and LIM domain protein 5 OS=Mus musculus GN=Pdlim5 PE=1 SV=4
F6U775	Opa1	0.928	11	0.4162	Dynamin-like 120 kDa protein, mitochondrial (Fragment) OS=Mus musculus GN=Opa1 PE=1 SV=1
O08749	Dld	0.927	40	0.08847	Dihydrolipoyl dehydrogenase, mitochondrial OS=Mus musculus GN=Dld PE=1 SV=2
A0A0R4J135	Selenbp2	0.926	15	0.07367	Selenium-binding protein 2 OS=Mus musculus GN=Selenbp2 PE=1 SV=1
Q62000	Ogn Og	0.926	13	0.2762	Mimecan OS=Mus musculus GN=Ogn PE=1 SV=1
A0A0R4J094	Fahd2a	0.926	3	0.5578	Fumarylacetoacetate hydrolase domain-containing 2A OS=Mus musculus GN=Fahd2a PE=1 SV=1
Q99J39	Mlycd	0.924	8	0.3425	Malonyl-CoA decarboxylase, mitochondrial OS=Mus musculus GN=Mlycd PE=1 SV=1
Q9DCV4	Rmdn1 Fam82b	0.923	11	0.08836	Regulator of microtubule dynamics protein 1 OS=Mus musculus GN=Rmdn1 PE=1 SV=2
Q62446	Fkbp3 Fkbp25	0.923	6	0.3206	Peptidyl-prolyl cis-trans isomerase FKBP3 OS=Mus musculus GN=Fkbp3 PE=1 SV=2
Q9D8Y1	Tmem126a	0.923	3	0.3939	Transmembrane protein 126A OS=Mus musculus GN=Tmem126a PE=1 SV=1
Q8R4N0	Clybl Clb	0.923	16	0.4789	Citrate lyase subunit beta-like protein, mitochondrial OS=Mus musculus GN=Clybl PE=1 SV=2
Q9CQR4	Acot13 Them2	0.922	12	0.2259	Acyl-coenzyme A thioesterase 13 OS=Mus musculus GN=Acot13 PE=1 SV=1
D3YXG6	Arpc2 mCG_114810	0.922	4	0.6219	Arp2/3 complex 34 kDa subunit OS=Mus musculus GN=Arpc2 PE=1 SV=1
P09528	Fth1 Fth	0.922	6	0.6975	Ferritin heavy chain OS=Mus musculus GN=Fth1 PE=1 SV=2
G5E850	Cyb5a Cyb5 mCG_1553	0.921	5	0.06208	Cytochrome b-5, isoform CRA_a OS=Mus musculus GN=Cyb5a PE=1 SV=1
Q9DCZ4	Apoo Fam121b Mic23 Mic26	0.921	7	0.1406	MICOS complex subunit Mic26 OS=Mus musculus GN=Apoo PE=1 SV=2
P47963	Rpl13	0.921	9	0.3951	60S ribosomal protein L13 OS=Mus musculus GN=Rpl13 PE=1 SV=3
E0CXH4	Cmbl	0.921	6	0.405	Carboxymethylenebutenolidase homolog (Fragment) OS=Mus musculus GN=Cmbl PE=1 SV=1
Q8K4Z3	Naxe Aibp Apoa1bp	0.921	4	0.668	NAD(P)H-hydrate epimerase OS=Mus musculus GN=Naxe PE=1 SV=1
A0A0A0MQA5	Tuba4a	0.92	36	0.08584	Tubulin alpha chain (Fragment) OS=Mus musculus GN=Tuba4a PE=1 SV=1
P56382	Atp5f1e Atp5e	0.919	4	0.01695	ATP synthase subunit epsilon, mitochondrial OS=Mus musculus GN=Atp5e PE=1 SV=2
Q9D1G1	Rab1b	0.918	17	0.02468	Ras-related protein Rab-1B OS=Mus musculus GN=Rab1b PE=1 SV=1
Q8BK30	Ndufv3	0.917	7	0.6199	NADH dehydrogenase [ubiquinone] flavoprotein 3, mitochondrial OS=Mus musculus GN=Ndufv3 PE=1 SV=1
A0A0A0MQ68	Gcdh	0.916	5	0.5073	Glutaryl-CoA dehydrogenase, mitochondrial OS=Mus musculus GN=Gcdh PE=1 SV=1
Q6P9R2	Oxsr1 Osr1	0.916	4	0.6348	Serine/threonine-protein kinase OSR1 OS=Mus musculus GN=Oxsr1 PE=1 SV=1
P28654	Dcn	0.915	6	0.4113	Decorin OS=Mus musculus GN=Dcn PE=1 SV=1
Q8BTN3	Tango2 D16H22S680E mCG_131843	0.914	3	0.1433	DNA segment, Chr 16, human D22S680E, expressed, isoform CRA_c OS=Mus musculus GN=Tango2 PE=1 SV=1
A0A0R4J1C5	Atpaf2	0.914	3	0.3353	ATP synthase mitochondrial F1 complex assembly factor 2 OS=Mus musculus GN=Atpaf2 PE=1 SV=1
Q8BRK8	Prkaa2	0.914	5	0.3777	5'-AMP-activated protein kinase catalytic subunit alpha-2 OS=Mus musculus GN=Prkaa2 PE=1 SV=3
Q9Z2U1	Psma5	0.914	4	0.7673	Proteasome subunit alpha type-5 OS=Mus musculus GN=Psma5 PE=1 SV=1
Q9DC61	Pmpca Inpp5e	0.913	8	0.1335	Mitochondrial-processing peptidase subunit alpha OS=Mus musculus GN=Pmpca PE=1 SV=1
P54116	Stom Epb7.2 Epb72	0.912	3	0.1095	Erythrocyte band 7 integral membrane protein OS=Mus musculus GN=Stom PE=1 SV=3
Q9CQN7	Mrpl41	0.912	4	0.6237	39S ribosomal protein L41, mitochondrial OS=Mus musculus GN=Mrpl41 PE=1 SV=1
P45376	Akr1b1 Akr1b3 Aldor1 Aldr1	0.911	13	0.08724	Aldose reductase OS=Mus musculus GN=Akr1b1 PE=1 SV=3
Q99NB1	Acss1 Acas2 Acas2l	0.911	32	0.1209	Acetyl-coenzyme A synthetase 2-like, mitochondrial OS=Mus musculus GN=Acss1 PE=1 SV=1
Q8R2K3	Ssbp1 mCG_15097	0.91	5	0.4879	Single-stranded DNA binding protein 1 OS=Mus musculus GN=Ssbp1 PE=1 SV=1
P05201	Got1	0.909	36	0.1202	Aspartate aminotransferase, cytoplasmic OS=Mus musculus GN=Got1 PE=1 SV=3
Q8BP47	Nars	0.909	4	0.1532	Asparagine--tRNA ligase, cytoplasmic OS=Mus musculus GN=Nars PE=1 SV=2
Q4ZJM7	Otol1 Gm414	0.909	4	0.571	Otolin-1 OS=Mus musculus GN=Otol1 PE=1 SV=2
Q9D5T0	Atad1	0.908	4	0.6724	ATPase family AAA domain-containing protein 1 OS=Mus musculus GN=Atad1 PE=1 SV=1
Q924X2	Cpt1b	0.907	22	9.544e-05	Carnitine O-palmitoyltransferase 1, muscle isoform OS=Mus musculus GN=Cpt1b PE=1 SV=1
H7BX88	Crat	0.907	22	0.01052	Carnitine O-acetyltransferase OS=Mus musculus GN=Crat PE=1 SV=1
A0A0R3P9C8	Ndufa9	0.907	24	0.189	NADH dehydrogenase [ubiquinone] 1 alpha subcomplex subunit 9, mitochondrial OS=Mus musculus GN=Ndufa9 PE=1 SV=1
P28474	Adh5 Adh-2 Adh2	0.907	6	0.321	Alcohol dehydrogenase class-3 OS=Mus musculus GN=Adh5 PE=1 SV=3
Q6PDM2	Srsf1 Sfrs1	0.907	7	0.46	Serine/arginine-rich splicing factor 1 OS=Mus musculus GN=Srsf1 PE=1 SV=3
Q9JI39	Abcb10	0.906	3	0.2308	ATP-binding cassette sub-family B member 10, mitochondrial OS=Mus musculus GN=Abcb10 PE=1 SV=1
Q56A07	Scn2b Gm183	0.905	5	0.03302	Sodium channel subunit beta-2 OS=Mus musculus GN=Scn2b PE=1 SV=1
Q9CXJ4	Abcb8	0.905	8	0.3609	ATP-binding cassette sub-family B member 8, mitochondrial OS=Mus musculus GN=Abcb8 PE=1 SV=1
P36552	Cpox Cpo	0.905	4	0.3859	Oxygen-dependent coproporphyrinogen-III oxidase, mitochondrial OS=Mus musculus GN=Cpox PE=1 SV=2
P50544	Acadvl Vlcad	0.904	53	0.1804	Very long-chain specific acyl-CoA dehydrogenase, mitochondrial OS=Mus musculus GN=Acadvl PE=1 SV=3
O70622	Rtn2 Nspl1	0.904	3	0.2744	Reticulon-2 OS=Mus musculus GN=Rtn2 PE=1 SV=1
Q9CPV4	Glod4	0.904	14	0.3529	Glyoxalase domain-containing protein 4 OS=Mus musculus GN=Glod4 PE=1 SV=1
Q6XPS7	Tha1 Gly1	0.903	5	0.03823	L-threonine aldolase OS=Mus musculus GN=Tha1 PE=1 SV=1
P99029	Prdx5 Prdx6	0.903	28	0.06692	Peroxiredoxin-5, mitochondrial OS=Mus musculus GN=Prdx5 PE=1 SV=2
Q7TMG8	Nipsnap2 Gbas	0.903	28	0.1303	Glioblastoma amplified sequence OS=Mus musculus GN=Nipsnap2 PE=1 SV=1
P31428	Dpep1 Mbd1 Rdp	0.903	3	0.6034	Dipeptidase 1 OS=Mus musculus GN=Dpep1 PE=1 SV=2
D3YWR7	Qdpr	0.902	7	0.3694	Dihydropteridine reductase OS=Mus musculus GN=Qdpr PE=1 SV=1
G3UXX3	Spr	0.902	7	0.5964	Sepiapterin reductase OS=Mus musculus GN=Spr PE=1 SV=1
A0A0R4J1R7	Pcbd2	0.901	4	0.107	Pterin-4-alpha-carbinolamine dehydratase 2 OS=Mus musculus GN=Pcbd2 PE=1 SV=1
Q8BMF3	Me3	0.9	12	0.006265	NADP-dependent malic enzyme, mitochondrial OS=Mus musculus GN=Me3 PE=1 SV=2
Q8K010	Oplah	0.899	5	0.05528	5-oxoprolinase OS=Mus musculus GN=Oplah PE=1 SV=1
Q6ZQ73	Cand2 Kiaa0667 Tip120b	0.898	18	0.06378	Cullin-associated NEDD8-dissociated protein 2 OS=Mus musculus GN=Cand2 PE=1 SV=2
G5E8R4	Ppp6r3 Saps3 mCG_3896	0.898	5	0.1666	SAPS domain family, member 3, isoform CRA_c OS=Mus musculus GN=Ppp6r3 PE=1 SV=1
Q04857	Col6a1	0.898	18	0.2233	Collagen alpha-1(VI) chain OS=Mus musculus GN=Col6a1 PE=1 SV=1
Q9CRA2	Pdlim5	0.897	16	0.1154	PDZ and LIM domain protein 5 OS=Mus musculus GN=Pdlim5 PE=1 SV=1
Q9CQZ5	Ndufa6	0.896	13	0.05016	NADH dehydrogenase [ubiquinone] 1 alpha subcomplex subunit 6 OS=Mus musculus GN=Ndufa6 PE=1 SV=1
A0A1W2P7J1	Coq10a	0.896	7	0.1046	Coenzyme Q10A OS=Mus musculus GN=Coq10a PE=1 SV=1
P56375	Acyp2 Acyp	0.895	8	0.009793	Acylphosphatase-2 OS=Mus musculus GN=Acyp2 PE=1 SV=2
P84084	Arf5	0.894	3	0.1211	ADP-ribosylation factor 5 OS=Mus musculus GN=Arf5 PE=1 SV=2
Q8BH95	Echs1	0.894	27	0.1568	Enoyl-CoA hydratase, mitochondrial OS=Mus musculus GN=Echs1 PE=1 SV=1
G5E902	Slc25a3 mCG_10343	0.893	37	0.0003421	MCG10343, isoform CRA_b OS=Mus musculus GN=Slc25a3 PE=1 SV=1
D3Z041	Acsl1	0.893	49	0.0781	Long-chain-fatty-acid--CoA ligase 1 OS=Mus musculus GN=Acsl1 PE=1 SV=1
Q91WS0	Cisd1 D10Ertd214e Zcd1	0.892	11	0.001371	CDGSH iron-sulfur domain-containing protein 1 OS=Mus musculus GN=Cisd1 PE=1 SV=1
Q9QYB1	Clic4	0.892	8	0.4497	Chloride intracellular channel protein 4 OS=Mus musculus GN=Clic4 PE=1 SV=3
Q8C0L0	Tmx4 D2Bwg1356e Kiaa1162 Txndc13	0.892	4	0.5889	Thioredoxin-related transmembrane protein 4 OS=Mus musculus GN=Tmx4 PE=1 SV=2
Q61792	Lasp1 Mln50	0.891	4	0.6805	LIM and SH3 domain protein 1 OS=Mus musculus GN=Lasp1 PE=1 SV=1
Q9DC70	Ndufs7	0.89	21	0.1162	NADH dehydrogenase [ubiquinone] iron-sulfur protein 7, mitochondrial OS=Mus musculus GN=Ndufs7 PE=1 SV=1
A0A1Y7VL34	Dtna mCG_140483	0.89	7	0.1372	Dystrobrevin OS=Mus musculus GN=Dtna PE=1 SV=1
Q8C6K9	Col6a6	0.89	5	0.3179	Collagen alpha-6(VI) chain OS=Mus musculus GN=Col6a6 PE=1 SV=2
A0A0N4SVK8	Adprhl1	0.89	15	0.4091	[Protein ADP-ribosylarginine] hydrolase-like protein 1 OS=Mus musculus GN=Adprhl1 PE=1 SV=1
Q9R0M4	Podxl Pclp1	0.89	3	0.5358	Podocalyxin OS=Mus musculus GN=Podxl PE=1 SV=2
Q91Z53	Grhpr Glxr	0.889	9	0.3344	Glyoxylate reductase/hydroxypyruvate reductase OS=Mus musculus GN=Grhpr PE=1 SV=1
H3BJL6	Esd	0.889	4	0.4688	S-formylglutathione hydrolase OS=Mus musculus GN=Esd PE=1 SV=1
Q9WUM3	Coro1b	0.888	3	0.4724	Coronin-1B OS=Mus musculus GN=Coro1b PE=1 SV=1
Q9DBB8	Dhdh	0.888	4	0.5916	Trans-1,2-dihydrobenzene-1,2-diol dehydrogenase OS=Mus musculus GN=Dhdh PE=1 SV=1
Q8BH86	Dglucy	0.887	8	0.007948	D-glutamate cyclase, mitochondrial OS=Mus musculus GN=Dglucy PE=1 SV=1
P16125	Ldhb Ldh-2 Ldh2	0.887	41	0.03706	L-lactate dehydrogenase B chain OS=Mus musculus GN=Ldhb PE=1 SV=2
Q62048	Pea15 Pea15a	0.887	3	0.4117	Astrocytic phosphoprotein PEA-15 OS=Mus musculus GN=Pea15 PE=1 SV=1
Q4FE56	Usp9x	0.885	3	0.7274	Probable ubiquitin carboxyl-terminal hydrolase FAF-X OS=Mus musculus GN=Usp9x PE=1 SV=1
Q8BZF8	Pgm5	0.883	14	0.001875	Phosphoglucomutase-like protein 5 OS=Mus musculus GN=Pgm5 PE=1 SV=2
P11798	Camk2a	0.883	5	0.1529	Calcium/calmodulin-dependent protein kinase type II subunit alpha OS=Mus musculus GN=Camk2a PE=1 SV=2
P17563	Selenbp1 Lpsb	0.881	21	0.0007914	Selenium-binding protein 1 OS=Mus musculus GN=Selenbp1 PE=1 SV=2
A0A1Y7VMA0	Nqo2	0.88	3	0.0407	Ribosyldihydronicotinamide dehydrogenase [quinone] (Fragment) OS=Mus musculus GN=Nqo2 PE=1 SV=1
P06801	Me1 Mod-1 Mod1	0.88	5	0.2078	NADP-dependent malic enzyme OS=Mus musculus GN=Me1 PE=1 SV=2
P10518	Alad Lv	0.88	4	0.4723	Delta-aminolevulinic acid dehydratase OS=Mus musculus GN=Alad PE=1 SV=1
Q9CQX8	Mrps36	0.879	6	0.2774	28S ribosomal protein S36, mitochondrial OS=Mus musculus GN=Mrps36 PE=1 SV=1
Q91YT0	Ndufv1	0.878	19	0.2607	NADH dehydrogenase [ubiquinone] flavoprotein 1, mitochondrial OS=Mus musculus GN=Ndufv1 PE=1 SV=1
E9PZ00	Psap	0.878	6	0.3111	Prosaposin OS=Mus musculus GN=Psap PE=1 SV=1
P62259	Ywhae	0.877	40	0.02399	14-3-3 protein epsilon OS=Mus musculus GN=Ywhae PE=1 SV=1
Q9DB60	Prxl2b Fam213b	0.876	3	0.4174	Prostamide/prostaglandin F synthase OS=Mus musculus GN=Fam213b PE=1 SV=1
P63028	Tpt1 Trt	0.875	8	0.3051	Translationally-controlled tumor protein OS=Mus musculus GN=Tpt1 PE=1 SV=1
P14685	Psmd3 P91a Tstap91a	0.873	17	0.04418	26S proteasome non-ATPase regulatory subunit 3 OS=Mus musculus GN=Psmd3 PE=1 SV=3
P0DP26	Calm1 Calm Cam Cam1	0.873	17	0.07318	Calmodulin-1 OS=Mus musculus GN=Calm1 PE=1 SV=1
G5E8R3	Pcx mCG_8397	0.872	16	0.02244	Pyruvate carboxylase OS=Mus musculus GN=Pcx PE=1 SV=1
Q9D1G3	Hhatl Gup1 Kiaa1173	0.872	8	0.1462	Protein-cysteine N-palmitoyltransferase HHAT-like protein OS=Mus musculus GN=Hhatl PE=1 SV=2
Q9D819	Ppa1 Pp Pyp	0.871	8	0.4017	Inorganic pyrophosphatase OS=Mus musculus GN=Ppa1 PE=1 SV=1
A6H611	Mipep	0.869	3	0.3179	Mitochondrial intermediate peptidase OS=Mus musculus GN=Mipep PE=1 SV=1
Q9JHW2	Nit2 D16Ertd502e	0.868	5	0.03128	Omega-amidase NIT2 OS=Mus musculus GN=Nit2 PE=1 SV=1
Q505D7	Opa3	0.867	3	0.2804	Optic atrophy 3 protein homolog OS=Mus musculus GN=Opa3 PE=1 SV=1
Q91V41	Rab14	0.866	7	0.002537	Ras-related protein Rab-14 OS=Mus musculus GN=Rab14 PE=1 SV=3
Q9CWJ9	Atic Purh	0.866	11	0.04696	Bifunctional purine biosynthesis protein PURH OS=Mus musculus GN=Atic PE=1 SV=2
Q6GT24	Prdx6	0.865	25	0.05667	Peroxiredoxin-6 OS=Mus musculus GN=Prdx6 PE=1 SV=1
P59017	Bcl2l13 Mil1	0.865	12	0.08607	Bcl-2-like protein 13 OS=Mus musculus GN=Bcl2l13 PE=1 SV=2
Q6PHN9	Rab35	0.864	3	0.06266	Ras-related protein Rab-35 OS=Mus musculus GN=Rab35 PE=1 SV=1
O70435	Psma3	0.864	6	0.1716	Proteasome subunit alpha type-3 OS=Mus musculus GN=Psma3 PE=1 SV=3
Q921G7	Etfdh	0.863	38	8.874e-05	Electron transfer flavoprotein-ubiquinone oxidoreductase, mitochondrial OS=Mus musculus GN=Etfdh PE=1 SV=1
O88587	Comt Comt1	0.863	5	0.02085	Catechol O-methyltransferase OS=Mus musculus GN=Comt PE=1 SV=2
Q61081	Cdc37	0.862	10	0.3136	Hsp90 co-chaperone Cdc37 OS=Mus musculus GN=Cdc37 PE=1 SV=1
Q9CQ91	Ndufa3	0.861	9	0.3779	NADH dehydrogenase [ubiquinone] 1 alpha subcomplex subunit 3 OS=Mus musculus GN=Ndufa3 PE=1 SV=1
O09131	Gsto1 Gstx Gtsttl	0.86	15	0.0001028	Glutathione S-transferase omega-1 OS=Mus musculus GN=Gsto1 PE=1 SV=2
P06745	Gpi Gpi1	0.86	20	0.00775	Glucose-6-phosphate isomerase OS=Mus musculus GN=Gpi PE=1 SV=4
A2CG35	Rab12	0.859	4	0.004669	Ras-related protein Rab-12 OS=Mus musculus GN=Rab12 PE=1 SV=1
P23242	Gja1 Cxn-43	0.859	6	0.4562	Gap junction alpha-1 protein OS=Mus musculus GN=Gja1 PE=1 SV=2
O35114	Scarb2	0.858	4	0.1315	Lysosome membrane protein 2 OS=Mus musculus GN=Scarb2 PE=1 SV=3
J3QMG3	Vdac3	0.857	20	0.0006771	Voltage-dependent anion-selective channel protein 3 OS=Mus musculus GN=Vdac3 PE=1 SV=1
A0A1B0GSX0	Ldha mCG_19938	0.856	24	0.05846	L-lactate dehydrogenase OS=Mus musculus GN=Ldha PE=1 SV=1
Q9CR24	Nudt8	0.856	4	0.3163	Nucleoside diphosphate-linked moiety X motif 8 OS=Mus musculus GN=Nudt8 PE=1 SV=1
Q8BGH2	Samm50	0.855	14	0.004715	Sorting and assembly machinery component 50 homolog OS=Mus musculus GN=Samm50 PE=1 SV=1
P63328	Ppp3ca Calna	0.855	4	0.02321	Serine/threonine-protein phosphatase 2B catalytic subunit alpha isoform OS=Mus musculus GN=Ppp3ca PE=1 SV=1
Q60936	Coq8a Adck3 Cabc1	0.855	12	0.1053	Atypical kinase COQ8A, mitochondrial OS=Mus musculus GN=Coq8a PE=1 SV=2
P48758	Cbr1 Cbr	0.852	6	0.2516	Carbonyl reductase [NADPH] 1 OS=Mus musculus GN=Cbr1 PE=1 SV=3
Q9R1P0	Psma4	0.852	3	0.4052	Proteasome subunit alpha type-4 OS=Mus musculus GN=Psma4 PE=1 SV=1
Q9Z1A1	Tfg mCG_130891	0.851	6	0.1512	TFG protein OS=Mus musculus GN=Tfg PE=1 SV=1
P62932	Fbxo40	0.85	4	0.2676	F-box only protein 40 OS=Mus musculus GN=Fbxo40 PE=1 SV=1
P62141	Ppp1cb	0.849	6	0.1359	Serine/threonine-protein phosphatase PP1-beta catalytic subunit OS=Mus musculus GN=Ppp1cb PE=1 SV=3
Q9R112	Sqor Sqrdl	0.848	6	0.08729	Sulfide:quinone oxidoreductase, mitochondrial OS=Mus musculus GN=Sqor PE=1 SV=3
Q91ZA3	Pcca	0.847	31	0.005205	Propionyl-CoA carboxylase alpha chain, mitochondrial OS=Mus musculus GN=Pcca PE=1 SV=2
G3UX26	Vdac2	0.847	15	0.006329	Voltage-dependent anion-selective channel protein 2 OS=Mus musculus GN=Vdac2 PE=1 SV=1
Q5M8N4	Sdr39u1	0.846	4	0.00629	Epimerase family protein SDR39U1 OS=Mus musculus GN=Sdr39u1 PE=1 SV=1
Q9WUM5	Suclg1	0.846	8	0.2241	Succinate--CoA ligase [ADP/GDP-forming] subunit alpha, mitochondrial OS=Mus musculus GN=Suclg1 PE=1 SV=4
Q9WUR9	Ak4 Ak-4 Ak3b Ak3l1	0.846	7	0.2357	Adenylate kinase 4, mitochondrial OS=Mus musculus GN=Ak4 PE=1 SV=1
Q3TMN1	Metap2 METAP2	0.846	4	0.5465	Methionine aminopeptidase 2 OS=Mus musculus GN=Metap2 PE=1 SV=1
Q9ER35	Fn3k	0.843	3	0.3666	Fructosamine-3-kinase OS=Mus musculus GN=Fn3k PE=1 SV=1
P50462	Csrp3 Clp Mlp	0.842	13	0.1296	Cysteine and glycine-rich protein 3 OS=Mus musculus GN=Csrp3 PE=1 SV=1
P05202	Got2 Got-2	0.841	41	1.76e-05	Aspartate aminotransferase, mitochondrial OS=Mus musculus GN=Got2 PE=1 SV=1
P51637	Cav3	0.841	6	0.2799	Caveolin-3 OS=Mus musculus GN=Cav3 PE=1 SV=1
P68040	Rack1 Gnb2-rs1 Gnb2l1	0.84	6	0.3949	Receptor of activated protein C kinase 1 OS=Mus musculus GN=Rack1 PE=1 SV=3
Q91VT4	Cbr4	0.839	3	0.2468	Carbonyl reductase family member 4 OS=Mus musculus GN=Cbr4 PE=1 SV=2
Q9R0C0	Bloc1s6 P2 Pa Pldn	0.838	3	0.1222	Biogenesis of lysosome-related organelles complex 1 subunit 6 OS=Mus musculus GN=Bloc1s6 PE=1 SV=1
P26443	Glud1 Glud	0.837	23	0.000125	Glutamate dehydrogenase 1, mitochondrial OS=Mus musculus GN=Glud1 PE=1 SV=1
F6VW30	Ywhaq	0.837	11	0.005631	14-3-3 protein theta (Fragment) OS=Mus musculus GN=Ywhaq PE=1 SV=1
F2Z456	Cyb5r3	0.837	7	0.07408	NADH-cytochrome b5 reductase OS=Mus musculus GN=Cyb5r3 PE=1 SV=1
Q3UE92	Xpnpep1 mCG_20868	0.837	4	0.2991	X-prolyl aminopeptidase (Aminopeptidase P) 1, soluble, isoform CRA_b OS=Mus musculus GN=Xpnpep1 PE=1 SV=1
Q9CQJ6	Denr	0.836	4	0.1389	Density-regulated protein OS=Mus musculus GN=Denr PE=1 SV=1
Q8CG76	Akr7a2 Afar Akr7a5	0.832	6	0.05809	Aflatoxin B1 aldehyde reductase member 2 OS=Mus musculus GN=Akr7a2 PE=1 SV=3
Q8R164	Bphl	0.832	4	0.08199	Valacyclovir hydrolase OS=Mus musculus GN=Bphl PE=1 SV=1
Q9Z2M7	Pmm2	0.829	5	0.103	Phosphomannomutase 2 OS=Mus musculus GN=Pmm2 PE=1 SV=1
P35564	Canx	0.828	22	0.03956	Calnexin OS=Mus musculus GN=Canx PE=1 SV=1
G5E895	Akr1b10 mCG_142264	0.828	6	0.0768	Aldo-keto reductase family 1, member B10 (aldose reductase) OS=Mus musculus GN=Akr1b10 PE=1 SV=1
P30416	Fkbp4 Fkpb52	0.828	12	0.1451	Peptidyl-prolyl cis-trans isomerase FKBP4 OS=Mus musculus GN=Fkbp4 PE=1 SV=5
P49443	Ppm1a Pppm1a	0.827	5	0.01464	Protein phosphatase 1A OS=Mus musculus GN=Ppm1a PE=1 SV=1
O08759	Ube3a	0.827	5	0.242	Ubiquitin-protein ligase E3A OS=Mus musculus GN=Ube3a PE=1 SV=2
P24472	Gsta4 Gsta	0.826	9	0.00598	Glutathione S-transferase A4 OS=Mus musculus GN=Gsta4 PE=1 SV=3
A0A1Y7VJZ2	Gstz1 mCG_17472	0.825	3	0.2419	Glutathione transferase zeta 1 (Maleylacetoacetate isomerase), isoform CRA_c OS=Mus musculus GN=Gstz1 PE=1 SV=1
Q3TC33	Ccdc127	0.825	3	0.3192	Coiled-coil domain-containing protein 127 OS=Mus musculus GN=Ccdc127 PE=1 SV=2
A0A0R4J0I6	Acad11	0.825	3	0.5824	Acyl-CoA dehydrogenase family member 11 OS=Mus musculus GN=Acad11 PE=1 SV=1
J3QMN4	Txnrd2	0.824	7	0.0782	Thioredoxin reductase 2, mitochondrial OS=Mus musculus GN=Txnrd2 PE=1 SV=1
Q3V132	Slc25a31 Aac4 Ant4 Sfec	0.819	10	0.01328	ADP/ATP translocase 4 OS=Mus musculus GN=Slc25a31 PE=1 SV=1
D3YV69	Rab6a	0.818	6	0.2618	Ras-related protein Rab-6A OS=Mus musculus GN=Rab6a PE=1 SV=1
P47738	Aldh2 Ahd-1 Ahd1	0.817	23	6.737e-08	Aldehyde dehydrogenase, mitochondrial OS=Mus musculus GN=Aldh2 PE=1 SV=1
Q3TCH7	Cul4a	0.817	3	0.2831	Cullin-4A OS=Mus musculus GN=Cul4a PE=1 SV=1
Q99LB2	Dhrs4 D14Ucla2	0.816	5	0.1947	Dehydrogenase/reductase SDR family member 4 OS=Mus musculus GN=Dhrs4 PE=1 SV=3
Q01149	Col1a2 Cola2	0.815	17	0.03458	Collagen alpha-2(I) chain OS=Mus musculus GN=Col1a2 PE=1 SV=2
O09061	Psmb1	0.815	4	0.062	Proteasome subunit beta type-1 OS=Mus musculus GN=Psmb1 PE=1 SV=1
Q9CQH7	Btf3l4	0.813	3	0.4889	Transcription factor BTF3 homolog 4 OS=Mus musculus GN=Btf3l4 PE=1 SV=1
Q7TMX5	Shq1	0.809	4	0.2071	Protein SHQ1 homolog OS=Mus musculus GN=Shq1 PE=1 SV=2
Q8BW75	Maob	0.808	5	0.1094	Amine oxidase [flavin-containing] B OS=Mus musculus GN=Maob PE=1 SV=4
P55258	Rab8a Mel Rab8	0.807	4	0.003238	Ras-related protein Rab-8A OS=Mus musculus GN=Rab8a PE=1 SV=2
Z4YKT6	Dhrs7b	0.807	3	0.204	Dehydrogenase/reductase SDR family member 7B OS=Mus musculus GN=Dhrs7b PE=1 SV=1
Q3TGU7	Pa2g4 mCG_18690	0.806	4	0.008133	Proliferation-associated 2G4 OS=Mus musculus GN=Pa2g4 PE=1 SV=1
Q99M01	Fars2 Fars1	0.805	4	0.2751	Phenylalanine--tRNA ligase, mitochondrial OS=Mus musculus GN=Fars2 PE=1 SV=1
Q71RI9	Kyat3 Ccbl2 Kat3	0.805	4	0.4333	Kynurenine--oxoglutarate transaminase 3 OS=Mus musculus GN=Kyat3 PE=1 SV=1
Q9QYI5	Dnajb2 Dnajb10	0.805	6	0.4536	DnaJ homolog subfamily B member 2 OS=Mus musculus GN=Dnajb2 PE=1 SV=3
P51881	Slc25a5 Ant2	0.804	27	5.73e-05	ADP/ATP translocase 2 OS=Mus musculus GN=Slc25a5 PE=1 SV=3
P05132	Prkaca Pkaca	0.803	3	0.4863	cAMP-dependent protein kinase catalytic subunit alpha OS=Mus musculus GN=Prkaca PE=1 SV=3
Q91YP0	L2hgdh	0.802	11	0.2116	L-2-hydroxyglutarate dehydrogenase, mitochondrial OS=Mus musculus GN=L2hgdh PE=1 SV=1
Q8BWF0	Aldh5a1	0.8	10	0.05595	Succinate-semialdehyde dehydrogenase, mitochondrial OS=Mus musculus GN=Aldh5a1 PE=1 SV=1
Q9JHI5	Ivd	0.797	30	1.013e-06	Isovaleryl-CoA dehydrogenase, mitochondrial OS=Mus musculus GN=Ivd PE=1 SV=1
Q8QZT1	Acat1	0.797	31	0.0001293	Acetyl-CoA acetyltransferase, mitochondrial OS=Mus musculus GN=Acat1 PE=1 SV=1
Q9D020	Nt5c3a Nt5c3	0.797	14	0.02494	Cytosolic 5'-nucleotidase 3A OS=Mus musculus GN=Nt5c3a PE=1 SV=4
Q8BLF1	Nceh1 Aadacl1 Kiaa1363	0.797	8	0.08569	Neutral cholesterol ester hydrolase 1 OS=Mus musculus GN=Nceh1 PE=1 SV=1
Q9WUB3	Pygm	0.796	73	1.729e-06	Glycogen phosphorylase, muscle form OS=Mus musculus GN=Pygm PE=1 SV=3
Q9CQ65	Mtap	0.795	5	0.08124	S-methyl-5'-thioadenosine phosphorylase OS=Mus musculus GN=Mtap PE=1 SV=1
G5E8J6	Hrc mCG_23168	0.792	20	0.07806	Histidine rich calcium binding protein, isoform CRA_a OS=Mus musculus GN=Hrc PE=1 SV=1
O08804	Serpinb6b mCG_17890	0.79	7	0.178	NK13 OS=Mus musculus GN=Serpinb6b PE=1 SV=2
Q9EQ20	Aldh6a1	0.788	32	0.0006534	Methylmalonate-semialdehyde dehydrogenase [acylating], mitochondrial OS=Mus musculus GN=Aldh6a1 PE=1 SV=1
P19639	Gstm3	0.786	10	0.03735	Glutathione S-transferase Mu 3 OS=Mus musculus GN=Gstm3 PE=1 SV=2
A0A0R4J023	Auh	0.785	6	0.216	Methylglutaconyl-CoA hydratase, mitochondrial OS=Mus musculus GN=Auh PE=1 SV=1
Q9CR62	Slc25a11	0.784	8	0.001375	Mitochondrial 2-oxoglutarate/malate carrier protein OS=Mus musculus GN=Slc25a11 PE=1 SV=3
O55234	Psmb5	0.783	5	0.09686	Proteasome subunit beta type-5 OS=Mus musculus GN=Psmb5 PE=1 SV=3
Q9CPQ1	Cox6c	0.782	17	0.2449	Cytochrome c oxidase subunit 6C OS=Mus musculus GN=Cox6c PE=1 SV=3
D3Z3F4	Mtx1	0.776	6	0.26	Metaxin-1 (Fragment) OS=Mus musculus GN=Mtx1 PE=1 SV=2
E9QNT8	Ank1	0.774	5	0.1334	Ankyrin-1 OS=Mus musculus GN=Ank1 PE=1 SV=1
O88441	Mtx2 MNCb-0780	0.773	5	0.1332	Metaxin-2 OS=Mus musculus GN=Mtx2 PE=1 SV=1
P55264	Adk	0.768	7	0.188	Adenosine kinase OS=Mus musculus GN=Adk PE=1 SV=2
Q91V16	Etfrf1 Lyrm5	0.766	3	0.4165	Electron transfer flavoprotein regulatory factor 1 OS=Mus musculus GN=Etfrf1 PE=1 SV=1
Q9D7J9	Echdc3	0.765	4	0.2056	Enoyl-CoA hydratase domain-containing protein 3, mitochondrial OS=Mus musculus GN=Echdc3 PE=1 SV=1
P08121	Col3a1	0.765	3	0.2989	Collagen alpha-1(III) chain OS=Mus musculus GN=Col3a1 PE=1 SV=4
Q07417	Acads	0.764	19	4.382e-06	Short-chain specific acyl-CoA dehydrogenase, mitochondrial OS=Mus musculus GN=Acads PE=1 SV=2
P20108	Prdx3 Aop1 Mer5	0.762	10	0.001096	Thioredoxin-dependent peroxide reductase, mitochondrial OS=Mus musculus GN=Prdx3 PE=1 SV=1
B1AXP6	Tomm5 Tom5	0.762	4	0.01586	Mitochondrial import receptor subunit TOM5 homolog OS=Mus musculus GN=Tomm5 PE=3 SV=1
Q60994	Adipoq Acdc Acrp30 Apm1	0.756	3	0.1765	Adiponectin OS=Mus musculus GN=Adipoq PE=1 SV=2
Q05D44	Eif5b If2	0.755	3	0.007215	Eukaryotic translation initiation factor 5B OS=Mus musculus GN=Eif5b PE=1 SV=2
Q8QZS1	Hibch	0.75	17	0.0004949	3-hydroxyisobutyryl-CoA hydrolase, mitochondrial OS=Mus musculus GN=Hibch PE=1 SV=1
Q9WUZ7	Sh3bgr	0.75	9	0.1758	SH3 domain-binding glutamic acid-rich protein OS=Mus musculus GN=Sh3bgr PE=1 SV=1
Q8R3F5	Mcat Mt	0.738	4	0.1333	Malonyl-CoA-acyl carrier protein transacylase, mitochondrial OS=Mus musculus GN=Mcat PE=1 SV=3
P35505	Fah	0.737	3	0.06272	Fumarylacetoacetase OS=Mus musculus GN=Fah PE=1 SV=2
Q9DCM2	Gstk1	0.734	14	0.004012	Glutathione S-transferase kappa 1 OS=Mus musculus GN=Gstk1 PE=1 SV=3
Q8BGC4	Zadh2 Ptgr3	0.733	4	0.162	Prostaglandin reductase-3 OS=Mus musculus GN=Zadh2 PE=1 SV=1
F6TQW2	Ighg2c	0.732	4	0.3506	Immunoglobulin heavy constant gamma 2C (Fragment) OS=Mus musculus GN=Ighg2c PE=1 SV=2
P85094	Isoc2a Isoc2	0.73	3	0.4135	Isochorismatase domain-containing protein 2A OS=Mus musculus GN=Isoc2a PE=1 SV=1
E9Q9K5	Trdn	0.726	3	0.354	Triadin OS=Mus musculus GN=Trdn PE=1 SV=1
Q9JLH8	Tmod4	0.725	5	0.03195	Tropomodulin-4 OS=Mus musculus GN=Tmod4 PE=2 SV=1
Q61554	Fbn1 Fbn-1	0.722	9	0.04222	Fibrillin-1 OS=Mus musculus GN=Fbn1 PE=1 SV=2
Q64442	Sord Sdh1	0.719	3	0.002358	Sorbitol dehydrogenase OS=Mus musculus GN=Sord PE=1 SV=3
Q8CHT0	Aldh4a1	0.718	20	0.000334	Delta-1-pyrroline-5-carboxylate dehydrogenase, mitochondrial OS=Mus musculus GN=Aldh4a1 PE=1 SV=3
P11087	Col1a1 Cola1	0.716	14	0.0119	Collagen alpha-1(I) chain OS=Mus musculus GN=Col1a1 PE=1 SV=4
Q9D6U8	Fam162a E2ig5	0.701	4	0.009213	Protein FAM162A OS=Mus musculus GN=Fam162a PE=1 SV=1
Q9JK42	Pdk2	0.699	8	0.002449	[Pyruvate dehydrogenase (acetyl-transferring)] kinase isozyme 2, mitochondrial OS=Mus musculus GN=Pdk2 PE=1 SV=2
Q9D6K8	Fundc2 Hcbp6	0.696	3	0.1536	FUN14 domain-containing protein 2 OS=Mus musculus GN=Fundc2 PE=1 SV=1
Q61425	Hadh Hadhsc Mschad Schad	0.678	52	2.235e-05	Hydroxyacyl-coenzyme A dehydrogenase, mitochondrial OS=Mus musculus GN=Hadh PE=1 SV=2
Q9JIF9	Myot Myo Ttid	0.672	7	0.0006351	Myotilin OS=Mus musculus GN=Myot PE=1 SV=1
Q9Z2Z6	Slc25a20 Cac Cact	0.671	9	0.004032	Mitochondrial carnitine/acylcarnitine carrier protein OS=Mus musculus GN=Slc25a20 PE=1 SV=1
Q9CQC9	Sar1b Sara1b Sara2	0.671	4	0.2237	GTP-binding protein SAR1b OS=Mus musculus GN=Sar1b PE=1 SV=1
P15626	Gstm2	0.665	19	4.592e-07	Glutathione S-transferase Mu 2 OS=Mus musculus GN=Gstm2 PE=1 SV=2
Q78IK2	Atp5md Dapit Usmg5	0.66	5	0.09932	Up-regulated during skeletal muscle growth protein 5 OS=Mus musculus GN=Usmg5 PE=1 SV=1
Q9Z0F7	Sncg Persyn	0.659	3	0.267	Gamma-synuclein OS=Mus musculus GN=Sncg PE=1 SV=1
A0A1B0GT63	Tmem143	0.656	4	0.0001935	Transmembrane protein 143 OS=Mus musculus GN=Tmem143 PE=1 SV=1
P54071	Idh2	0.651	90	1.11e-16	Isocitrate dehydrogenase [NADP], mitochondrial OS=Mus musculus GN=Idh2 PE=1 SV=3
G3XA66	Mtx1	0.647	3	0.3812	Metaxin-1 (Fragment) OS=Mus musculus GN=Mtx1 PE=1 SV=1
F7A8H6	gpx4	0.643	5	0.01032	Glutathione peroxidase OS=Mus musculus GN=Gpx4 PE=1 SV=1
Q61239	Fnta	0.638	3	0.1472	Protein farnesyltransferase/geranylgeranyltransferase type-1 subunit alpha OS=Mus musculus GN=Fnta PE=1 SV=1
D3Z7X0	Acad12 mCG_142036	0.636	18	1.268e-05	Acyl-Coenzyme A dehydrogenase family, member 12 OS=Mus musculus GN=Acad12 PE=1 SV=1
A0A075B5P2	Igkc	0.627	4	0.01732	Immunoglobulin kappa constant (Fragment) OS=Mus musculus GN=Igkc PE=1 SV=1
F8WIR1	Ctsd	0.61	8	0.009682	Cathepsin D OS=Mus musculus GN=Ctsd PE=1 SV=2
E9Q5L3	Acadsb	0.589	3	0.06819	Short/branched chain-specific acyl-CoA dehydrogenase, mitochondrial OS=Mus musculus GN=Acadsb PE=1 SV=1
Q8R404	Mic13 Qil1	0.571	3	0.2876	MICOS complex subunit MIC13 OS=Mus musculus GN=Mic13 PE=1 SV=1
Q80XN0	Bdh1 Bdh	0.561	11	0.002474	D-beta-hydroxybutyrate dehydrogenase, mitochondrial OS=Mus musculus GN=Bdh1 PE=1 SV=2
Q9QUK9	Try5	0.543	8	0.0002155	MCG15083 OS=Mus musculus GN=Try5 PE=1 SV=1												2	1	0.01	2
D3YVP5	Gstm7	0.52	7	0.007062	Glutathione S-transferase Mu 7 OS=Mus musculus GN=Gstm7 PE=1 SV=1												1.5	0.584963	0.05	1.30103
A0A1B0GT92	Gys1	0.492	5	0.03826	Glycogen [starch] synthase OS=Mus musculus GN=Gys1 PE=1 SV=1												Fold	LogFold	pValu	LogpVal

## Sheet: 8week
Accession	Gene Name	FC (MI 8W/Sham)	Number of peptides	p-value	Description
Q9JIF9	Myot Myo Ttid	2.376	7	2.336e-06	Myotilin OS=Mus musculus GN=Myot PE=1 SV=1
Q80XN0	Bdh1 Bdh	1.687	11	0.002974	D-beta-hydroxybutyrate dehydrogenase, mitochondrial OS=Mus musculus GN=Bdh1 PE=1 SV=2
Q9DB60	Prxl2b Fam213b	1.464	3	0.02907	Prostamide/prostaglandin F synthase OS=Mus musculus GN=Fam213b PE=1 SV=1
A0A1B0GT92	Gys1	1.457	5	0.0527	Glycogen [starch] synthase OS=Mus musculus GN=Gys1 PE=1 SV=1
A0A1B0GT63	Tmem143	1.432	4	0.09552	Transmembrane protein 143 OS=Mus musculus GN=Tmem143 PE=1 SV=1
P54071	Idh2	1.431	90	0	Isocitrate dehydrogenase [NADP], mitochondrial OS=Mus musculus GN=Idh2 PE=1 SV=3
Q9CQH7	Btf3l4	1.425	3	0.1968	Transcription factor BTF3 homolog 4 OS=Mus musculus GN=Btf3l4 PE=1 SV=1
P85094	Isoc2a Isoc2	1.354	3	0.2069	Isochorismatase domain-containing protein 2A OS=Mus musculus GN=Isoc2a PE=1 SV=1
G3UXY6	Gypc	1.349	3	0.01224	Glycophorin-C OS=Mus musculus GN=Gypc PE=1 SV=1
Q8R404	Mic13 Qil1	1.344	3	0.0877	MICOS complex subunit MIC13 OS=Mus musculus GN=Mic13 PE=1 SV=1
A0A0R4J0I6	Acad11	1.318	3	0.2997	Acyl-CoA dehydrogenase family member 11 OS=Mus musculus GN=Acad11 PE=1 SV=1
Q9D6K8	Fundc2 Hcbp6	1.311	3	0.01982	FUN14 domain-containing protein 2 OS=Mus musculus GN=Fundc2 PE=1 SV=1
A2AL78	Asph	1.303	7	0.02341	Aspartyl/asparaginyl beta-hydroxylase OS=Mus musculus GN=Asph PE=1 SV=1
Q61239	Fnta	1.303	3	0.1263	Protein farnesyltransferase/geranylgeranyltransferase type-1 subunit alpha OS=Mus musculus GN=Fnta PE=1 SV=1
Q5M8N4	Sdr39u1	1.295	4	0.2203	Epimerase family protein SDR39U1 OS=Mus musculus GN=Sdr39u1 PE=1 SV=1
F7A8H6	gpx4	1.292	5	4.614e-05	Glutathione peroxidase OS=Mus musculus GN=Gpx4 PE=1 SV=1
E9Q9K5	Trdn	1.285	3	0.1369	Triadin OS=Mus musculus GN=Trdn PE=1 SV=1
Q9JLH8	Tmod4	1.283	5	0.003554	Tropomodulin-4 OS=Mus musculus GN=Tmod4 PE=2 SV=1
Q9Z2Z6	Slc25a20 Cac Cact	1.28	9	0.007554	Mitochondrial carnitine/acylcarnitine carrier protein OS=Mus musculus GN=Slc25a20 PE=1 SV=1
A0A1B0GQV5	Saa2	1.279	4	0.1025	Serum amyloid A protein OS=Mus musculus GN=Saa2 PE=1 SV=1
Q9JK42	Pdk2	1.277	9	0.0158	[Pyruvate dehydrogenase (acetyl-transferring)] kinase isozyme 2, mitochondrial OS=Mus musculus GN=Pdk2 PE=1 SV=2
Q9D6U8	Fam162a E2ig5	1.276	3	0.0119	Protein FAM162A OS=Mus musculus GN=Fam162a PE=1 SV=1
Q9CQR4	Acot13 Them2	1.274	11	0.0008915	Acyl-coenzyme A thioesterase 13 OS=Mus musculus GN=Acot13 PE=1 SV=1
Q8QZS1	Hibch	1.268	18	6.431e-05	3-hydroxyisobutyryl-CoA hydrolase, mitochondrial OS=Mus musculus GN=Hibch PE=1 SV=1
F6QYE1	Casq2	1.264	37	0.0001047	Calsequestrin OS=Mus musculus GN=Casq2 PE=1 SV=1
D3YVP5	Gstm7	1.259	7	0.06385	Glutathione S-transferase Mu 7 OS=Mus musculus GN=Gstm7 PE=1 SV=1
Q9WUZ7	Sh3bgr	1.258	9	0.07761	SH3 domain-binding glutamic acid-rich protein OS=Mus musculus GN=Sh3bgr PE=1 SV=1
G3XA66	Mtx1	1.251	3	0.4461	Metaxin-1 (Fragment) OS=Mus musculus GN=Mtx1 PE=1 SV=1
O55234	Psmb5	1.241	5	0.01176	Proteasome subunit beta type-5 OS=Mus musculus GN=Psmb5 PE=1 SV=3
Q9CY16	Mrps28	1.239	3	0.03031	28S ribosomal protein S28, mitochondrial OS=Mus musculus GN=Mrps28 PE=1 SV=1
A0A0R4J094	Fahd2a	1.236	3	0.01083	Fumarylacetoacetate hydrolase domain-containing 2A OS=Mus musculus GN=Fahd2a PE=1 SV=1
E9Q5L3	Acadsb	1.236	3	0.1136	Short/branched chain-specific acyl-CoA dehydrogenase, mitochondrial OS=Mus musculus GN=Acadsb PE=1 SV=1
Q3UHB1	Nt5dc3 Gnn	1.23	3	0.1389	5'-nucleotidase domain-containing protein 3 OS=Mus musculus GN=Nt5dc3 PE=1 SV=1
Q9D0L4	Adck1	1.23	3	0.1723	Uncharacterized aarF domain-containing protein kinase 1 OS=Mus musculus GN=Adck1 PE=1 SV=1
B1AXP6	Tomm5 Tom5	1.224	4	0.07004	Mitochondrial import receptor subunit TOM5 homolog OS=Mus musculus GN=Tomm5 PE=3 SV=1
D3Z7X0	Acad12 mCG_142036	1.223	18	0.002493	Acyl-Coenzyme A dehydrogenase family, member 12 OS=Mus musculus GN=Acad12 PE=1 SV=1
P20108	Prdx3 Aop1 Mer5	1.222	10	0.04953	Thioredoxin-dependent peroxide reductase, mitochondrial OS=Mus musculus GN=Prdx3 PE=1 SV=1
Q9D7J9	Echdc3	1.222	4	0.1774	Enoyl-CoA hydratase domain-containing protein 3, mitochondrial OS=Mus musculus GN=Echdc3 PE=1 SV=1
Q60994	Adipoq Acdc Acrp30 Apm1	1.217	3	0.1078	Adiponectin OS=Mus musculus GN=Adipoq PE=1 SV=2
A0A1W2P7J1	Coq10a	1.216	7	0.08772	Coenzyme Q10A OS=Mus musculus GN=Coq10a PE=1 SV=1
O70548	Tcap	1.215	8	0.00231	Telethonin OS=Mus musculus GN=Tcap PE=1 SV=1
A0A0R4J023	Auh	1.215	6	0.03804	Methylglutaconyl-CoA hydratase, mitochondrial OS=Mus musculus GN=Auh PE=1 SV=1
O88587	Comt Comt1	1.215	6	0.1092	Catechol O-methyltransferase OS=Mus musculus GN=Comt PE=1 SV=2
Q9ESM6	Gdpd2 Gde3 Obdpf	1.215	3	0.1384	Glycerophosphoinositol inositolphosphodiesterase GDPD2 OS=Mus musculus GN=Gdpd2 PE=1 SV=1
Q9D880	Timm50 Tim50	1.209	7	0.102	Mitochondrial import inner membrane translocase subunit TIM50 OS=Mus musculus GN=Timm50 PE=1 SV=1
Q9JK92	Hspb8 Cryac Hsp22	1.205	10	0.1178	Heat shock protein beta-8 OS=Mus musculus GN=Hspb8 PE=1 SV=1
Q8CHT0	Aldh4a1	1.201	19	2.312e-05	Delta-1-pyrroline-5-carboxylate dehydrogenase, mitochondrial OS=Mus musculus GN=Aldh4a1 PE=1 SV=3
I3ITR1	AK157302 mCG_50313	1.2	3	0.0178	MCG50313 OS=Mus musculus GN=AK157302 PE=4 SV=1
A0A0R4J1C5	Atpaf2	1.199	3	0.1868	ATP synthase mitochondrial F1 complex assembly factor 2 OS=Mus musculus GN=Atpaf2 PE=1 SV=1
P05366	Saa1	1.198	6	0.1094	Serum amyloid A-1 protein OS=Mus musculus GN=Saa1 PE=1 SV=2
Q9QUK9	Try5 1810049H19Rik trypsinogen mCG_15083	1.193	8	0.002134	MCG15083 OS=Mus musculus GN=Try5 PE=1 SV=1
Q9D020	Nt5c3a Nt5c3	1.193	14	0.004861	Cytosolic 5'-nucleotidase 3A OS=Mus musculus GN=Nt5c3a PE=1 SV=4
A0A1B0GX27	Bcat2	1.186	3	0.1477	Branched-chain-amino-acid aminotransferase OS=Mus musculus GN=Bcat2 PE=1 SV=1
Q07417	Acads	1.182	19	3.827e-05	Short-chain specific acyl-CoA dehydrogenase, mitochondrial OS=Mus musculus GN=Acads PE=1 SV=2
Q61941	Nnt	1.181	83	8.593e-12	NAD(P) transhydrogenase, mitochondrial OS=Mus musculus GN=Nnt PE=1 SV=2
Q9CQ91	Ndufa3	1.18	9	0.05729	NADH dehydrogenase [ubiquinone] 1 alpha subcomplex subunit 3 OS=Mus musculus GN=Ndufa3 PE=1 SV=1
Q9DCZ4	Apoo Fam121b Mic23 Mic26	1.179	7	0.01254	MICOS complex subunit Mic26 OS=Mus musculus GN=Apoo PE=1 SV=2
P62141	Ppp1cb	1.179	6	0.0545	Serine/threonine-protein phosphatase PP1-beta catalytic subunit OS=Mus musculus GN=Ppp1cb PE=1 SV=3
Q9Z0F7	Sncg Persyn	1.176	3	0.4238	Gamma-synuclein OS=Mus musculus GN=Sncg PE=1 SV=1
Q9CRB8	Mtfp1 Mtp18	1.172	9	0.001165	Mitochondrial fission process protein 1 OS=Mus musculus GN=Mtfp1 PE=1 SV=1
Q9CQZ5	Ndufa6	1.172	14	0.005003	NADH dehydrogenase [ubiquinone] 1 alpha subcomplex subunit 6 OS=Mus musculus GN=Ndufa6 PE=1 SV=1
P47738	Aldh2 Ahd-1 Ahd1	1.171	24	5.989e-05	Aldehyde dehydrogenase, mitochondrial OS=Mus musculus GN=Aldh2 PE=1 SV=1
J9JIB2	Obscn	1.171	19	0.0007262	Obscurin (Fragment) OS=Mus musculus GN=Obscn PE=1 SV=1
Q9CR62	Slc25a11	1.168	7	0.0004252	Mitochondrial 2-oxoglutarate/malate carrier protein OS=Mus musculus GN=Slc25a11 PE=1 SV=3
Q8R2K3	Ssbp1 mCG_15097	1.165	5	0.1006	Single-stranded DNA binding protein 1 OS=Mus musculus GN=Ssbp1 PE=1 SV=1
J3QMN4	Txnrd2	1.161	8	0.04533	Thioredoxin reductase 2, mitochondrial OS=Mus musculus GN=Txnrd2 PE=1 SV=1
Q8BW75	Maob	1.161	4	0.1109	Amine oxidase [flavin-containing] B OS=Mus musculus GN=Maob PE=1 SV=4
Q8BLF1	Nceh1 Aadacl1 Kiaa1363	1.16	10	0.002938	Neutral cholesterol ester hydrolase 1 OS=Mus musculus GN=Nceh1 PE=1 SV=1
Q91ZA3	Pcca	1.159	30	0.0002125	Propionyl-CoA carboxylase alpha chain, mitochondrial OS=Mus musculus GN=Pcca PE=1 SV=2
Q3V132	Slc25a31 Aac4 Ant4 Sfec	1.159	10	0.009603	ADP/ATP translocase 4 OS=Mus musculus GN=Slc25a31 PE=1 SV=1
B0QZN5	Vamp2	1.159	3	0.3862	Vesicle-associated membrane protein 2 OS=Mus musculus GN=Vamp2 PE=1 SV=1
F6U775	Opa1	1.158	11	0.0733	Dynamin-like 120 kDa protein, mitochondrial (Fragment) OS=Mus musculus GN=Opa1 PE=1 SV=1
P63030	Mpc1 Brp44l	1.158	3	0.08482	Mitochondrial pyruvate carrier 1 OS=Mus musculus GN=Mpc1 PE=1 SV=1
Q9R0H0	Acox1 Acox Paox	1.155	8	0.06038	Peroxisomal acyl-coenzyme A oxidase 1 OS=Mus musculus GN=Acox1 PE=1 SV=5
P24472	Gsta4 Gsta	1.154	9	0.00773	Glutathione S-transferase A4 OS=Mus musculus GN=Gsta4 PE=1 SV=3
E9PWG4	Myl1	1.152	10	0.1982	Myosin light chain 1/3, skeletal muscle isoform OS=Mus musculus GN=Myl1 PE=1 SV=1
Q9JHI5	Ivd	1.151	30	2.448e-05	Isovaleryl-CoA dehydrogenase, mitochondrial OS=Mus musculus GN=Ivd PE=1 SV=1
Q9Z2I0	Letm1	1.151	26	0.001365	Mitochondrial proton/calcium exchanger protein OS=Mus musculus GN=Letm1 PE=1 SV=1
Q56A07	Scn2b Gm183	1.15	5	0.001382	Sodium channel subunit beta-2 OS=Mus musculus GN=Scn2b PE=1 SV=1
P63024	Vamp3 Syb3	1.149	3	0.4296	Vesicle-associated membrane protein 3 OS=Mus musculus GN=Vamp3 PE=1 SV=1
Q9DCM2	Gstk1	1.148	14	0.0002066	Glutathione S-transferase kappa 1 OS=Mus musculus GN=Gstk1 PE=1 SV=3
Q6GT24	Prdx6	1.146	25	0.009456	Peroxiredoxin-6 OS=Mus musculus GN=Prdx6 PE=1 SV=1
P48962	Slc25a4 Anc1 Ant1	1.145	42	1.128e-05	ADP/ATP translocase 1 OS=Mus musculus GN=Slc25a4 PE=1 SV=4
P55264	Adk	1.145	7	0.3831	Adenosine kinase OS=Mus musculus GN=Adk PE=1 SV=2
Q9EQ20	Aldh6a1	1.144	32	0.001299	Methylmalonate-semialdehyde dehydrogenase [acylating], mitochondrial OS=Mus musculus GN=Aldh6a1 PE=1 SV=1
P38060	Hmgcl	1.144	12	0.01384	Hydroxymethylglutaryl-CoA lyase, mitochondrial OS=Mus musculus GN=Hmgcl PE=1 SV=2
D3YV69	Rab6a	1.142	5	0.04507	Ras-related protein Rab-6A OS=Mus musculus GN=Rab6a PE=1 SV=1
Z4YKT6	Dhrs7b	1.142	3	0.09544	Dehydrogenase/reductase SDR family member 7B OS=Mus musculus GN=Dhrs7b PE=1 SV=1
E0CYV0	Pcmt1	1.14	9	0.04018	Protein-L-isoaspartate O-methyltransferase OS=Mus musculus GN=Pcmt1 PE=1 SV=1
Q9CPQ3	Tomm22 Tom22	1.139	5	0.5182	Mitochondrial import receptor subunit TOM22 homolog OS=Mus musculus GN=Tomm22 PE=1 SV=3
Q921G7	Etfdh	1.136	38	7.405e-05	Electron transfer flavoprotein-ubiquinone oxidoreductase, mitochondrial OS=Mus musculus GN=Etfdh PE=1 SV=1
O08804	Serpinb6b mCG_17890	1.136	7	0.1554	NK13 OS=Mus musculus GN=Serpinb6b PE=1 SV=2
Q9JHW2	Nit2 D16Ertd502e	1.135	6	0.1823	Omega-amidase NIT2 OS=Mus musculus GN=Nit2 PE=1 SV=1
P31428	Dpep1 Mbd1 Rdp	1.133	3	0.36	Dipeptidase 1 OS=Mus musculus GN=Dpep1 PE=1 SV=2
Q91WS0	Cisd1 D10Ertd214e Zcd1	1.131	11	0.004916	CDGSH iron-sulfur domain-containing protein 1 OS=Mus musculus GN=Cisd1 PE=1 SV=1
Q9CQ92	Fis1 Ttc11	1.131	3	0.3963	Mitochondrial fission 1 protein OS=Mus musculus GN=Fis1 PE=1 SV=1
Q8CGK3	Lonp1 Prss15	1.13	39	5.171e-05	Lon protease homolog, mitochondrial OS=Mus musculus GN=Lonp1 PE=1 SV=2
A0A0R4J0S3	Rtn4ip1 mCG_52123	1.13	5	0.002081	Reticulon 4 interacting protein 1 OS=Mus musculus GN=Rtn4ip1 PE=1 SV=1
Q99LB2	Dhrs4 D14Ucla2	1.13	5	0.1565	Dehydrogenase/reductase SDR family member 4 OS=Mus musculus GN=Dhrs4 PE=1 SV=3
Q78IK2	Atp5md Dapit Usmg5	1.127	5	0.06622	Up-regulated during skeletal muscle growth protein 5 OS=Mus musculus GN=Usmg5 PE=1 SV=1
Q91VT4	Cbr4	1.127	3	0.5143	Carbonyl reductase family member 4 OS=Mus musculus GN=Cbr4 PE=1 SV=2
Q8BMF3	Me3	1.126	12	0.02807	NADP-dependent malic enzyme, mitochondrial OS=Mus musculus GN=Me3 PE=1 SV=2
A0A0A0MQ68	Gcdh	1.126	5	0.4379	Glutaryl-CoA dehydrogenase, mitochondrial OS=Mus musculus GN=Gcdh PE=1 SV=1
P36993	Ppm1b Pp2c2 Pppm1b	1.125	3	0.1468	Protein phosphatase 1B OS=Mus musculus GN=Ppm1b PE=1 SV=1
Q6XPS7	Tha1 Gly1	1.125	6	0.2025	L-threonine aldolase OS=Mus musculus GN=Tha1 PE=1 SV=1
P51881	Slc25a5 Ant2	1.124	27	0.0004447	ADP/ATP translocase 2 OS=Mus musculus GN=Slc25a5 PE=1 SV=3
P11404	Fabp3 Fabph1	1.124	26	0.0007694	Fatty acid-binding protein, heart OS=Mus musculus GN=Fabp3 PE=1 SV=5
A6X940	Fermt2	1.123	3	0.633	Fermitin family homolog 2 (Fragment) OS=Mus musculus GN=Fermt2 PE=1 SV=1
Q9CPQ1	Cox6c	1.122	17	0.2686	Cytochrome c oxidase subunit 6C OS=Mus musculus GN=Cox6c PE=1 SV=3
Q9D2C2	Saal1	1.122	4	0.283	Protein SAAL1 OS=Mus musculus GN=Saal1 PE=1 SV=1
A2AST1	Ccdc141 CAMDI mCG_142258	1.121	8	0.0929	Coiled-coil domain-containing 141 OS=Mus musculus GN=Ccdc141 PE=1 SV=1
Q9QXX4	Slc25a13 Aralar2	1.119	44	0.002035	Calcium-binding mitochondrial carrier protein Aralar2 OS=Mus musculus GN=Slc25a13 PE=1 SV=1
P05202	Got2 Got-2	1.118	40	6.71e-05	Aspartate aminotransferase, mitochondrial OS=Mus musculus GN=Got2 PE=1 SV=1
Q924M7	Mpi Mpi1 Pmi	1.118	5	0.02877	Mannose-6-phosphate isomerase OS=Mus musculus GN=Mpi PE=1 SV=1
Q8BGH2	Samm50	1.117	15	0.001364	Sorting and assembly machinery component 50 homolog OS=Mus musculus GN=Samm50 PE=1 SV=1
Q9D6J6	Ndufv2	1.117	24	0.01221	NADH dehydrogenase [ubiquinone] flavoprotein 2, mitochondrial OS=Mus musculus GN=Ndufv2 PE=1 SV=2
Q8BH59	Slc25a12 Aralar1	1.116	37	0.001313	Calcium-binding mitochondrial carrier protein Aralar1 OS=Mus musculus GN=Slc25a12 PE=1 SV=1
Q2TPA8	Hsdl2	1.116	24	0.04315	Hydroxysteroid dehydrogenase-like protein 2 OS=Mus musculus GN=Hsdl2 PE=1 SV=1
Q99LC5	Etfa	1.113	61	0.002008	Electron transfer flavoprotein subunit alpha, mitochondrial OS=Mus musculus GN=Etfa PE=1 SV=2
D3Z041	Acsl1	1.113	49	0.002876	Long-chain-fatty-acid--CoA ligase 1 OS=Mus musculus GN=Acsl1 PE=1 SV=1
Q8BZF8	Pgm5	1.113	14	0.004869	Phosphoglucomutase-like protein 5 OS=Mus musculus GN=Pgm5 PE=1 SV=2
P42669	Pura	1.113	3	0.6127	Transcriptional activator protein Pur-alpha OS=Mus musculus GN=Pura PE=1 SV=1
Q924X2	Cpt1b	1.112	23	5.583e-05	Carnitine O-palmitoyltransferase 1, muscle isoform OS=Mus musculus GN=Cpt1b PE=1 SV=1
Q8BWF0	Aldh5a1	1.111	10	0.07074	Succinate-semialdehyde dehydrogenase, mitochondrial OS=Mus musculus GN=Aldh5a1 PE=1 SV=1
Q9ER35	Fn3k	1.111	3	0.6176	Fructosamine-3-kinase OS=Mus musculus GN=Fn3k PE=1 SV=1
P02088	Hbb-b1	1.11	82	4.381e-06	Hemoglobin subunit beta-1 OS=Mus musculus GN=Hbb-b1 PE=1 SV=2
P52825	Cpt2 Cpt-2	1.109	33	0.009079	Carnitine O-palmitoyltransferase 2, mitochondrial OS=Mus musculus GN=Cpt2 PE=1 SV=2
P15626	Gstm2	1.108	18	0.000599	Glutathione S-transferase Mu 2 OS=Mus musculus GN=Gstm2 PE=1 SV=2
A0A0R3P9C8	Ndufa9	1.108	24	0.01761	NADH dehydrogenase [ubiquinone] 1 alpha subcomplex subunit 9, mitochondrial OS=Mus musculus GN=Ndufa9 PE=1 SV=1
G3UXX3	Spr	1.108	7	0.2412	Sepiapterin reductase OS=Mus musculus GN=Spr PE=1 SV=1
Q91YP0	L2hgdh	1.108	11	0.2528	L-2-hydroxyglutarate dehydrogenase, mitochondrial OS=Mus musculus GN=L2hgdh PE=1 SV=1
Q7TMX5	Shq1	1.107	4	0.3001	Protein SHQ1 homolog OS=Mus musculus GN=Shq1 PE=1 SV=2
A0A0R4J268	Osmr	1.106	3	0.2621	Oncostatin-M-specific receptor subunit beta OS=Mus musculus GN=Osmr PE=1 SV=1
E9Q800	Immt	1.105	82	3.589e-07	MICOS complex subunit MIC60 OS=Mus musculus GN=Immt PE=1 SV=1
A0A0A0MQC7	Mapt	1.105	9	0.02291	Microtubule-associated protein OS=Mus musculus GN=Mapt PE=1 SV=1
O88441	Mtx2 MNCb-0780	1.105	5	0.4796	Metaxin-2 OS=Mus musculus GN=Mtx2 PE=1 SV=1
P09470	Ace Dcp1	1.103	4	0.1392	Angiotensin-converting enzyme OS=Mus musculus GN=Ace PE=1 SV=3
O08749	Dld	1.102	40	0.002104	Dihydrolipoyl dehydrogenase, mitochondrial OS=Mus musculus GN=Dld PE=1 SV=2
Q99M01	Fars2 Fars1	1.102	4	0.3817	Phenylalanine--tRNA ligase, mitochondrial OS=Mus musculus GN=Fars2 PE=1 SV=1
A8DUK4	Hbb-bs Glna1 Hbb-bt Hbbt1 Hbbt2	1.1	108	1.796e-07	Beta-globin OS=Mus musculus GN=Hbbt1 PE=1 SV=1
Q8BKZ9	Pdhx	1.1	22	0.01283	Pyruvate dehydrogenase protein X component, mitochondrial OS=Mus musculus GN=Pdhx PE=1 SV=1
Q8C0M9	Asrgl1	1.1	5	0.0604	Isoaspartyl peptidase/L-asparaginase OS=Mus musculus GN=Asrgl1 PE=1 SV=1
Q9Z2M7	Pmm2	1.1	5	0.1248	Phosphomannomutase 2 OS=Mus musculus GN=Pmm2 PE=1 SV=1
Q9WUM5	Suclg1	1.1	8	0.2062	Succinate--CoA ligase [ADP/GDP-forming] subunit alpha, mitochondrial OS=Mus musculus GN=Suclg1 PE=1 SV=4
E9Q223	Hbb-bs	1.099	99	5.086e-07	Hemoglobin, beta adult s chain (Fragment) OS=Mus musculus GN=Hbb-bs PE=1 SV=1
Q9DCC8	Tomm20	1.099	11	0.1059	Mitochondrial import receptor subunit TOM20 homolog OS=Mus musculus GN=Tomm20 PE=1 SV=1
Q91V77	S100a1 mCG_68132	1.099	17	0.3451	Protein S100 OS=Mus musculus GN=S100a1 PE=1 SV=1
P54116	Stom Epb7.2 Epb72	1.097	3	0.04717	Erythrocyte band 7 integral membrane protein OS=Mus musculus GN=Stom PE=1 SV=3
A0A1Y7VJZ2	Gstz1 mCG_17472	1.096	3	0.2992	Glutathione transferase zeta 1 (Maleylacetoacetate isomerase), isoform CRA_c OS=Mus musculus GN=Gstz1 PE=1 SV=1
Q8CAQ8	Immt Mic60	1.095	80	3.74e-06	MICOS complex subunit Mic60 OS=Mus musculus GN=Immt PE=1 SV=1
Q99JY0	Hadhb	1.095	68	0.003619	Trifunctional enzyme subunit beta, mitochondrial OS=Mus musculus GN=Hadhb PE=1 SV=1
Q04857	Col6a1	1.095	17	0.01153	Collagen alpha-1(VI) chain OS=Mus musculus GN=Col6a1 PE=1 SV=1
Q9QYJ0	Dnaja2	1.095	10	0.1981	DnaJ homolog subfamily A member 2 OS=Mus musculus GN=Dnaja2 PE=1 SV=1
P45952	Acadm	1.094	58	0.0004095	Medium-chain specific acyl-CoA dehydrogenase, mitochondrial OS=Mus musculus GN=Acadm PE=1 SV=1
P53395	Dbt	1.094	23	0.004332	Lipoamide acyltransferase component of branched-chain alpha-keto acid dehydrogenase complex, mitochondrial OS=Mus musculus GN=Dbt PE=1 SV=2
Q9CQ62	Decr1	1.094	35	0.006844	2,4-dienoyl-CoA reductase, mitochondrial OS=Mus musculus GN=Decr1 PE=1 SV=1
E9QNT8	Ank1	1.094	5	0.5724	Ankyrin-1 OS=Mus musculus GN=Ank1 PE=1 SV=1
P97443	Smyd1 Bop	1.093	19	0.0005174	Histone-lysine N-methyltransferase Smyd1 OS=Mus musculus GN=Smyd1 PE=1 SV=3
G5E902	Slc25a3 mCG_10343	1.093	39	0.0006004	MCG10343, isoform CRA_b OS=Mus musculus GN=Slc25a3 PE=1 SV=1
Q9CXJ4	Abcb8	1.093	8	0.009798	ATP-binding cassette sub-family B member 8, mitochondrial OS=Mus musculus GN=Abcb8 PE=1 SV=1
Q99MN9	Pccb	1.093	21	0.01604	Propionyl-CoA carboxylase beta chain, mitochondrial OS=Mus musculus GN=Pccb PE=1 SV=2
G5E850	Cyb5a Cyb5 mCG_1553	1.093	5	0.2201	Cytochrome b-5, isoform CRA_a OS=Mus musculus GN=Cyb5a PE=1 SV=1
Q9CQC9	Sar1b Sara1b Sara2	1.093	4	0.4544	GTP-binding protein SAR1b OS=Mus musculus GN=Sar1b PE=1 SV=1
Q8CC88	Vwa8 Kiaa0564	1.091	40	3.043e-05	von Willebrand factor A domain-containing protein 8 OS=Mus musculus GN=Vwa8 PE=1 SV=2
D3YX27	Htra2	1.09	6	0.0123	Serine protease HTRA2, mitochondrial OS=Mus musculus GN=Htra2 PE=1 SV=1
Q9Z2I8	Suclg2	1.09	21	0.01283	Succinate--CoA ligase [GDP-forming] subunit beta, mitochondrial OS=Mus musculus GN=Suclg2 PE=1 SV=3
Q8R123	Flad1	1.09	7	0.01343	FAD synthase OS=Mus musculus GN=Flad1 PE=1 SV=1
Q9DC70	Ndufs7	1.09	21	0.06781	NADH dehydrogenase [ubiquinone] iron-sulfur protein 7, mitochondrial OS=Mus musculus GN=Ndufs7 PE=1 SV=1
Q91VA7	Idh3b mCG_9915	1.089	26	0.01834	Isocitrate dehydrogenase [NAD] subunit, mitochondrial OS=Mus musculus GN=Idh3b PE=1 SV=1
Q99J39	Mlycd	1.089	8	0.05356	Malonyl-CoA decarboxylase, mitochondrial OS=Mus musculus GN=Mlycd PE=1 SV=1
Q9WUR9	Ak4 Ak-4 Ak3b Ak3l1	1.088	6	0.118	Adenylate kinase 4, mitochondrial OS=Mus musculus GN=Ak4 PE=1 SV=1
Q8BUY5	Timmdc1	1.088	6	0.2032	Complex I assembly factor TIMMDC1, mitochondrial OS=Mus musculus GN=Timmdc1 PE=1 SV=1
Q64669	Nqo1 Dia4 Nmo1 Nmor1	1.087	11	0.1003	NAD(P)H dehydrogenase [quinone] 1 OS=Mus musculus GN=Nqo1 PE=1 SV=3
B1ASZ3	Gk Gyk	1.087	5	0.2902	Glycerol kinase OS=Mus musculus GN=Gk PE=1 SV=1
Q9CRA2	Pdlim5	1.084	16	0.1165	PDZ and LIM domain protein 5 OS=Mus musculus GN=Pdlim5 PE=1 SV=1
Q99KR7	Ppif	1.084	12	0.2625	Peptidyl-prolyl cis-trans isomerase F, mitochondrial OS=Mus musculus GN=Ppif PE=1 SV=1
Q8VCW8	Acsf2	1.083	9	0.008033	Acyl-CoA synthetase family member 2, mitochondrial OS=Mus musculus GN=Acsf2 PE=1 SV=1
Q02788	Col6a2	1.083	16	0.1235	Collagen alpha-2(VI) chain OS=Mus musculus GN=Col6a2 PE=1 SV=3
Q91WM2	Hdhd5 Cecr5	1.083	3	0.234	Haloacid dehalogenase-like hydrolase domain-containing 5 OS=Mus musculus GN=Hdhd5 PE=1 SV=1
Q9D1G3	Hhatl Gup1 Kiaa1173	1.083	8	0.402	Protein-cysteine N-palmitoyltransferase HHAT-like protein OS=Mus musculus GN=Hhatl PE=1 SV=2
A2AL85	Asph	1.083	9	0.4896	Aspartyl/asparaginyl beta-hydroxylase OS=Mus musculus GN=Asph PE=1 SV=1
Q8C0L0	Tmx4 D2Bwg1356e Kiaa1162 Txndc13	1.081	4	0.1472	Thioredoxin-related transmembrane protein 4 OS=Mus musculus GN=Tmx4 PE=1 SV=2
Q8CAK1	Iba57	1.081	3	0.245	Putative transferase CAF17 homolog, mitochondrial OS=Mus musculus GN=Iba57 PE=1 SV=1
D3YYK0	Abhd11 mCG_16705	1.081	3	0.5548	Abhydrolase domain containing 11, isoform CRA_b OS=Mus musculus GN=Abhd11 PE=1 SV=1
Q3TC33	Ccdc127	1.081	3	0.588	Coiled-coil domain-containing protein 127 OS=Mus musculus GN=Ccdc127 PE=1 SV=2
Q3URE1	Acsf3	1.08	7	0.3519	Acyl-CoA synthetase family member 3, mitochondrial OS=Mus musculus GN=Acsf3 PE=1 SV=2
A0A0R4J1N9	Tfam mCG_17822	1.079	7	0.1368	Transcription factor A, mitochondrial OS=Mus musculus GN=Tfam PE=1 SV=1
Q61102	Abcb7 Abc7	1.079	4	0.3247	ATP-binding cassette sub-family B member 7, mitochondrial OS=Mus musculus GN=Abcb7 PE=1 SV=3
P05132	Prkaca Pkaca	1.079	3	0.7749	cAMP-dependent protein kinase catalytic subunit alpha OS=Mus musculus GN=Prkaca PE=1 SV=3
Q91YE8	Synpo2	1.078	9	0.0007628	Synaptopodin-2 OS=Mus musculus GN=Synpo2 PE=1 SV=2
Q9JJW5	Myoz2	1.078	35	0.01091	Myozenin-2 OS=Mus musculus GN=Myoz2 PE=1 SV=1
P97807	Fh Fh1	1.078	53	0.01414	Fumarate hydratase, mitochondrial OS=Mus musculus GN=Fh PE=1 SV=3
Q3U3J1	Bckdha mCG_7651	1.077	9	0.3432	2-oxoisovalerate dehydrogenase subunit alpha, mitochondrial OS=Mus musculus GN=Bckdha PE=1 SV=1
D3Z3F4	Mtx1	1.077	6	0.6481	Metaxin-1 (Fragment) OS=Mus musculus GN=Mtx1 PE=1 SV=2
P35486	Pdha1 Pdha-1	1.076	55	0.02715	Pyruvate dehydrogenase E1 component subunit alpha, somatic form, mitochondrial OS=Mus musculus GN=Pdha1 PE=1 SV=1
A0A1Y7VK19	Isca2	1.076	3	0.05305	Iron-sulfur cluster assembly 2 homolog, mitochondrial (Fragment) OS=Mus musculus GN=Isca2 PE=1 SV=1
J3QMG3	Vdac3	1.076	20	0.05368	Voltage-dependent anion-selective channel protein 3 OS=Mus musculus GN=Vdac3 PE=1 SV=1
A0A0R4J083	Acadl	1.076	55	0.1132	Long-chain-specific acyl-CoA dehydrogenase, mitochondrial OS=Mus musculus GN=Acadl PE=1 SV=1
Q9CXD6	Mcur1 Ccdc90a	1.075	3	0.07466	Mitochondrial calcium uniporter regulator 1 OS=Mus musculus GN=Mcur1 PE=1 SV=1
Q9JI39	Abcb10	1.075	3	0.1951	ATP-binding cassette sub-family B member 10, mitochondrial OS=Mus musculus GN=Abcb10 PE=1 SV=1
P84084	Arf5	1.075	3	0.2177	ADP-ribosylation factor 5 OS=Mus musculus GN=Arf5 PE=1 SV=2
P27005	S100a8 Caga Mrp8	1.073	5	0.3777	Protein S100-A8 OS=Mus musculus GN=S100a8 PE=1 SV=3
Q544X6	Fech	1.073	3	0.6348	Ferrochelatase OS=Mus musculus GN=Fech PE=1 SV=1
Q9D8Y1	Tmem126a	1.072	3	0.4583	Transmembrane protein 126A OS=Mus musculus GN=Tmem126a PE=1 SV=1
Q8R3F5	Mcat Mt	1.072	4	0.5145	Malonyl-CoA-acyl carrier protein transacylase, mitochondrial OS=Mus musculus GN=Mcat PE=1 SV=3
Q8C3X2	Ccdc90b	1.071	5	0.1144	Coiled-coil domain-containing protein 90B, mitochondrial OS=Mus musculus GN=Ccdc90b PE=1 SV=1
P06801	Me1 Mod-1 Mod1	1.071	5	0.1756	NADP-dependent malic enzyme OS=Mus musculus GN=Me1 PE=1 SV=2
P63038	Hspd1 Hsp60	1.07	104	0.000311	60 kDa heat shock protein, mitochondrial OS=Mus musculus GN=Hspd1 PE=1 SV=1
O09131	Gsto1 Gstx Gtsttl	1.07	14	0.00058	Glutathione S-transferase omega-1 OS=Mus musculus GN=Gsto1 PE=1 SV=2
P08249	Mdh2 Mor1	1.07	50	0.0217	Malate dehydrogenase, mitochondrial OS=Mus musculus GN=Mdh2 PE=1 SV=3
P28474	Adh5 Adh-2 Adh2	1.07	5	0.2773	Alcohol dehydrogenase class-3 OS=Mus musculus GN=Adh5 PE=1 SV=3
Q3UQ84	Tars2 Tarsl1	1.07	4	0.5657	Threonine--tRNA ligase, mitochondrial OS=Mus musculus GN=Tars2 PE=1 SV=1
Q8K2B3	Sdha	1.066	41	0.04572	Succinate dehydrogenase [ubiquinone] flavoprotein subunit, mitochondrial OS=Mus musculus GN=Sdha PE=1 SV=1
D3Z5J3	Sorbs1	1.066	32	0.06438	Sorbin and SH3 domain-containing protein 1 OS=Mus musculus GN=Sorbs1 PE=1 SV=1
E9PYJ9	Ldb3	1.066	37	0.09386	LIM domain-binding protein 3 OS=Mus musculus GN=Ldb3 PE=1 SV=1
P24270	Cat Cas-1 Cas1	1.066	18	0.1236	Catalase OS=Mus musculus GN=Cat PE=1 SV=4
Q9D0K2	Oxct1 Oxct Scot	1.064	50	0.09134	Succinyl-CoA:3-ketoacid coenzyme A transferase 1, mitochondrial OS=Mus musculus GN=Oxct1 PE=1 SV=1
Q505D7	Opa3	1.064	3	0.1355	Optic atrophy 3 protein homolog OS=Mus musculus GN=Opa3 PE=1 SV=1
Q02013	Aqp1	1.064	3	0.7186	Aquaporin-1 OS=Mus musculus GN=Aqp1 PE=1 SV=3
P42125	Eci1 Dci	1.063	28	0.06195	Enoyl-CoA delta isomerase 1, mitochondrial OS=Mus musculus GN=Eci1 PE=1 SV=2
A2AKU9	Atp5c1	1.063	46	0.1084	ATP synthase subunit gamma OS=Mus musculus GN=Atp5c1 PE=1 SV=1
Q8BMF4	Dlat	1.063	35	0.1188	Dihydrolipoyllysine-residue acetyltransferase component of pyruvate dehydrogenase complex, mitochondrial OS=Mus musculus GN=Dlat PE=1 SV=2
Q9CQQ7	Atp5pb Atp5f1	1.063	24	0.1205	ATP synthase F(0) complex subunit B1, mitochondrial OS=Mus musculus GN=Atp5f1 PE=1 SV=1
Q99MR8	Mccc1 Mcca	1.063	17	0.4495	Methylcrotonoyl-CoA carboxylase subunit alpha, mitochondrial OS=Mus musculus GN=Mccc1 PE=1 SV=2
E9QQ96	Obscn	1.061	99	0.001167	Obscurin OS=Mus musculus GN=Obscn PE=1 SV=2
E9PWZ3	Rpl3l	1.061	5	0.1695	Ribosomal protein L3-like OS=Mus musculus GN=Rpl3l PE=1 SV=1
A0A0A6YXR4	Cryz	1.06	5	0.1718	Quinone oxidoreductase (Fragment) OS=Mus musculus GN=Cryz PE=1 SV=5
Q5U458	Dnajc11	1.059	8	0.08406	DnaJ homolog subfamily C member 11 OS=Mus musculus GN=Dnajc11 PE=1 SV=2
Q9DCS3	Mecr Nrbf1	1.059	4	0.4679	Enoyl-[acyl-carrier-protein] reductase, mitochondrial OS=Mus musculus GN=Mecr PE=1 SV=2
Q9DB77	Uqcrc2	1.058	41	0.05274	Cytochrome b-c1 complex subunit 2, mitochondrial OS=Mus musculus GN=Uqcrc2 PE=1 SV=1
Q99LP6	Grpel1	1.058	13	0.1155	GrpE protein homolog 1, mitochondrial OS=Mus musculus GN=Grpel1 PE=1 SV=1
Q5IRJ6	Slc30a9	1.058	5	0.1415	Zinc transporter 9 OS=Mus musculus GN=Slc30a9 PE=1 SV=2
B1AU25	Aifm1	1.057	22	0.06525	Apoptosis-inducing factor 1, mitochondrial OS=Mus musculus GN=Aifm1 PE=1 SV=1
Q8VDQ1	Ptgr2 Zadh1	1.057	5	0.3807	Prostaglandin reductase 2 OS=Mus musculus GN=Ptgr2 PE=1 SV=2
H7BX05	Obscn	1.054	94	0.004924	Obscurin OS=Mus musculus GN=Obscn PE=1 SV=2
Q8BH95	Echs1	1.054	27	0.2984	Enoyl-CoA hydratase, mitochondrial OS=Mus musculus GN=Echs1 PE=1 SV=1
Q91ZJ5	Ugp2	1.053	23	0.01993	UTP--glucose-1-phosphate uridylyltransferase OS=Mus musculus GN=Ugp2 PE=1 SV=3
Q71RI9	Kyat3 Ccbl2 Kat3	1.052	4	0.6769	Kynurenine--oxoglutarate transaminase 3 OS=Mus musculus GN=Kyat3 PE=1 SV=1
P16332	Mmut Mut	1.051	23	0.03029	Methylmalonyl-CoA mutase, mitochondrial OS=Mus musculus GN=Mut PE=1 SV=2
Q9CXZ1	Ndufs4	1.051	19	0.1375	NADH dehydrogenase [ubiquinone] iron-sulfur protein 4, mitochondrial OS=Mus musculus GN=Ndufs4 PE=1 SV=3
P48771	Cox7a2 Cox7a3 Cox7al	1.051	4	0.2451	Cytochrome c oxidase subunit 7A2, mitochondrial OS=Mus musculus GN=Cox7a2 PE=1 SV=2
Q9Z2U1	Psma5	1.051	4	0.3249	Proteasome subunit alpha type-5 OS=Mus musculus GN=Psma5 PE=1 SV=1
A0A0R4J1R7	Pcbd2	1.051	4	0.3854	Pterin-4-alpha-carbinolamine dehydratase 2 OS=Mus musculus GN=Pcbd2 PE=1 SV=1
E9Q8T1	Tacc2	1.05	16	0.1366	Transforming acidic coiled-coil-containing protein 2 OS=Mus musculus GN=Tacc2 PE=1 SV=1
A0A286YD34	Sorbs1	1.05	3	0.3835	Sorbin and SH3 domain-containing protein 1 (Fragment) OS=Mus musculus GN=Sorbs1 PE=4 SV=1
Q64442	Sord Sdh1	1.049	3	0.3398	Sorbitol dehydrogenase OS=Mus musculus GN=Sord PE=1 SV=3
P56380	Nudt2 Apah1	1.049	4	0.5086	Bis(5'-nucleosyl)-tetraphosphatase [asymmetrical] OS=Mus musculus GN=Nudt2 PE=1 SV=3
D3YZN4	Spg7	1.048	5	0.5563	Paraplegin OS=Mus musculus GN=Spg7 PE=1 SV=1
P49813	Tmod1 Tmod	1.047	24	0.2624	Tropomodulin-1 OS=Mus musculus GN=Tmod1 PE=1 SV=2
P19639	Gstm3	1.047	10	0.445	Glutathione S-transferase Mu 3 OS=Mus musculus GN=Gstm3 PE=1 SV=2
E9Q9C1	Ablim1	1.046	30	0.2911	Actin-binding LIM protein 1 OS=Mus musculus GN=Ablim1 PE=1 SV=1
Q8BIJ6	Iars2	1.045	12	0.2536	Isoleucine--tRNA ligase, mitochondrial OS=Mus musculus GN=Iars2 PE=1 SV=1
Q91Z53	Grhpr Glxr	1.044	9	0.5538	Glyoxylate reductase/hydroxypyruvate reductase OS=Mus musculus GN=Grhpr PE=1 SV=1
Q9ESW4	Agk Mulk	1.044	5	0.5644	Acylglycerol kinase, mitochondrial OS=Mus musculus GN=Agk PE=1 SV=1
E0CXH4	Cmbl	1.043	6	0.5771	Carboxymethylenebutenolidase homolog (Fragment) OS=Mus musculus GN=Cmbl PE=1 SV=1
Q8BFR5	Tufm	1.042	49	0.1861	Elongation factor Tu, mitochondrial OS=Mus musculus GN=Tufm PE=1 SV=1
O70250	Pgam2	1.039	20	0.01421	Phosphoglycerate mutase 2 OS=Mus musculus GN=Pgam2 PE=1 SV=3
P56375	Acyp2 Acyp	1.039	8	0.06886	Acylphosphatase-2 OS=Mus musculus GN=Acyp2 PE=1 SV=2
Q6PB66	Lrpprc Lrp130	1.039	55	0.1434	Leucine-rich PPR motif-containing protein, mitochondrial OS=Mus musculus GN=Lrpprc PE=1 SV=2
Q8CG76	Akr7a2 Afar Akr7a5	1.039	7	0.3583	Aflatoxin B1 aldehyde reductase member 2 OS=Mus musculus GN=Akr7a2 PE=1 SV=3
Q5SUD5	Sco1	1.039	4	0.553	Protein SCO1 homolog, mitochondrial OS=Mus musculus GN=Sco1 PE=1 SV=1
P52503	Ndufs6 Ip13	1.039	12	0.5911	NADH dehydrogenase [ubiquinone] iron-sulfur protein 6, mitochondrial OS=Mus musculus GN=Ndufs6 PE=1 SV=2
Q6R0H7	Gnas Gnas1	1.039	6	0.6545	Guanine nucleotide-binding protein G(s) subunit alpha isoforms XLas OS=Mus musculus GN=Gnas PE=1 SV=1
Q9CR24	Nudt8	1.039	4	0.6937	Nucleoside diphosphate-linked moiety X motif 8 OS=Mus musculus GN=Nudt8 PE=1 SV=1
Q9R112	Sqor Sqrdl	1.038	6	0.5912	Sulfide:quinone oxidoreductase, mitochondrial OS=Mus musculus GN=Sqor PE=1 SV=3
Q8K3C3	Lzic	1.038	6	0.7195	Protein LZIC OS=Mus musculus GN=Lzic PE=1 SV=1
Q6P9R2	Oxsr1 Osr1	1.037	3	0.08028	Serine/threonine-protein kinase OSR1 OS=Mus musculus GN=Oxsr1 PE=1 SV=1
Q08857	Cd36	1.037	13	0.3606	Platelet glycoprotein 4 OS=Mus musculus GN=Cd36 PE=1 SV=2
P16125	Ldhb Ldh-2 Ldh2	1.037	42	0.4739	L-lactate dehydrogenase B chain OS=Mus musculus GN=Ldhb PE=1 SV=2
O88696	Clpp	1.037	10	0.5348	ATP-dependent Clp protease proteolytic subunit, mitochondrial OS=Mus musculus GN=Clpp PE=1 SV=1
Q9CPP6	Ndufa5	1.036	57	0.1207	NADH dehydrogenase [ubiquinone] 1 alpha subcomplex subunit 5 OS=Mus musculus GN=Ndufa5 PE=1 SV=3
Q3UIJ9	Myzap Myozap	1.036	8	0.5753	Myocardial zonula adherens protein OS=Mus musculus GN=Myzap PE=1 SV=1
Q9R0M4	Podxl Pclp1	1.036	3	0.6751	Podocalyxin OS=Mus musculus GN=Podxl PE=1 SV=2
A0A087WR45	Prob1	1.035	5	0.3677	Proline-rich basic protein 1 OS=Mus musculus GN=Prob1 PE=1 SV=1
P58281	Opa1	1.035	43	0.4079	Dynamin-like 120 kDa protein, mitochondrial OS=Mus musculus GN=Opa1 PE=1 SV=1
Q7TMG8	Nipsnap2 Gbas	1.035	28	0.4236	Glioblastoma amplified sequence OS=Mus musculus GN=Nipsnap2 PE=1 SV=1
Q9CQ73	Pkp2 mCG_126835	1.035	22	0.4545	Plakophilin 2 OS=Mus musculus GN=Pkp2 PE=1 SV=1
Q9D7P6	Iscu Nifun	1.035	4	0.5287	Iron-sulfur cluster assembly enzyme ISCU, mitochondrial OS=Mus musculus GN=Iscu PE=1 SV=1
P04117	Fabp4 Ap2	1.035	21	0.5378	Fatty acid-binding protein, adipocyte OS=Mus musculus GN=Fabp4 PE=1 SV=3
Q91WK5	Gcsh	1.035	4	0.6032	Glycine cleavage system H protein, mitochondrial OS=Mus musculus GN=Gcsh PE=1 SV=2
O08759	Ube3a	1.034	5	0.6312	Ubiquitin-protein ligase E3A OS=Mus musculus GN=Ube3a PE=1 SV=2
Q59J78	Ndufaf2 Ndufa12l	1.034	4	0.7525	NADH dehydrogenase [ubiquinone] 1 alpha subcomplex assembly factor 2 OS=Mus musculus GN=Ndufaf2 PE=1 SV=1
Q9D1H6	Ndufaf4 Hrpap20	1.033	5	0.02322	NADH dehydrogenase [ubiquinone] 1 alpha subcomplex assembly factor 4 OS=Mus musculus GN=Ndufaf4 PE=1 SV=1
P33175	Kif5a Kiaa4086 Kif5 Nkhc1	1.033	6	0.3159	Kinesin heavy chain isoform 5A OS=Mus musculus GN=Kif5a PE=1 SV=3
Q99M87	Dnaja3 Tid1	1.033	14	0.4435	DnaJ homolog subfamily A member 3, mitochondrial OS=Mus musculus GN=Dnaja3 PE=1 SV=1
A6H611	Mipep	1.032	3	0.879	Mitochondrial intermediate peptidase OS=Mus musculus GN=Mipep PE=1 SV=1
A6H644	Ppp1r12b mCG_130490	1.031	27	0.08501	MCG130490 OS=Mus musculus GN=Ppp1r12b PE=1 SV=1
Q8CI94	Pygb	1.031	60	0.1958	Glycogen phosphorylase, brain form OS=Mus musculus GN=Pygb PE=1 SV=3
Q8R2Q4	Gfm2 Efg2	1.031	3	0.5164	Ribosome-releasing factor 2, mitochondrial OS=Mus musculus GN=Gfm2 PE=1 SV=2
Q9D2G2	Dlst	1.03	30	0.1971	Dihydrolipoyllysine-residue succinyltransferase component of 2-oxoglutarate dehydrogenase complex, mitochondrial OS=Mus musculus GN=Dlst PE=1 SV=1
P26443	Glud1 Glud	1.03	22	0.2006	Glutamate dehydrogenase 1, mitochondrial OS=Mus musculus GN=Glud1 PE=1 SV=1
O35129	Phb2 Bap Bcap37 Rea	1.03	30	0.4409	Prohibitin-2 OS=Mus musculus GN=Phb2 PE=1 SV=1
P06795	Abcb1b Abcb1 Mdr1 Mdr1b Pgy1 Pgy1-1	1.03	3	0.5897	Multidrug resistance protein 1B OS=Mus musculus GN=Abcb1b PE=1 SV=1
P00920	Ca2 Car2	1.03	8	0.5898	Carbonic anhydrase 2 OS=Mus musculus GN=Ca2 PE=1 SV=4
Q9D855	Uqcrb	1.03	30	0.5917	Cytochrome b-c1 complex subunit 7 OS=Mus musculus GN=Uqcrb PE=1 SV=3
P56382	Atp5f1e Atp5e	1.029	4	0.2425	ATP synthase subunit epsilon, mitochondrial OS=Mus musculus GN=Atp5e PE=1 SV=2
Q9JLV1	Bag3 Bis MNCb-2243	1.028	22	0.2522	BAG family molecular chaperone regulator 3 OS=Mus musculus GN=Bag3 PE=1 SV=2
Q9JKS4	Ldb3 Kiaa0613	1.028	52	0.3834	LIM domain-binding protein 3 OS=Mus musculus GN=Ldb3 PE=1 SV=1
Q9Z1J3	Nfs1 Nifs	1.028	9	0.4011	Cysteine desulfurase, mitochondrial OS=Mus musculus GN=Nfs1 PE=1 SV=3
Q8JZQ2	Afg3l2	1.028	17	0.4468	AFG3-like protein 2 OS=Mus musculus GN=Afg3l2 PE=1 SV=1
J3QN31	Adssl1 ADSS1 ADSSL1	1.028	12	0.5933	Adenylosuccinate synthetase isozyme 1 OS=Mus musculus GN=Adssl1 PE=1 SV=1
P63321	Rala Ral Ral-a	1.028	4	0.6762	Ras-related protein Ral-A OS=Mus musculus GN=Rala PE=1 SV=1
Q8C6I2	Sdhaf2 Pgl2 Sdh5	1.028	4	0.6867	Succinate dehydrogenase assembly factor 2, mitochondrial OS=Mus musculus GN=Sdhaf2 PE=1 SV=1
F6YCM8	Slmap	1.027	21	0.389	Sarcolemmal membrane-associated protein (Fragment) OS=Mus musculus GN=Slmap PE=1 SV=1
Q9R0C0	Bloc1s6 P2 Pa Pldn	1.027	3	0.7692	Biogenesis of lysosome-related organelles complex 1 subunit 6 OS=Mus musculus GN=Bloc1s6 PE=1 SV=1
Q7TQ48	Srl Sar	1.026	64	0.5488	Sarcalumenin OS=Mus musculus GN=Srl PE=1 SV=1
P11152	Lpl	1.026	9	0.6901	Lipoprotein lipase OS=Mus musculus GN=Lpl PE=1 SV=3
P30416	Fkbp4 Fkpb52	1.026	12	0.7475	Peptidyl-prolyl cis-trans isomerase FKBP4 OS=Mus musculus GN=Fkbp4 PE=1 SV=5
Q4VAE3	Tmem65	1.026	5	0.791	Transmembrane protein 65 OS=Mus musculus GN=Tmem65 PE=1 SV=1
Q3U422	Ndufv3 1500032D16Rik mCG_14261	1.026	7	0.8184	NADH dehydrogenase [ubiquinone] flavoprotein 3, mitochondrial OS=Mus musculus GN=Ndufv3 PE=1 SV=1
Q65CL1	Ctnna3 Catna3	1.025	8	0.4399	Catenin alpha-3 OS=Mus musculus GN=Ctnna3 PE=1 SV=2
P62932	Fbxo40	1.025	4	0.5873	F-box only protein 40 OS=Mus musculus GN=Fbxo40 PE=1 SV=1
P17665	Cox7c Cox7c1	1.025	9	0.7054	Cytochrome c oxidase subunit 7C, mitochondrial OS=Mus musculus GN=Cox7c PE=1 SV=1
Q9CR68	Uqcrfs1	1.024	42	0.4796	Cytochrome b-c1 complex subunit Rieske, mitochondrial OS=Mus musculus GN=Uqcrfs1 PE=1 SV=1
D3YYT0	Cdh2	1.024	15	0.6438	Cadherin-2 OS=Mus musculus GN=Cdh2 PE=1 SV=1
Q9CQJ6	Denr	1.024	4	0.6492	Density-regulated protein OS=Mus musculus GN=Denr PE=1 SV=1
Q99M04	Lias Lip1	1.023	3	0.8556	Lipoyl synthase, mitochondrial OS=Mus musculus GN=Lias PE=1 SV=1
Q61292	Lamb2 Lams	1.022	38	0.08314	Laminin subunit beta-2 OS=Mus musculus GN=Lamb2 PE=1 SV=2
Q6PHN9	Rab35	1.021	3	0.7633	Ras-related protein Rab-35 OS=Mus musculus GN=Rab35 PE=1 SV=1
A2AFQ2	Hsd17b10	1.021	12	0.7747	3-hydroxyacyl-CoA dehydrogenase type-2 OS=Mus musculus GN=Hsd17b10 PE=1 SV=1
Q9R0X4	Acot9 Acate2	1.019	9	0.6333	Acyl-coenzyme A thioesterase 9, mitochondrial OS=Mus musculus GN=Acot9 PE=1 SV=1
P28665	Mug1 Mug-1	1.019	12	0.7485	Murinoglobulin-1 OS=Mus musculus GN=Mug1 PE=1 SV=3
Q8BK72	Mrps27	1.019	5	0.8401	28S ribosomal protein S27, mitochondrial OS=Mus musculus GN=Mrps27 PE=1 SV=2
P10922	H1f0 H1fv	1.018	9	0.6872	Histone H1.0 OS=Mus musculus GN=H1f0 PE=2 SV=4
G3X8T9	Serpina3n mCG_3346	1.018	10	0.765	Serine (Or cysteine) peptidase inhibitor, clade A, member 3N, isoform CRA_a OS=Mus musculus GN=Serpina3n PE=1 SV=1
O35452	Tnxb TNX	1.017	5	0.7088	Tenascin X OS=Mus musculus GN=Tnxb PE=1 SV=1
Q9Z2D6	Mecp2	1.017	4	0.8163	Methyl-CpG-binding protein 2 OS=Mus musculus GN=Mecp2 PE=1 SV=1
Q8BRK8	Prkaa2	1.017	5	0.8235	5'-AMP-activated protein kinase catalytic subunit alpha-2 OS=Mus musculus GN=Prkaa2 PE=1 SV=3
Q9JM14	Nt5c Dnt1	1.017	3	0.9163	5'(3')-deoxyribonucleotidase, cytosolic type OS=Mus musculus GN=Nt5c PE=1 SV=1
Q80Y14	Glrx5	1.016	5	0.7544	Glutaredoxin-related protein 5, mitochondrial OS=Mus musculus GN=Glrx5 PE=1 SV=2
Q4ZJM7	Otol1 Gm414	1.015	4	0.7672	Otolin-1 OS=Mus musculus GN=Otol1 PE=1 SV=2
Q8K0D5	Gfm1 Efg Efg1 Gfm	1.014	14	0.7294	Elongation factor G, mitochondrial OS=Mus musculus GN=Gfm1 PE=1 SV=1
Q9D6Y7	Msra	1.014	4	0.7847	Mitochondrial peptide methionine sulfoxide reductase OS=Mus musculus GN=Msra PE=1 SV=1
O35435	Dhodh	1.013	6	0.4839	Dihydroorotate dehydrogenase (quinone), mitochondrial OS=Mus musculus GN=Dhodh PE=1 SV=2
P23927	Cryab Crya2	1.013	22	0.5585	Alpha-crystallin B chain OS=Mus musculus GN=Cryab PE=1 SV=2
Q9CWV1	Mcm8	1.013	3	0.889	DNA helicase MCM8 OS=Mus musculus GN=Mcm8 PE=1 SV=3
P51637	Cav3	1.012	6	0.8702	Caveolin-3 OS=Mus musculus GN=Cav3 PE=1 SV=1
G5DDB7	Plcd1	1.011	6	0.9492	Phosphoinositide phospholipase C OS=Mus musculus GN=Plcd1 PE=1 SV=1
Q99JR6	Nmnat3	1.011	3	0.9603	Nicotinamide/nicotinic acid mononucleotide adenylyltransferase 3 OS=Mus musculus GN=Nmnat3 PE=1 SV=1
Q9CPQ8	Atp5mg Atp5l	1.01	9	0.851	ATP synthase subunit g, mitochondrial OS=Mus musculus GN=Atp5l PE=1 SV=1
Q80XB4	Nrap	1.009	19	0.7682	Nebulin-related-anchoring protein OS=Mus musculus GN=Nrap PE=1 SV=3
E9Q1X8	Cacna2d1	1.009	9	0.8185	Voltage-dependent calcium channel subunit alpha-2/delta-1 OS=Mus musculus GN=Cacna2d1 PE=1 SV=2
Q921H8	Acaa1a Acaa1	1.009	5	0.9345	3-ketoacyl-CoA thiolase A, peroxisomal OS=Mus musculus GN=Acaa1a PE=1 SV=1
Q99LC3	Ndufa10	1.008	37	0.8879	NADH dehydrogenase [ubiquinone] 1 alpha subcomplex subunit 10, mitochondrial OS=Mus musculus GN=Ndufa10 PE=1 SV=1
P00405	Mtco2 COII COX2 mt-Co2	1.007	17	0.768	Cytochrome c oxidase subunit 2 OS=Mus musculus GN=Mtco2 PE=1 SV=1
P17563	Selenbp1 Lpsb	1.007	21	0.8639	Selenium-binding protein 1 OS=Mus musculus GN=Selenbp1 PE=1 SV=2
D3YWF6	Otub1	1.007	4	0.9371	Ubiquitin thioesterase OTUB1 OS=Mus musculus GN=Otub1 PE=1 SV=1
P10649	Gstm1	1.006	26	0.8632	Glutathione S-transferase Mu 1 OS=Mus musculus GN=Gstm1 PE=1 SV=2
Q8K1Z0	Coq9	1.005	17	0.9407	Ubiquinone biosynthesis protein COQ9, mitochondrial OS=Mus musculus GN=Coq9 PE=1 SV=1
Q8R0F8	Fahd1 MNCb-4134	1.005	3	0.9606	Acylpyruvase FAHD1, mitochondrial OS=Mus musculus GN=Fahd1 PE=1 SV=2
Q1XH17	Trim72 Mg53	1.004	27	0.8951	Tripartite motif-containing protein 72 OS=Mus musculus GN=Trim72 PE=1 SV=1
P05201	Got1	1.004	36	0.9191	Aspartate aminotransferase, cytoplasmic OS=Mus musculus GN=Got1 PE=1 SV=3
P99029	Prdx5 Prdx6	1.003	28	0.934	Peroxiredoxin-5, mitochondrial OS=Mus musculus GN=Prdx5 PE=1 SV=2
Q91YT0	Ndufv1	1.003	18	0.9508	NADH dehydrogenase [ubiquinone] flavoprotein 1, mitochondrial OS=Mus musculus GN=Ndufv1 PE=1 SV=1
E9QNA7	Sorbs1	1.002	30	0.9384	Sorbin and SH3 domain-containing protein 1 OS=Mus musculus GN=Sorbs1 PE=1 SV=1
P49443	Ppm1a Pppm1a	1.002	4	0.9481	Protein phosphatase 1A OS=Mus musculus GN=Ppm1a PE=1 SV=1
A0A1B0GRP7	Plpbp Prosc	1.002	4	0.9749	Pyridoxal phosphate-binding protein (Fragment) OS=Mus musculus GN=Plpbp PE=1 SV=1
D3YWR7	Qdpr	1.002	7	0.9809	Dihydropteridine reductase OS=Mus musculus GN=Qdpr PE=1 SV=1
P48722	Hspa4l Apg1 Hsp4l Osp94	1.001	10	0.9895	Heat shock 70 kDa protein 4L OS=Mus musculus GN=Hspa4l PE=1 SV=2
P48787	Tnni3	1	28	0.9905	Troponin I, cardiac muscle OS=Mus musculus GN=Tnni3 PE=1 SV=2
D3YVS1	Smtn	0.999	4	0.9873	Smoothelin OS=Mus musculus GN=Smtn PE=1 SV=1
P28271	Aco1 Ireb1 Irebp	0.999	6	0.9891	Cytoplasmic aconitate hydratase OS=Mus musculus GN=Aco1 PE=1 SV=3
A2AMM0	Cavin4 Murc	0.998	10	0.9447	Caveolae-associated protein 4 OS=Mus musculus GN=Cavin4 PE=1 SV=1
A2CG35	Rab12	0.998	4	0.9693	Ras-related protein Rab-12 OS=Mus musculus GN=Rab12 PE=1 SV=1
Q8BGC4	Zadh2 Ptgr3	0.998	4	0.9925	Prostaglandin reductase-3 OS=Mus musculus GN=Zadh2 PE=1 SV=1
P62071	Rras2	0.997	9	0.9042	Ras-related protein R-Ras2 OS=Mus musculus GN=Rras2 PE=1 SV=1
Q9Z1P6	Ndufa7	0.997	15	0.9188	NADH dehydrogenase [ubiquinone] 1 alpha subcomplex subunit 7 OS=Mus musculus GN=Ndufa7 PE=1 SV=3
Q9JMC3	Dnaja4	0.997	6	0.9611	DnaJ homolog subfamily A member 4 OS=Mus musculus GN=Dnaja4 PE=1 SV=1
O35683	Ndufa1	0.997	5	0.9672	NADH dehydrogenase [ubiquinone] 1 alpha subcomplex subunit 1 OS=Mus musculus GN=Ndufa1 PE=1 SV=1
Q8BKC5	Ipo5 Kpnb3 Ranbp5	0.997	5	0.9712	Importin-5 OS=Mus musculus GN=Ipo5 PE=1 SV=3
O09061	Psmb1	0.997	4	0.985	Proteasome subunit beta type-1 OS=Mus musculus GN=Psmb1 PE=1 SV=1
Q3ULJ0	Gpd1l Kiaa0089	0.996	7	0.8717	Glycerol-3-phosphate dehydrogenase 1-like protein OS=Mus musculus GN=Gpd1l PE=1 SV=2
Q9CQ75	Ndufa2	0.996	7	0.8722	NADH dehydrogenase [ubiquinone] 1 alpha subcomplex subunit 2 OS=Mus musculus GN=Ndufa2 PE=1 SV=3
Q9DCV4	Rmdn1 Fam82b	0.996	12	0.9115	Regulator of microtubule dynamics protein 1 OS=Mus musculus GN=Rmdn1 PE=1 SV=2
Q60936	Coq8a Adck3 Cabc1	0.996	12	0.9257	Atypical kinase COQ8A, mitochondrial OS=Mus musculus GN=Coq8a PE=1 SV=2
Q62425	Ndufa4	0.996	15	0.9338	Cytochrome c oxidase subunit NDUFA4 OS=Mus musculus GN=Ndufa4 PE=1 SV=2
Q9D8S4	Rexo2 Smfn	0.996	6	0.9348	Oligoribonuclease, mitochondrial OS=Mus musculus GN=Rexo2 PE=1 SV=2
Q9CQN1	Trap1 Hsp75	0.995	25	0.8747	Heat shock protein 75 kDa, mitochondrial OS=Mus musculus GN=Trap1 PE=1 SV=1
Q8K010	Oplah	0.995	5	0.9021	5-oxoprolinase OS=Mus musculus GN=Oplah PE=1 SV=1
Q64010	Crk Crko	0.995	4	0.959	Adapter molecule crk OS=Mus musculus GN=Crk PE=1 SV=1
Q8R1Q8	Dync1li1 Dncli1 Dnclic1	0.993	3	0.7736	Cytoplasmic dynein 1 light intermediate chain 1 OS=Mus musculus GN=Dync1li1 PE=1 SV=1
Q9Z0P5	Twf2 Ptk9l	0.993	5	0.8978	Twinfilin-2 OS=Mus musculus GN=Twf2 PE=1 SV=1
E0CXN5	Gpd1	0.993	6	0.9009	Glycerol-3-phosphate dehydrogenase [NAD(+)] OS=Mus musculus GN=Gpd1 PE=1 SV=1
P40336	Vps26a Vps26	0.993	4	0.9367	Vacuolar protein sorting-associated protein 26A OS=Mus musculus GN=Vps26a PE=1 SV=1
P34928	Apoc1	0.993	5	0.9377	Apolipoprotein C-I OS=Mus musculus GN=Apoc1 PE=1 SV=1
A0A0R4J135	Selenbp2	0.992	14	0.8406	Selenium-binding protein 2 OS=Mus musculus GN=Selenbp2 PE=1 SV=1
Q91V41	Rab14	0.992	7	0.8934	Ras-related protein Rab-14 OS=Mus musculus GN=Rab14 PE=1 SV=3
Q5SRX1	Tom1l2	0.992	3	0.9141	TOM1-like protein 2 OS=Mus musculus GN=Tom1l2 PE=1 SV=1
Q9D024	Ccdc47 Asp4	0.992	3	0.9552	Coiled-coil domain-containing protein 47 OS=Mus musculus GN=Ccdc47 PE=1 SV=2
E9QK48	Eml2	0.991	5	0.3864	Echinoderm microtubule-associated protein-like 2 OS=Mus musculus GN=Eml2 PE=1 SV=1
G3UX26	Vdac2	0.991	15	0.6967	Voltage-dependent anion-selective channel protein 2 OS=Mus musculus GN=Vdac2 PE=1 SV=1
A0A0N4SUN3	Dysf	0.991	19	0.8639	Dysferlin OS=Mus musculus GN=Dysf PE=1 SV=1
P46638	Rab11b	0.991	9	0.895	Ras-related protein Rab-11B OS=Mus musculus GN=Rab11b PE=1 SV=3
Q3UMT1	Ppp1r12c Mbs85	0.991	3	0.9614	Protein phosphatase 1 regulatory subunit 12C OS=Mus musculus GN=Ppp1r12c PE=1 SV=1
P11798	Camk2a	0.99	5	0.5995	Calcium/calmodulin-dependent protein kinase type II subunit alpha OS=Mus musculus GN=Camk2a PE=1 SV=2
D3Z0L4	Chchd3	0.99	24	0.6558	MICOS complex subunit (Fragment) OS=Mus musculus GN=Chchd3 PE=1 SV=1
P38647	Hspa9 Grp75 Hsp74 Hspa9a	0.99	67	0.7164	Stress-70 protein, mitochondrial OS=Mus musculus GN=Hspa9 PE=1 SV=3
Q9CZ44	Nsfl1c	0.99	10	0.7799	NSFL1 cofactor p47 OS=Mus musculus GN=Nsfl1c PE=1 SV=1
Q6PDI5	Ecpas Ecm29 Kiaa0368	0.99	3	0.8351	Proteasome-associated protein ECM29 homolog OS=Mus musculus GN=Ecm29 PE=1 SV=3
Q9CZW5	Tomm70 D16Wsu109e Tomm70a	0.989	5	0.6368	Mitochondrial import receptor subunit TOM70 OS=Mus musculus GN=Tomm70 PE=1 SV=2
Q99NB1	Acss1 Acas2 Acas2l	0.989	32	0.7222	Acetyl-coenzyme A synthetase 2-like, mitochondrial OS=Mus musculus GN=Acss1 PE=1 SV=1
Q99NF7	Ppm1b ppm1b2	0.989	3	0.9147	Ppm1b protein OS=Mus musculus GN=Ppm1b PE=1 SV=1
P32020	Scp2 Scp-2	0.988	10	0.4234	Non-specific lipid-transfer protein OS=Mus musculus GN=Scp2 PE=1 SV=3
E9Q3E2	Synpo	0.988	8	0.7933	Synaptopodin OS=Mus musculus GN=Synpo PE=1 SV=1
A0A0A0MQA3	Serpina1a	0.988	18	0.8245	Alpha-1-antitrypsin 1-1 OS=Mus musculus GN=Serpina1a PE=1 SV=1
P55258	Rab8a Mel Rab8	0.988	5	0.8449	Ras-related protein Rab-8A OS=Mus musculus GN=Rab8a PE=1 SV=2
A2AUC9	Klhl41 Kbtbd10	0.988	6	0.9019	Kelch-like protein 41 OS=Mus musculus GN=Klhl41 PE=1 SV=1
Q9CXW2	Mrps22 Rpms22	0.987	4	0.5616	28S ribosomal protein S22, mitochondrial OS=Mus musculus GN=Mrps22 PE=1 SV=1
Q9WVK4	Ehd1 Past1	0.987	27	0.6961	EH domain-containing protein 1 OS=Mus musculus GN=Ehd1 PE=1 SV=1
Q5EBG6	Hspb6 Gm479	0.987	8	0.7259	Heat shock protein beta-6 OS=Mus musculus GN=Hspb6 PE=1 SV=1
D3Z2Z1	Clip1	0.987	12	0.7474	CAP-Gly domain-containing linker protein 1 OS=Mus musculus GN=Clip1 PE=1 SV=1
Q9DCD0	Pgd	0.987	6	0.8171	6-phosphogluconate dehydrogenase, decarboxylating OS=Mus musculus GN=Pgd PE=1 SV=3
Q6ZQ73	Cand2 Kiaa0667 Tip120b	0.986	17	0.6207	Cullin-associated NEDD8-dissociated protein 2 OS=Mus musculus GN=Cand2 PE=1 SV=2
Q3TCD4	Eci2 Peci	0.986	13	0.8195	Enoyl-CoA delta isomerase 2, mitochondrial OS=Mus musculus GN=Eci2 PE=1 SV=1
O09174	Amacr Macr1	0.986	5	0.8694	Alpha-methylacyl-CoA racemase OS=Mus musculus GN=Amacr PE=1 SV=4
E9PV66	Myo18b	0.986	3	0.9515	Myosin XVIIIb OS=Mus musculus GN=Myo18b PE=1 SV=1
Q60675	Lama2	0.985	77	0.3197	Laminin subunit alpha-2 OS=Mus musculus GN=Lama2 PE=1 SV=2
P45376	Akr1b1 Akr1b3 Aldor1 Aldr1	0.984	14	0.6998	Aldose reductase OS=Mus musculus GN=Akr1b1 PE=1 SV=3
P61164	Actr1a Ctrn1	0.984	6	0.8582	Alpha-centractin OS=Mus musculus GN=Actr1a PE=1 SV=1
Q3TRE0	Sspn mCG_15024	0.984	3	0.866	Sarcospan OS=Mus musculus GN=Sspn PE=1 SV=1
A0A1L1SSA3	Eif1b	0.984	3	0.9159	Eukaryotic translation initiation factor 1b (Fragment) OS=Mus musculus GN=Eif1b PE=1 SV=1
P34914	Ephx2 Eph2	0.983	32	0.4576	Bifunctional epoxide hydrolase 2 OS=Mus musculus GN=Ephx2 PE=1 SV=2
Q9D0M3	Cyc1	0.983	23	0.7485	Cytochrome c1, heme protein, mitochondrial OS=Mus musculus GN=Cyc1 PE=1 SV=1
Q8BMS4	Coq3	0.983	9	0.7824	Ubiquinone biosynthesis O-methyltransferase, mitochondrial OS=Mus musculus GN=Coq3 PE=1 SV=1
Q9QYI5	Dnajb2 Dnajb10	0.983	6	0.8754	DnaJ homolog subfamily B member 2 OS=Mus musculus GN=Dnajb2 PE=1 SV=3
P06745	Gpi Gpi1	0.982	21	0.6202	Glucose-6-phosphate isomerase OS=Mus musculus GN=Gpi PE=1 SV=4
J3QMM7	Naxd 0710008K08Rik CARKD Carkd mCG_17317	0.982	6	0.6919	ATP-dependent (S)-NAD(P)H-hydrate dehydratase OS=Mus musculus GN=Naxd PE=1 SV=1
Q78IK4	Apool Fam121a Mic27	0.982	13	0.7009	MICOS complex subunit Mic27 OS=Mus musculus GN=Apool PE=1 SV=1
H7BX99	F2	0.982	6	0.805	Prothrombin OS=Mus musculus GN=F2 PE=1 SV=1
Q3UGX2	Sptb Spnb1 mCG_123942	0.981	20	0.3062	Spectrin beta chain OS=Mus musculus GN=Sptb PE=1 SV=1
Q62000	Ogn Og	0.981	13	0.6151	Mimecan OS=Mus musculus GN=Ogn PE=1 SV=1
Q9DCL9	Paics	0.98	8	0.4351	Multifunctional protein ADE2 OS=Mus musculus GN=Paics PE=1 SV=4
F6ZGN3	Myo18a	0.98	5	0.7306	Unconventional myosin-XVIIIa (Fragment) OS=Mus musculus GN=Myo18a PE=1 SV=2
P21550	Eno3 Eno-3	0.979	65	0.3394	Beta-enolase OS=Mus musculus GN=Eno3 PE=1 SV=3
Q8R086	Suox	0.979	3	0.569	Sulfite oxidase, mitochondrial OS=Mus musculus GN=Suox PE=1 SV=2
P35235	Ptpn11	0.979	4	0.5926	Tyrosine-protein phosphatase non-receptor type 11 OS=Mus musculus GN=Ptpn11 PE=1 SV=2
Q00897	Serpina1d Dom4 Spi1-4	0.979	11	0.6722	Alpha-1-antitrypsin 1-4 OS=Mus musculus GN=Serpina1d PE=1 SV=1
Q62165	Dag1 Dag-1	0.979	7	0.7699	Dystroglycan OS=Mus musculus GN=Dag1 PE=1 SV=4
Q8QZR5	Gpt Gpt1	0.978	5	0.2853	Alanine aminotransferase 1 OS=Mus musculus GN=Gpt PE=1 SV=3
Q9D0F9	Pgm1 Pgm2	0.978	31	0.341	Phosphoglucomutase-1 OS=Mus musculus GN=Pgm1 PE=1 SV=4
Q9DCS9	Ndufb10	0.978	18	0.4297	NADH dehydrogenase [ubiquinone] 1 beta subcomplex subunit 10 OS=Mus musculus GN=Ndufb10 PE=1 SV=3
E9Q4Z2	Acacb Acc2 Accb	0.978	10	0.58	Acetyl-CoA carboxylase 2 OS=Mus musculus GN=Acacb PE=1 SV=1
P48758	Cbr1 Cbr	0.978	6	0.6677	Carbonyl reductase [NADPH] 1 OS=Mus musculus GN=Cbr1 PE=1 SV=3
Q9QVP4	Myl7 Mylc2a	0.978	17	0.6879	Myosin regulatory light chain 2, atrial isoform OS=Mus musculus GN=Myl7 PE=1 SV=1
Q3UDC3	Tom1	0.978	7	0.8142	Target of Myb protein 1 OS=Mus musculus GN=Tom1 PE=1 SV=1
Q9JMH6	Txnrd1 Trxr1	0.978	4	0.8704	Thioredoxin reductase 1, cytoplasmic OS=Mus musculus GN=Txnrd1 PE=1 SV=3
Q9D7N9	Apmap	0.977	3	0.4783	Adipocyte plasma membrane-associated protein OS=Mus musculus GN=Apmap PE=1 SV=1
Q9EPL8	Ipo7 Ranbp7	0.977	6	0.838	Importin-7 OS=Mus musculus GN=Ipo7 PE=1 SV=2
P62196	Psmc5 Sug1	0.975	6	0.6617	26S proteasome regulatory subunit 8 OS=Mus musculus GN=Psmc5 PE=1 SV=1
P62075	Timm13 Tim13a Timm13a	0.975	3	0.7045	Mitochondrial import inner membrane translocase subunit Tim13 OS=Mus musculus GN=Timm13 PE=1 SV=1
Q8C6K9	Col6a6	0.975	5	0.8168	Collagen alpha-6(VI) chain OS=Mus musculus GN=Col6a6 PE=1 SV=2
P70404	Idh3g	0.974	20	0.626	Isocitrate dehydrogenase [NAD] subunit gamma 1, mitochondrial OS=Mus musculus GN=Idh3g PE=1 SV=1
Q9CQ69	Uqcrq	0.973	12	0.1906	Cytochrome b-c1 complex subunit 8 OS=Mus musculus GN=Uqcrq PE=1 SV=3
Q03734	Serpina3m	0.973	16	0.2328	Serine protease inhibitor A3M OS=Mus musculus GN=Serpina3m PE=1 SV=2
Q9CPY7	Lap3 Lapep	0.973	10	0.5033	Cytosol aminopeptidase OS=Mus musculus GN=Lap3 PE=1 SV=3
Q9R0G6	Comp	0.973	3	0.66	Cartilage oligomeric matrix protein OS=Mus musculus GN=Comp PE=1 SV=2
Q9CQ65	Mtap	0.973	5	0.728	S-methyl-5'-thioadenosine phosphorylase OS=Mus musculus GN=Mtap PE=1 SV=1
Q921S7	Mrpl37	0.973	3	0.8936	39S ribosomal protein L37, mitochondrial OS=Mus musculus GN=Mrpl37 PE=1 SV=1
A0A1L1STE6	Idh3a	0.972	33	0.3312	Isocitrate dehydrogenase [NAD] subunit, mitochondrial OS=Mus musculus GN=Idh3a PE=1 SV=1
Q8K1M3	Prkar2a mCG_16488	0.972	13	0.6446	Protein kinase, cAMP dependent regulatory, type II alpha OS=Mus musculus GN=Prkar2a PE=1 SV=1
G5E8T9	Hagh mCG_132060	0.972	8	0.8199	Hydroxyacyl glutathione hydrolase OS=Mus musculus GN=Hagh PE=1 SV=1
Q9EQI8	Mrpl46	0.971	4	0.6003	39S ribosomal protein L46, mitochondrial OS=Mus musculus GN=Mrpl46 PE=1 SV=1
Q8CI51	Pdlim5 Enh	0.97	14	0.6507	PDZ and LIM domain protein 5 OS=Mus musculus GN=Pdlim5 PE=1 SV=4
P82348	Sgcg	0.97	7	0.6976	Gamma-sarcoglycan OS=Mus musculus GN=Sgcg PE=1 SV=2
Q9JKB1	Uchl3	0.97	6	0.7089	Ubiquitin carboxyl-terminal hydrolase isozyme L3 OS=Mus musculus GN=Uchl3 PE=1 SV=2
Q8VDC0	Lars2	0.97	3	0.7276	Probable leucine--tRNA ligase, mitochondrial OS=Mus musculus GN=Lars2 PE=1 SV=1
P07724	Alb Alb-1 Alb1	0.969	64	0.1775	Serum albumin OS=Mus musculus GN=Alb PE=1 SV=3
Q149B8	Perm1	0.969	12	0.6186	PGC-1 and ERR-induced regulator in muscle protein 1 OS=Mus musculus GN=Perm1 PE=1 SV=2
P48774	Gstm5 Fsc2 Gstm3	0.969	3	0.7267	Glutathione S-transferase Mu 5 OS=Mus musculus GN=Gstm5 PE=1 SV=1
Q9D881	Gm11273 Cox5b mCG_17741 mCG_23026	0.968	44	0.1342	Cytochrome c oxidase subunit 5B, mitochondrial OS=Mus musculus GN=Cox5b PE=1 SV=1
Q8C605	Pfkp	0.968	4	0.6936	ATP-dependent 6-phosphofructokinase OS=Mus musculus GN=Pfkp PE=1 SV=1
Q9DCJ5	Ndufa8	0.967	7	0.2214	NADH dehydrogenase [ubiquinone] 1 alpha subcomplex subunit 8 OS=Mus musculus GN=Ndufa8 PE=1 SV=3
A0A1B0GSX0	Ldha mCG_19938	0.967	23	0.4673	L-lactate dehydrogenase OS=Mus musculus GN=Ldha PE=1 SV=1
Q9CQC7	Ndufb4	0.967	7	0.6766	NADH dehydrogenase [ubiquinone] 1 beta subcomplex subunit 4 OS=Mus musculus GN=Ndufb4 PE=1 SV=3
Q64433	Hspe1	0.966	16	0.04072	10 kDa heat shock protein, mitochondrial OS=Mus musculus GN=Hspe1 PE=1 SV=2
Q9WVL3	Slc12a7 Kcc4	0.966	4	0.5084	Solute carrier family 12 member 7 OS=Mus musculus GN=Slc12a7 PE=1 SV=1
Q61160	Fadd Mort1	0.966	8	0.6014	FAS-associated death domain protein OS=Mus musculus GN=Fadd PE=1 SV=1
E0CXB1	Psma6	0.965	3	0.7848	Proteasome endopeptidase complex OS=Mus musculus GN=Psma6 PE=1 SV=1
Q9D7A8	Armc1	0.964	3	0.6214	Armadillo repeat-containing protein 1 OS=Mus musculus GN=Armc1 PE=1 SV=1
E9Q242	Adsl	0.964	3	0.7142	Adenylosuccinate lyase OS=Mus musculus GN=Adsl PE=1 SV=1
P35585	Ap1m1 Cltnm	0.964	3	0.7453	AP-1 complex subunit mu-1 OS=Mus musculus GN=Ap1m1 PE=1 SV=3
F7C106	Cox5b	0.963	10	0.2195	Cytochrome c oxidase subunit 5B, mitochondrial (Fragment) OS=Mus musculus GN=Cox5b PE=1 SV=1
Q9DC61	Pmpca Inpp5e	0.963	8	0.4808	Mitochondrial-processing peptidase subunit alpha OS=Mus musculus GN=Pmpca PE=1 SV=1
A0A0J9YUI1	Ube2k	0.963	4	0.5893	Ubiquitin-conjugating enzyme E2 K OS=Mus musculus GN=Ube2k PE=1 SV=1
Q8VCI5	Pex19 Pxf	0.963	5	0.6069	Peroxisomal biogenesis factor 19 OS=Mus musculus GN=Pex19 PE=1 SV=1
Q3UH68	Limch1 Kiaa1102	0.962	13	0.2616	LIM and calponin homology domains-containing protein 1 OS=Mus musculus GN=Limch1 PE=1 SV=2
E9QQ25	Speg	0.962	26	0.2791	Striated muscle-specific serine/threonine-protein kinase OS=Mus musculus GN=Speg PE=1 SV=1
O54946	Dnajb6 Hsj2 Mrj	0.962	12	0.5023	DnaJ homolog subfamily B member 6 OS=Mus musculus GN=Dnajb6 PE=1 SV=4
Q8BIW1	Prune1 Prune	0.962	3	0.5384	Exopolyphosphatase PRUNE1 OS=Mus musculus GN=Prune1 PE=1 SV=1
Q8K4Z3	Naxe Aibp Apoa1bp	0.962	4	0.5604	NAD(P)H-hydrate epimerase OS=Mus musculus GN=Naxe PE=1 SV=1
Q9Z1N5	Ddx39b Bat1 Bat1a Uap56	0.962	4	0.7952	Spliceosome RNA helicase Ddx39b OS=Mus musculus GN=Ddx39b PE=1 SV=1
E9QLJ0	Cmya5	0.961	23	0.1474	Cardiomyopathy-associated protein 5 OS=Mus musculus GN=Cmya5 PE=1 SV=1
P08228	Sod1	0.961	13	0.1705	Superoxide dismutase [Cu-Zn] OS=Mus musculus GN=Sod1 PE=1 SV=2
Q9CR10	Oxld1	0.961	3	0.402	Oxidoreductase-like domain-containing protein 1 OS=Mus musculus GN=Oxld1 PE=1 SV=1
Q99KK7	Dpp3	0.961	3	0.6017	Dipeptidyl peptidase 3 OS=Mus musculus GN=Dpp3 PE=1 SV=2
D3Z440	Cops7a	0.961	3	0.7619	COP9 signalosome complex subunit 7a (Fragment) OS=Mus musculus GN=Cops7a PE=1 SV=8
D3YYS6	Mgll	0.96	3	0.2269	Monoglyceride lipase OS=Mus musculus GN=Mgll PE=1 SV=1
P82347	Sgcd	0.959	7	0.09232	Delta-sarcoglycan OS=Mus musculus GN=Sgcd PE=1 SV=1
Q8K2Y7	Mrpl47	0.959	3	0.4515	39S ribosomal protein L47, mitochondrial OS=Mus musculus GN=Mrpl47 PE=1 SV=2
A0A1Y7VMA0	Nqo2	0.958	3	0.2952	Ribosyldihydronicotinamide dehydrogenase [quinone] (Fragment) OS=Mus musculus GN=Nqo2 PE=1 SV=1
G3X8R0	Reep5 mCG_121499	0.958	10	0.4625	Receptor expression-enhancing protein OS=Mus musculus GN=Reep5 PE=1 SV=1
Q8C7H1	Mmaa	0.957	6	0.02265	Methylmalonic aciduria type A homolog, mitochondrial OS=Mus musculus GN=Mmaa PE=1 SV=1
P62631	Eef1a2 Eef1al Stn	0.957	31	0.2862	Elongation factor 1-alpha 2 OS=Mus musculus GN=Eef1a2 PE=1 SV=1
Q8VBV7	Cops8 Csn8	0.956	4	0.7712	COP9 signalosome complex subunit 8 OS=Mus musculus GN=Cops8 PE=1 SV=1
O70622	Rtn2 Nspl1	0.956	3	0.7817	Reticulon-2 OS=Mus musculus GN=Rtn2 PE=1 SV=1
Q9D5T0	Atad1	0.956	4	0.8644	ATPase family AAA domain-containing protein 1 OS=Mus musculus GN=Atad1 PE=1 SV=1
Q9DBG5	Plin3 M6prbp1 Tip47	0.954	14	0.4213	Perilipin-3 OS=Mus musculus GN=Plin3 PE=1 SV=1
Q78J03	Msrb2	0.954	5	0.4694	Methionine-R-sulfoxide reductase B2, mitochondrial OS=Mus musculus GN=Msrb2 PE=1 SV=1
A2AKN8	Mup8 Mup5 OTTMUSG00000008509	0.954	3	0.5571	Major urinary protein 5 OS=Mus musculus GN=Mup8 PE=3 SV=1
P29758	Oat	0.953	15	0.1435	Ornithine aminotransferase, mitochondrial OS=Mus musculus GN=Oat PE=1 SV=1
Q8CDV7	Entpd1	0.953	5	0.4694	Ectonucleoside triphosphate diphosphohydrolase 1 OS=Mus musculus GN=Entpd1 PE=1 SV=1
Q3V384	Afg1l Lace1	0.953	4	0.5306	AFG1-like ATPase OS=Mus musculus GN=Afg1l PE=1 SV=1
P14094	Atp1b1 Atp4b	0.952	6	0.114	Sodium/potassium-transporting ATPase subunit beta-1 OS=Mus musculus GN=Atp1b1 PE=1 SV=1
B1AT36	Psmd12	0.952	5	0.3088	26S proteasome non-ATPase regulatory subunit 12 OS=Mus musculus GN=Psmd12 PE=1 SV=1
Q8BH86	Dglucy	0.951	9	0.07449	D-glutamate cyclase, mitochondrial OS=Mus musculus GN=Dglucy PE=1 SV=1
P0DP26	Calm1 Calm Cam Cam1	0.951	18	0.226	Calmodulin-1 OS=Mus musculus GN=Calm1 PE=1 SV=1
Q8VDN2	Atp1a1	0.95	59	0.05935	Sodium/potassium-transporting ATPase subunit alpha-1 OS=Mus musculus GN=Atp1a1 PE=1 SV=1
Q8BH80	Vapb mCG_13760	0.95	12	0.1685	Vesicle-associated membrane protein, associated protein B and C OS=Mus musculus GN=Vapb PE=1 SV=1
Q9QYR9	Acot2 Mte1	0.95	29	0.1923	Acyl-coenzyme A thioesterase 2, mitochondrial OS=Mus musculus GN=Acot2 PE=1 SV=2
P97384	Anxa11 Anx11	0.95	9	0.2508	Annexin A11 OS=Mus musculus GN=Anxa11 PE=1 SV=2
A0A0N4SUX5	Eno2	0.95	14	0.2753	Gamma-enolase OS=Mus musculus GN=Eno2 PE=1 SV=1
A3KFX0	Nt5c1a	0.95	3	0.6954	Cytosolic 5'-nucleotidase 1A OS=Mus musculus GN=Nt5c1a PE=1 SV=1
P58389	Ptpa Ppp2r4	0.948	6	0.1385	Serine/threonine-protein phosphatase 2A activator OS=Mus musculus GN=Ptpa PE=1 SV=1
P22599	Serpina1b Aat2 Dom2 Spi1-2	0.948	18	0.2602	Alpha-1-antitrypsin 1-2 OS=Mus musculus GN=Serpina1b PE=1 SV=2
S4R2R5	Ank2	0.948	10	0.4984	Ankyrin-2 OS=Mus musculus GN=Ank2 PE=1 SV=3
P97355	Sms	0.947	3	0.2128	Spermine synthase OS=Mus musculus GN=Sms PE=1 SV=1
A0A087WNW8	Clasp1	0.947	6	0.5707	CLIP-associating protein 1 OS=Mus musculus GN=Clasp1 PE=1 SV=2
Q99LX0	Park7	0.946	14	0.1542	Protein/nucleic acid deglycase DJ-1 OS=Mus musculus GN=Park7 PE=1 SV=1
Q3UN10	Wfs1	0.946	6	0.498	Wolframin OS=Mus musculus GN=Wfs1 PE=1 SV=1
Q9WTP6	Ak2	0.945	17	0.03261	Adenylate kinase 2, mitochondrial OS=Mus musculus GN=Ak2 PE=1 SV=5
D3Z5K6	Dnajc19	0.945	3	0.5339	Mitochondrial import inner membrane translocase subunit TIM14 OS=Mus musculus GN=Dnajc19 PE=1 SV=1
Q05D44	Eif5b If2	0.945	3	0.591	Eukaryotic translation initiation factor 5B OS=Mus musculus GN=Eif5b PE=1 SV=2
A0A087WQ94	Tns1	0.944	17	0.2519	Tensin 1 (Fragment) OS=Mus musculus GN=Tns1 PE=1 SV=1
Q9CRD2	Emc2 Kiaa0103 Ttc35	0.944	4	0.441	ER membrane protein complex subunit 2 OS=Mus musculus GN=Emc2 PE=1 SV=1
A0A1L1SQ51	Tln2	0.943	46	0.04899	Talin-2 OS=Mus musculus GN=Tln2 PE=1 SV=1
A2AQA9	Neb	0.943	6	0.1545	Nebulin OS=Mus musculus GN=Neb PE=1 SV=1
A0A140LJL0	Cd81	0.943	3	0.1798	CD81 antigen (Fragment) OS=Mus musculus GN=Cd81 PE=1 SV=1
P28654	Dcn	0.943	6	0.3542	Decorin OS=Mus musculus GN=Dcn PE=1 SV=1
A0A0R4J174	Ecsit Sitpec mCG_22835	0.943	8	0.4709	Evolutionarily conserved-signaling intermediate in Toll pathway, mitochondrial OS=Mus musculus GN=Ecsit PE=1 SV=1
P21278	Gna11 Gna-11	0.943	5	0.5192	Guanine nucleotide-binding protein subunit alpha-11 OS=Mus musculus GN=Gna11 PE=1 SV=1
Q11011	Npepps Psa	0.942	8	0.2218	Puromycin-sensitive aminopeptidase OS=Mus musculus GN=Npepps PE=1 SV=2
P51660	Hsd17b4 Edh17b4	0.941	7	0.05187	Peroxisomal multifunctional enzyme type 2 OS=Mus musculus GN=Hsd17b4 PE=1 SV=3
O35857	Timm44 Mimt44 Tim44	0.941	16	0.08147	Mitochondrial import inner membrane translocase subunit TIM44 OS=Mus musculus GN=Timm44 PE=1 SV=2
Q9JJZ2	Tuba8	0.941	26	0.1747	Tubulin alpha-8 chain OS=Mus musculus GN=Tuba8 PE=1 SV=1
Q9ES83	Bves Pop1 Popdc1	0.941	5	0.3508	Blood vessel epicardial substance OS=Mus musculus GN=Bves PE=1 SV=1
B7ZN28	Papln	0.941	4	0.5464	Papilin OS=Mus musculus GN=Papln PE=1 SV=1
Q9D5V5	Cul5	0.94	7	0.1767	Cullin-5 OS=Mus musculus GN=Cul5 PE=1 SV=3
P50247	Ahcy	0.94	6	0.2179	Adenosylhomocysteinase OS=Mus musculus GN=Ahcy PE=1 SV=3
E9Q6A9	Ctnnb1	0.94	3	0.3424	Catenin beta-1 OS=Mus musculus GN=Ctnnb1 PE=1 SV=1
D3Z568	Ndufb5 mCG_5158	0.94	11	0.51	NADH dehydrogenase (Ubiquinone) 1 beta subcomplex, 5, isoform CRA_e OS=Mus musculus GN=Ndufb5 PE=1 SV=1
Q8BWM0	Ptges2 Gbf1 Pges2	0.94	6	0.5476	Prostaglandin E synthase 2 OS=Mus musculus GN=Ptges2 PE=1 SV=3
Q9D3D9	Atp5f1d Atp5d	0.939	11	0.00116	ATP synthase subunit delta, mitochondrial OS=Mus musculus GN=Atp5d PE=1 SV=1
O54724	Cavin1 Ptrf	0.939	24	0.01704	Caveolae-associated protein 1 OS=Mus musculus GN=Cavin1 PE=1 SV=1
Q80X68	Csl mCG_19869	0.939	20	0.05621	Citrate synthase OS=Mus musculus GN=Csl PE=1 SV=1
Q8R550	Sh3kbp1 Ruk Seta	0.939	3	0.2166	SH3 domain-containing kinase-binding protein 1 OS=Mus musculus GN=Sh3kbp1 PE=1 SV=1
A0A0J9YUB6	Ociad1	0.939	4	0.4841	OCIA domain-containing protein 1 (Fragment) OS=Mus musculus GN=Ociad1 PE=1 SV=1
F7BX26	Ppp5c	0.939	6	0.4907	Serine/threonine-protein phosphatase (Fragment) OS=Mus musculus GN=Ppp5c PE=1 SV=1
P10833	Rras	0.938	5	0.2344	Ras-related protein R-Ras OS=Mus musculus GN=Rras PE=1 SV=1
A0A0R4J0J0	Palmd	0.938	8	0.3612	Palmdelphin OS=Mus musculus GN=Palmd PE=1 SV=1
Q3UHX2	Pdap1	0.938	3	0.4745	28 kDa heat- and acid-stable phosphoprotein OS=Mus musculus GN=Pdap1 PE=1 SV=1
Q8BH64	Ehd2	0.937	37	0.01644	EH domain-containing protein 2 OS=Mus musculus GN=Ehd2 PE=1 SV=1
Q9D1G1	Rab1b	0.937	18	0.03596	Ras-related protein Rab-1B OS=Mus musculus GN=Rab1b PE=1 SV=1
Q9CWJ9	Atic Purh	0.937	11	0.2311	Bifunctional purine biosynthesis protein PURH OS=Mus musculus GN=Atic PE=1 SV=2
Q07076	Anxa7 Anx7	0.937	7	0.2889	Annexin A7 OS=Mus musculus GN=Anxa7 PE=1 SV=2
Q811U4	Mfn1	0.937	7	0.3582	Mitofusin-1 OS=Mus musculus GN=Mfn1 PE=1 SV=3
Q8R127	Sccpdh	0.937	4	0.4014	Saccharopine dehydrogenase-like oxidoreductase OS=Mus musculus GN=Sccpdh PE=1 SV=1
P53986	Slc16a1 Mct1	0.937	10	0.4497	Monocarboxylate transporter 1 OS=Mus musculus GN=Slc16a1 PE=1 SV=1
Q9JIQ3	Diablo Smac	0.937	3	0.6321	Diablo homolog, mitochondrial OS=Mus musculus GN=Diablo PE=1 SV=2
A2A7S7	Yars mCG_141662	0.937	5	0.645	Tyrosine--tRNA ligase OS=Mus musculus GN=Yars PE=1 SV=1
Q61001	Lama5	0.936	9	0.01783	Laminin subunit alpha-5 OS=Mus musculus GN=Lama5 PE=1 SV=4
G3X9L6		0.936	57	0.05148	ATP synthase subunit d, mitochondrial OS=Mus musculus GN=Gm10250 PE=3 SV=1
E9PV44	Atpif1	0.936	4	0.2767	ATPase inhibitor, mitochondrial OS=Mus musculus GN=Atpif1 PE=1 SV=1
Q60692	Psmb6 Lmp19	0.936	3	0.3854	Proteasome subunit beta type-6 OS=Mus musculus GN=Psmb6 PE=1 SV=3
Q3U4W8	Usp5	0.935	13	0.1027	Ubiquitinyl hydrolase 1 OS=Mus musculus GN=Usp5 PE=1 SV=1
P35564	Canx	0.935	22	0.1303	Calnexin OS=Mus musculus GN=Canx PE=1 SV=1
E9QP49	Ehbp1l1	0.935	15	0.2867	EH domain-binding protein 1-like protein 1 OS=Mus musculus GN=Ehbp1l1 PE=1 SV=1
Q8CDN6	Txnl1 Trp32 Txnl	0.935	9	0.3567	Thioredoxin-like protein 1 OS=Mus musculus GN=Txnl1 PE=1 SV=3
D3YW66	Coq6 COQ6	0.935	4	0.5027	Ubiquinone biosynthesis monooxygenase COQ6, mitochondrial OS=Mus musculus GN=Coq6 PE=1 SV=1
P67778	Phb	0.934	29	0.02892	Prohibitin OS=Mus musculus GN=Phb PE=1 SV=1
P50396	Gdi1 Rabgdia	0.934	12	0.337	Rab GDP dissociation inhibitor alpha OS=Mus musculus GN=Gdi1 PE=1 SV=3
E9QAT9	Trim54	0.934	3	0.4706	Tripartite motif-containing protein 54 OS=Mus musculus GN=Trim54 PE=1 SV=1
P23953	Ces1c Es1	0.933	6	0.09147	Carboxylesterase 1C OS=Mus musculus GN=Ces1c PE=1 SV=4
Q64521	Gpd2 Gdm1	0.933	4	0.1174	Glycerol-3-phosphate dehydrogenase, mitochondrial OS=Mus musculus GN=Gpd2 PE=1 SV=2
Q5DTJ9	Mypn Kiaa4170	0.933	11	0.1669	Myopalladin OS=Mus musculus GN=Mypn PE=1 SV=2
P97450	Atp5pf Atp5j	0.933	18	0.328	ATP synthase-coupling factor 6, mitochondrial OS=Mus musculus GN=Atp5j PE=1 SV=1
A0A087WRE7	Adhfe1	0.932	14	0.08152	Hydroxyacid-oxoacid transhydrogenase, mitochondrial (Fragment) OS=Mus musculus GN=Adhfe1 PE=1 SV=1
P14142	Slc2a4 Glut-4 Glut4	0.932	5	0.1949	Solute carrier family 2, facilitated glucose transporter member 4 OS=Mus musculus GN=Slc2a4 PE=1 SV=3
P61027	Rab10	0.932	6	0.2161	Ras-related protein Rab-10 OS=Mus musculus GN=Rab10 PE=1 SV=1
Q9R1P0	Psma4	0.932	3	0.4138	Proteasome subunit alpha type-4 OS=Mus musculus GN=Psma4 PE=1 SV=1
Q91V64	Isoc1	0.932	3	0.4574	Isochorismatase domain-containing protein 1 OS=Mus musculus GN=Isoc1 PE=1 SV=1
P14685	Psmd3 P91a Tstap91a	0.931	17	0.1687	26S proteasome non-ATPase regulatory subunit 3 OS=Mus musculus GN=Psmd3 PE=1 SV=3
Q9ERS2	Ndufa13 Grim19	0.931	22	0.194	NADH dehydrogenase [ubiquinone] 1 alpha subcomplex subunit 13 OS=Mus musculus GN=Ndufa13 PE=1 SV=3
Q9CU62	Smc1a Sb1.8 Smc1 Smc1l1 Smcb	0.931	4	0.6147	Structural maintenance of chromosomes protein 1A OS=Mus musculus GN=Smc1a PE=1 SV=4
Q8CIB5	Fermt2 Plekhc1	0.93	14	0.09363	Fermitin family homolog 2 OS=Mus musculus GN=Fermt2 PE=1 SV=1
Q8R0W0	Eppk1 EPPK	0.93	5	0.1016	Epiplakin OS=Mus musculus GN=Eppk1 PE=1 SV=2
F6ZHD8	Gbe1	0.93	3	0.1146	1,4-alpha-glucan-branching enzyme OS=Mus musculus GN=Gbe1 PE=1 SV=2
Q922B1	Macrod1 Lrp16	0.929	3	0.5216	O-acetyl-ADP-ribose deacetylase MACROD1 OS=Mus musculus GN=Macrod1 PE=1 SV=2
Q9D1Q6	Erp44 Kiaa0573 Txndc4	0.929	3	0.5412	Endoplasmic reticulum resident protein 44 OS=Mus musculus GN=Erp44 PE=1 SV=1
P51885	Lum Lcn Ldc	0.928	11	0.01395	Lumican OS=Mus musculus GN=Lum PE=1 SV=2
E9PUE8	Abcc9	0.928	3	0.1129	ATP-binding cassette sub-family C member 9 OS=Mus musculus GN=Abcc9 PE=1 SV=1
A0A0R4J0K2	Ckap5	0.928	3	0.1922	Cytoskeleton-associated protein 5 OS=Mus musculus GN=Ckap5 PE=1 SV=1
Q3UFY8	Trmt10c Mrpp1 Rg9mtd1	0.928	3	0.2369	Mitochondrial ribonuclease P protein 1 OS=Mus musculus GN=Trmt10c PE=1 SV=2
Q9D0S9	Hint2	0.928	10	0.243	Histidine triad nucleotide-binding protein 2, mitochondrial OS=Mus musculus GN=Hint2 PE=1 SV=1
H3BJL6	Esd	0.928	4	0.2512	S-formylglutathione hydrolase OS=Mus musculus GN=Esd PE=1 SV=1
Q8BH58	Tiprl	0.928	3	0.2614	TIP41-like protein OS=Mus musculus GN=Tiprl PE=1 SV=1
Q8CGB6	Tns2 Tenc1	0.928	3	0.3156	Tensin-2 OS=Mus musculus GN=Tns2 PE=1 SV=1
A0A0A0MQA5	Tuba4a	0.927	36	0.01831	Tubulin alpha chain (Fragment) OS=Mus musculus GN=Tuba4a PE=1 SV=1
Q9CQN7	Mrpl41	0.927	4	0.2195	39S ribosomal protein L41, mitochondrial OS=Mus musculus GN=Mrpl41 PE=1 SV=1
F8WIV2	Serpinb6a	0.925	13	0.02996	Serine (or cysteine) peptidase inhibitor, clade B, member 6a OS=Mus musculus GN=Serpinb6a PE=1 SV=1
P49722	Psma2 Lmpc3	0.925	6	0.1754	Proteasome subunit alpha type-2 OS=Mus musculus GN=Psma2 PE=1 SV=3
F7CSZ6	Agl	0.925	3	0.2722	Amylo-1,6-glucosidase, 4-alpha-glucanotransferase (Fragment) OS=Mus musculus GN=Agl PE=1 SV=1
O70435	Psma3	0.925	6	0.3672	Proteasome subunit alpha type-3 OS=Mus musculus GN=Psma3 PE=1 SV=3
Q05DV1	Por	0.925	3	0.491	NADPH--cytochrome P450 reductase OS=Mus musculus GN=Por PE=1 SV=1
Q8VDT9	Mrpl50	0.924	5	0.215	39S ribosomal protein L50, mitochondrial OS=Mus musculus GN=Mrpl50 PE=1 SV=2
P47811	Mapk14 Crk1 Csbp1 Csbp2	0.924	3	0.2551	Mitogen-activated protein kinase 14 OS=Mus musculus GN=Mapk14 PE=1 SV=3
A0A0R4J0Q5	Lmnb2	0.923	16	0.08549	Lamin-B2 OS=Mus musculus GN=Lmnb2 PE=1 SV=1
A0A0N4SW28	Gng12	0.923	4	0.1663	Guanine nucleotide-binding protein subunit gamma OS=Mus musculus GN=Gng12 PE=1 SV=1
O08917	Flot1	0.922	9	0.0005409	Flotillin-1 OS=Mus musculus GN=Flot1 PE=1 SV=1
Q8CHP8	Pgp	0.922	5	0.1009	Glycerol-3-phosphate phosphatase OS=Mus musculus GN=Pgp PE=1 SV=1
Q91VK1	Bzw2	0.922	5	0.1429	Basic leucine zipper and W2 domain-containing protein 2 OS=Mus musculus GN=Bzw2 PE=1 SV=1
Q9CQ54	Ndufc2	0.922	13	0.3992	NADH dehydrogenase [ubiquinone] 1 subunit C2 OS=Mus musculus GN=Ndufc2 PE=1 SV=1
Q14C51	Ptcd3 Mrps39	0.922	3	0.4001	Pentatricopeptide repeat domain-containing protein 3, mitochondrial OS=Mus musculus GN=Ptcd3 PE=1 SV=2
Q9QWW1	Homer2 Vesl2	0.922	3	0.4282	Homer protein homolog 2 OS=Mus musculus GN=Homer2 PE=1 SV=1
Q64514	Tpp2	0.921	3	0.08509	Tripeptidyl-peptidase 2 OS=Mus musculus GN=Tpp2 PE=1 SV=3
A2AKD7	Snta1	0.921	5	0.2987	Alpha-1-syntrophin OS=Mus musculus GN=Snta1 PE=1 SV=1
Q9D820	Prorsd1 Prdxdd1	0.921	3	0.3463	Prolyl-tRNA synthetase associated domain-containing protein 1 OS=Mus musculus GN=Prorsd1 PE=1 SV=1
P52196	Tst	0.921	3	0.3864	Thiosulfate sulfurtransferase OS=Mus musculus GN=Tst PE=1 SV=3
Q99KQ4	Nampt Pbef1	0.92	18	0.0008858	Nicotinamide phosphoribosyltransferase OS=Mus musculus GN=Nampt PE=1 SV=1
Q8VCT4	Ces1d Ces1 Ces3	0.92	8	0.02467	Carboxylesterase 1D OS=Mus musculus GN=Ces1d PE=1 SV=1
P14152	Mdh1 Mor2	0.92	52	0.04408	Malate dehydrogenase, cytoplasmic OS=Mus musculus GN=Mdh1 PE=1 SV=3
P47791	Gsr Gr1	0.92	3	0.1861	Glutathione reductase, mitochondrial OS=Mus musculus GN=Gsr PE=1 SV=3
Q9WTX6	Cul1	0.92	3	0.4516	Cullin-1 OS=Mus musculus GN=Cul1 PE=1 SV=1
Q9CWD8	Nubpl	0.92	3	0.5623	Iron-sulfur protein NUBPL OS=Mus musculus GN=Nubpl PE=1 SV=2
C7IVS7	Cacnb2 CacnB2	0.919	3	0.02402	Calcium channel voltage-dependent beta 2 subunit OS=Mus musculus GN=Cacnb2 PE=1 SV=1
E9Q0U7	Hsph1	0.919	7	0.2386	Heat shock protein 105 kDa OS=Mus musculus GN=Hsph1 PE=1 SV=1
Q99N96	Mrpl1	0.919	5	0.421	39S ribosomal protein L1, mitochondrial OS=Mus musculus GN=Mrpl1 PE=1 SV=2
A3KFU5	Pabpc4	0.918	14	0.05102	Polyadenylate-binding protein OS=Mus musculus GN=Pabpc4 PE=1 SV=1
Q64737	Gart	0.918	5	0.5112	Trifunctional purine biosynthetic protein adenosine-3 OS=Mus musculus GN=Gart PE=1 SV=3
P08032	Spta1 Spna1 Spta	0.917	27	0.003182	Spectrin alpha chain, erythrocytic 1 OS=Mus musculus GN=Spta1 PE=1 SV=3
Q8K411	Pitrm1 Kiaa1104 Ntup1	0.917	10	0.1555	Presequence protease, mitochondrial OS=Mus musculus GN=Pitrm1 PE=1 SV=1
B1ARU1	Macf1	0.917	4	0.4526	Microtubule-actin cross-linking factor 1 OS=Mus musculus GN=Macf1 PE=1 SV=1
Q8VBT1	Txlnb Mdp77	0.916	14	0.04745	Beta-taxilin OS=Mus musculus GN=Txlnb PE=1 SV=2
Q62446	Fkbp3 Fkbp25	0.916	6	0.0853	Peptidyl-prolyl cis-trans isomerase FKBP3 OS=Mus musculus GN=Fkbp3 PE=1 SV=2
Q99L04	Dhrs1 D14ertd484e	0.916	4	0.1583	Dehydrogenase/reductase SDR family member 1 OS=Mus musculus GN=Dhrs1 PE=1 SV=1
G5E8J6	Hrc mCG_23168	0.916	20	0.2279	Histidine rich calcium binding protein, isoform CRA_a OS=Mus musculus GN=Hrc PE=1 SV=1
Q5SW88	Rab1a Rab1	0.915	15	0.04159	RAB1A, member RAS oncogene family OS=Mus musculus GN=Rab1a PE=1 SV=1
P59325	Eif5	0.915	4	0.5109	Eukaryotic translation initiation factor 5 OS=Mus musculus GN=Eif5 PE=1 SV=1
P52480	Pkm Pk3 Pkm2 Pykm	0.914	55	0.0001966	Pyruvate kinase PKM OS=Mus musculus GN=Pkm PE=1 SV=4
G5E8R4	Ppp6r3 Saps3 mCG_3896	0.914	5	0.2583	SAPS domain family, member 3, isoform CRA_c OS=Mus musculus GN=Ppp6r3 PE=1 SV=1
O35344	Kpna3 Qip2	0.914	5	0.397	Importin subunit alpha-4 OS=Mus musculus GN=Kpna3 PE=1 SV=1
P49817	Cav1 Cav	0.913	20	0.02813	Caveolin-1 OS=Mus musculus GN=Cav1 PE=1 SV=1
Q8VDC1	Fyco1	0.913	5	0.03497	FYVE and coiled-coil domain-containing protein 1 OS=Mus musculus GN=Fyco1 PE=1 SV=1
P62073	Timm10 Tim10	0.913	5	0.06415	Mitochondrial import inner membrane translocase subunit Tim10 OS=Mus musculus GN=Timm10 PE=1 SV=1
Q9QXY6	Ehd3 Ehd2	0.913	9	0.2134	EH domain-containing protein 3 OS=Mus musculus GN=Ehd3 PE=1 SV=2
Q61838	Pzp A2m	0.912	18	0.001808	Pregnancy zone protein OS=Mus musculus GN=Pzp PE=1 SV=3
Q9CR84	Atp5mc1 Atp5g1	0.912	7	0.004574	ATP synthase F(0) complex subunit C1, mitochondrial OS=Mus musculus GN=Atp5g1 PE=2 SV=1
P10493	Nid1 Ent	0.912	22	0.01714	Nidogen-1 OS=Mus musculus GN=Nid1 PE=1 SV=2
Q00898	Serpina1e Dom5 Spi1-5	0.912	16	0.07928	Alpha-1-antitrypsin 1-5 OS=Mus musculus GN=Serpina1e PE=1 SV=1
Q9EQH3	Vps35 Mem3	0.912	12	0.1314	Vacuolar protein sorting-associated protein 35 OS=Mus musculus GN=Vps35 PE=1 SV=1
E9Q264	Myh15	0.911	8	0.0008715	Myosin, heavy chain 15 OS=Mus musculus GN=Myh15 PE=1 SV=1
Q9D3L3	Snap23	0.911	5	0.2652	Synaptosomal-associated protein OS=Mus musculus GN=Snap23 PE=1 SV=1
Q99LE6	Abcf2	0.911	3	0.3494	ATP-binding cassette sub-family F member 2 OS=Mus musculus GN=Abcf2 PE=1 SV=1
A0A0R4J1W0	Sorbs2	0.91	23	0.00153	Sorbin and SH3 domain-containing protein 2 OS=Mus musculus GN=Sorbs2 PE=1 SV=1
Q5SS83	Flot2 mCG_10827	0.91	3	0.006238	Flotillin 2, isoform CRA_a OS=Mus musculus GN=Flot2 PE=1 SV=1
Q61655	Ddx19a Ddx19 Eif4a-rs1	0.91	5	0.4669	ATP-dependent RNA helicase DDX19A OS=Mus musculus GN=Ddx19a PE=1 SV=2
Q99JB8	Pacsin3	0.909	10	0.001082	Protein kinase C and casein kinase II substrate protein 3 OS=Mus musculus GN=Pacsin3 PE=1 SV=1
Q3B7Z2	Osbp Kiaa4220	0.909	7	0.06993	Oxysterol-binding protein 1 OS=Mus musculus GN=Osbp PE=1 SV=3
Q80ZS3	Mrps26	0.909	3	0.082	28S ribosomal protein S26, mitochondrial OS=Mus musculus GN=Mrps26 PE=1 SV=1
O08600	Endog	0.909	4	0.2825	Endonuclease G, mitochondrial OS=Mus musculus GN=Endog PE=1 SV=1
A0A1B0GS91	Svil	0.908	15	0.00426	Supervillin OS=Mus musculus GN=Svil PE=1 SV=1
P35385	Hspb7 Cvhsp Hsp25-2	0.908	8	0.1057	Heat shock protein beta-7 OS=Mus musculus GN=Hspb7 PE=1 SV=3
Q8BGA9	Oxa1l	0.908	3	0.3338	Mitochondrial inner membrane protein OXA1L OS=Mus musculus GN=Oxa1l PE=1 SV=1
P62843	Rps15 Rig	0.907	6	0.2665	40S ribosomal protein S15 OS=Mus musculus GN=Rps15 PE=1 SV=2
Q8BX02	Kank2 Ankrd25	0.907	3	0.5181	KN motif and ankyrin repeat domain-containing protein 2 OS=Mus musculus GN=Kank2 PE=1 SV=1
P09411	Pgk1 Pgk-1	0.906	34	0.005433	Phosphoglycerate kinase 1 OS=Mus musculus GN=Pgk1 PE=1 SV=4
Q61990	Pcbp2 Cbp Hnrnpx Hnrpx	0.906	4	0.1638	Poly(rC)-binding protein 2 OS=Mus musculus GN=Pcbp2 PE=1 SV=1
P63276	Rps17	0.905	4	0.04375	40S ribosomal protein S17 OS=Mus musculus GN=Rps17 PE=1 SV=2
Q9CZ83	Mrpl55	0.905	4	0.1343	39S ribosomal protein L55, mitochondrial OS=Mus musculus GN=Mrpl55 PE=1 SV=1
Q9D6S7	Mrrf	0.905	8	0.1537	Ribosome-recycling factor, mitochondrial OS=Mus musculus GN=Mrrf PE=1 SV=1
P61089	Ube2n Blu	0.904	9	0.005094	Ubiquitin-conjugating enzyme E2 N OS=Mus musculus GN=Ube2n PE=1 SV=1
Q61249	Igbp1 Pc52	0.904	8	0.04413	Immunoglobulin-binding protein 1 OS=Mus musculus GN=Igbp1 PE=1 SV=1
A0A0G2JDI9	Abcd3	0.904	9	0.05321	ATP-binding cassette sub-family D member 3 OS=Mus musculus GN=Abcd3 PE=1 SV=1
D3Z442	Aamdc 1810020D17Rik	0.904	5	0.2425	Mth938 domain-containing protein OS=Mus musculus GN=Aamdc PE=1 SV=1
P63328	Ppp3ca Calna	0.903	4	0.0345	Serine/threonine-protein phosphatase 2B catalytic subunit alpha isoform OS=Mus musculus GN=Ppp3ca PE=1 SV=1
Q9D967	Mdp1	0.903	4	0.08423	Magnesium-dependent phosphatase 1 OS=Mus musculus GN=Mdp1 PE=1 SV=1
P56391	Cox6b1 Cox6b	0.903	10	0.11	Cytochrome c oxidase subunit 6B1 OS=Mus musculus GN=Cox6b1 PE=1 SV=2
P47754	Capza2 Cappa2	0.903	5	0.3402	F-actin-capping protein subunit alpha-2 OS=Mus musculus GN=Capza2 PE=1 SV=3
O88543	Cops3 Csn3	0.902	3	0.05089	COP9 signalosome complex subunit 3 OS=Mus musculus GN=Cops3 PE=1 SV=3
O35350	Capn1 Canp1 Capa1	0.902	6	0.3355	Calpain-1 catalytic subunit OS=Mus musculus GN=Capn1 PE=1 SV=1
D3Z1V4	Pebp1	0.901	4	0.3211	Phosphatidylethanolamine-binding protein 1 OS=Mus musculus GN=Pebp1 PE=1 SV=1
Q9R0U0	Srsf10 Fusip1 Nssr Sfrs13a Srsf13a	0.901	3	0.3553	Serine/arginine-rich splicing factor 10 OS=Mus musculus GN=Srsf10 PE=1 SV=2
Q8BMJ2	Lars	0.9	6	0.01123	Leucine--tRNA ligase, cytoplasmic OS=Mus musculus GN=Lars PE=1 SV=2
K3W4R2	Myh14	0.899	32	0.007748	Myosin-14 OS=Mus musculus GN=Myh14 PE=1 SV=1
O35386	Phyh Ln1 Lnap1 Pahx	0.899	4	0.06591	Phytanoyl-CoA dioxygenase, peroxisomal OS=Mus musculus GN=Phyh PE=1 SV=1
D3Z4B2	Napg	0.899	3	0.1329	Gamma-soluble NSF attachment protein (Fragment) OS=Mus musculus GN=Napg PE=1 SV=1
Q9WTI7	Myo1c	0.899	5	0.2061	Unconventional myosin-Ic OS=Mus musculus GN=Myo1c PE=1 SV=2
A0A1W2P6P1	Sgta	0.898	4	0.0001935	Small glutamine-rich tetratricopeptide repeat-containing protein alpha (Fragment) OS=Mus musculus GN=Sgta PE=1 SV=1
Q9ET78	Jph2 Jp2	0.898	14	0.05771	Junctophilin-2 OS=Mus musculus GN=Jph2 PE=1 SV=2
Q8VCG1	Dut Dutp mCG_6136	0.898	4	0.2063	Deoxyuridine triphosphatase OS=Mus musculus GN=Dut PE=1 SV=1
P61205	Arf3	0.898	5	0.3783	ADP-ribosylation factor 3 OS=Mus musculus GN=Arf3 PE=2 SV=2
Q9JHU4	Dync1h1 Dhc1 Dnch1 Dnchc1 Dyhc	0.897	89	2.828e-08	Cytoplasmic dynein 1 heavy chain 1 OS=Mus musculus GN=Dync1h1 PE=1 SV=2
A0A0R4J140	Cluh	0.897	12	0.01233	Clustered mitochondria protein homolog OS=Mus musculus GN=Cluh PE=1 SV=1
P19157	Gstp1 Gstpib	0.897	9	0.01814	Glutathione S-transferase P 1 OS=Mus musculus GN=Gstp1 PE=1 SV=2
Q8R035	Mrpl58 Ict1	0.897	3	0.4638	Peptidyl-tRNA hydrolase ICT1, mitochondrial OS=Mus musculus GN=Mrpl58 PE=1 SV=1
D3YXG6	Arpc2 mCG_114810	0.896	4	0.1778	Arp2/3 complex 34 kDa subunit OS=Mus musculus GN=Arpc2 PE=1 SV=1
P14824	Anxa6 Anx6	0.895	65	0.0002091	Annexin A6 OS=Mus musculus GN=Anxa6 PE=1 SV=3
Q9CYT6	Cap2	0.895	7	0.1623	Adenylyl cyclase-associated protein 2 OS=Mus musculus GN=Cap2 PE=1 SV=1
A0A0R4IZY0	Thop1 mCG_12096	0.895	4	0.1802	Thimet oligopeptidase OS=Mus musculus GN=Thop1 PE=1 SV=1
O35226	Psmd4 Mcb1	0.895	3	0.3299	26S proteasome non-ATPase regulatory subunit 4 OS=Mus musculus GN=Psmd4 PE=1 SV=1
Q9ES46	Parvb	0.894	7	0.03546	Beta-parvin OS=Mus musculus GN=Parvb PE=1 SV=1
G3X9G4	Dnm2	0.894	6	0.2763	Dynamin-2 OS=Mus musculus GN=Dnm2 PE=1 SV=1
Q9CZS1	Aldh1b1 Aldhx	0.894	4	0.3809	Aldehyde dehydrogenase X, mitochondrial OS=Mus musculus GN=Aldh1b1 PE=1 SV=1
Q9Z1F9	Uba2 Sae2 Uble1b	0.894	3	0.6368	SUMO-activating enzyme subunit 2 OS=Mus musculus GN=Uba2 PE=1 SV=1
Q99MR9	Ppp1r3a Pp1g	0.893	7	0.003027	Protein phosphatase 1 regulatory subunit 3A OS=Mus musculus GN=Ppp1r3a PE=1 SV=2
Q04447	Ckb Ckbb	0.893	18	0.008728	Creatine kinase B-type OS=Mus musculus GN=Ckb PE=1 SV=1
B7ZNL2	Nap1l4 mCG_129001	0.893	13	0.01804	Nap1l4 protein OS=Mus musculus GN=Nap1l4 PE=1 SV=1
A2AUD5	Tpd52l2	0.893	9	0.09086	Tumor protein D54 OS=Mus musculus GN=Tpd52l2 PE=1 SV=1
E0CXB9	Ctnna2	0.893	4	0.1148	Catenin alpha-2 OS=Mus musculus GN=Ctnna2 PE=1 SV=1
Q9CX80	Cygb	0.893	3	0.1284	Cytoglobin OS=Mus musculus GN=Cygb PE=1 SV=1
Q9D358	Acp1	0.892	4	0.005483	Low molecular weight phosphotyrosine protein phosphatase OS=Mus musculus GN=Acp1 PE=1 SV=3
P63101	Ywhaz	0.892	17	0.01822	14-3-3 protein zeta/delta OS=Mus musculus GN=Ywhaz PE=1 SV=1
D3Z3A0	Ppp1r2 mCG_126099	0.892	3	0.3011	MCG126099, isoform CRA_b OS=Mus musculus GN=Ppp1r2 PE=1 SV=1
A0A0G2JFH2	Map4	0.891	20	0.02365	Microtubule-associated protein (Fragment) OS=Mus musculus GN=Map4 PE=1 SV=1
Q9CY73	Mrpl44	0.891	3	0.1211	39S ribosomal protein L44, mitochondrial OS=Mus musculus GN=Mrpl44 PE=1 SV=3
A0A1Y7VLP0	Atp5mpl 2010107E04Rik mCG_1682	0.891	3	0.1658	RIKEN cDNA 2010107E04 gene (Fragment) OS=Mus musculus GN=2010107E04Rik PE=1 SV=1
Q9CXT8	Pmpcb	0.89	9	0.0001068	Mitochondrial-processing peptidase subunit beta OS=Mus musculus GN=Pmpcb PE=1 SV=1
Q9D832	Dnajb4	0.89	4	0.09034	DnaJ homolog subfamily B member 4 OS=Mus musculus GN=Dnajb4 PE=1 SV=1
B0R091	Chp1 1500003O03Rik	0.89	5	0.1145	Calcineurin B homologous protein 1 OS=Mus musculus GN=Chp1 PE=1 SV=1
A0A1D5RLS1	Eps15l1	0.89	5	0.1449	Epidermal growth factor receptor substrate 15-like 1 OS=Mus musculus GN=Eps15l1 PE=1 SV=1
Q8BPM0	Daam1	0.89	4	0.1449	Disheveled-associated activator of morphogenesis 1 OS=Mus musculus GN=Daam1 PE=1 SV=4
Q9DBB8	Dhdh	0.89	4	0.3473	Trans-1,2-dihydrobenzene-1,2-diol dehydrogenase OS=Mus musculus GN=Dhdh PE=1 SV=1
O09111	Ndufb11 Np15	0.889	11	0.02059	NADH dehydrogenase [ubiquinone] 1 beta subcomplex subunit 11, mitochondrial OS=Mus musculus GN=Ndufb11 PE=1 SV=2
Q9QUR6	Prep Pep	0.889	9	0.02447	Prolyl endopeptidase OS=Mus musculus GN=Prep PE=1 SV=1
Q61733	Mrps31 Imogn38	0.889	6	0.05553	28S ribosomal protein S31, mitochondrial OS=Mus musculus GN=Mrps31 PE=1 SV=1
P63330	Ppp2ca	0.889	5	0.1749	Serine/threonine-protein phosphatase 2A catalytic subunit alpha isoform OS=Mus musculus GN=Ppp2ca PE=1 SV=1
P17879	Hspa1b Hcp70.1 Hsp70-1 Hsp70a1 Hspa1	0.888	14	0.002087	Heat shock 70 kDa protein 1B OS=Mus musculus GN=Hspa1b PE=1 SV=3
Q8R5J9	Arl6ip5 Aip5 Jwa Pra2 Praf3	0.888	5	0.1817	PRA1 family protein 3 OS=Mus musculus GN=Arl6ip5 PE=1 SV=2
Q9QYB1	Clic4	0.887	8	0.2018	Chloride intracellular channel protein 4 OS=Mus musculus GN=Clic4 PE=1 SV=3
P32261	Serpinc1 At3	0.887	12	0.2047	Antithrombin-III OS=Mus musculus GN=Serpinc1 PE=1 SV=1
Q9CQ60	Pgls	0.887	5	0.3089	6-phosphogluconolactonase OS=Mus musculus GN=Pgls PE=1 SV=1
Q01853	Vcp	0.886	44	1.396e-05	Transitional endoplasmic reticulum ATPase OS=Mus musculus GN=Vcp PE=1 SV=4
P60335	Pcbp1	0.886	4	0.1666	Poly(rC)-binding protein 1 OS=Mus musculus GN=Pcbp1 PE=1 SV=1
Q9CZR8	Tsfm	0.886	4	0.5767	Elongation factor Ts, mitochondrial OS=Mus musculus GN=Tsfm PE=1 SV=1
Q3UER8	Fgg	0.885	13	0.04427	Fibrinogen gamma chain OS=Mus musculus GN=Fgg PE=1 SV=1
G3UYW7	Yap1	0.885	3	0.3439	Transcriptional coactivator YAP1 (Fragment) OS=Mus musculus GN=Yap1 PE=1 SV=1
A2ACG7	Rpn2	0.885	3	0.508	Dolichyl-diphosphooligosaccharide--protein glycosyltransferase subunit 2 OS=Mus musculus GN=Rpn2 PE=1 SV=1
P61014	Pln	0.884	3	0.07635	Cardiac phospholamban OS=Mus musculus GN=Pln PE=1 SV=1
Q6NSR8	Npepl1	0.884	3	0.1927	Probable aminopeptidase NPEPL1 OS=Mus musculus GN=Npepl1 PE=1 SV=1
P10630	Eif4a2 Ddx2b	0.883	11	0.02121	Eukaryotic initiation factor 4A-II OS=Mus musculus GN=Eif4a2 PE=1 SV=2
A0A0R4J1H6	Golga3	0.882	5	0.01113	Golgin subfamily A member 3 OS=Mus musculus GN=Golga3 PE=1 SV=1
Q00519	Xdh	0.882	5	0.04456	Xanthine dehydrogenase/oxidase OS=Mus musculus GN=Xdh PE=1 SV=5
Q9CQF0	Mrpl11	0.882	3	0.2993	39S ribosomal protein L11, mitochondrial OS=Mus musculus GN=Mrpl11 PE=1 SV=1
A0A0G2JEX1	Nexn	0.881	27	1.114e-05	Nexilin OS=Mus musculus GN=Nexn PE=1 SV=1
A0A0R4J1T1	Sorbs2	0.881	27	1.229e-05	Sorbin and SH3 domain-containing protein 2 (Fragment) OS=Mus musculus GN=Sorbs2 PE=1 SV=1
Q3UF95	Bag6 Bat3	0.881	3	0.01687	Large proline-rich protein BAG6 OS=Mus musculus GN=Bag6 PE=1 SV=1
P43883	Plin2 Adfp Adrp	0.881	6	0.09629	Perilipin-2 OS=Mus musculus GN=Plin2 PE=1 SV=2
Q3UM45	Ppp1r7 Sds22	0.881	11	0.126	Protein phosphatase 1 regulatory subunit 7 OS=Mus musculus GN=Ppp1r7 PE=1 SV=2
P27612	Plaa Plap	0.881	8	0.1596	Phospholipase A-2-activating protein OS=Mus musculus GN=Plaa PE=1 SV=4
E9Q0I7	Homer1	0.881	3	0.2073	Homer protein homolog 1 OS=Mus musculus GN=Homer1 PE=1 SV=1
P31001	Des	0.88	127	1.672e-09	Desmin OS=Mus musculus GN=Des PE=1 SV=3
O88844	Idh1	0.88	17	8.634e-06	Isocitrate dehydrogenase [NADP] cytoplasmic OS=Mus musculus GN=Idh1 PE=1 SV=2
G3X9Q1	Itga7 mCG_18693	0.88	12	0.002691	Integrin alpha-7 OS=Mus musculus GN=Itga7 PE=1 SV=1
Q91VI7	Rnh1 Rnh	0.88	11	0.002957	Ribonuclease inhibitor OS=Mus musculus GN=Rnh1 PE=1 SV=1
Q9CR61	Ndufb7	0.88	26	0.02663	NADH dehydrogenase [ubiquinone] 1 beta subcomplex subunit 7 OS=Mus musculus GN=Ndufb7 PE=1 SV=3
P62334	Psmc6 Sug2	0.88	5	0.03877	26S proteasome regulatory subunit 10B OS=Mus musculus GN=Psmc6 PE=1 SV=1
Q6ZQ38	Cand1 D10Ertd516e Kiaa0829	0.88	5	0.2611	Cullin-associated NEDD8-dissociated protein 1 OS=Mus musculus GN=Cand1 PE=1 SV=2
A0A0B4J1E7	Kpna4	0.879	4	0.3162	Importin subunit alpha-3 OS=Mus musculus GN=Kpna4 PE=1 SV=1
E9Q9M1	Nt5c2	0.879	3	0.4939	Cytosolic purine 5'-nucleotidase OS=Mus musculus GN=Nt5c2 PE=1 SV=1
A2AP32	Ndufb6	0.878	12	0.1013	NADH dehydrogenase [ubiquinone] 1 beta subcomplex subunit 6 OS=Mus musculus GN=Ndufb6 PE=1 SV=1
P10639	Txn Txn1	0.878	8	0.1143	Thioredoxin OS=Mus musculus GN=Txn PE=1 SV=3
P68037	Ube2l3 Ubce7	0.877	10	0.01023	Ubiquitin-conjugating enzyme E2 L3 OS=Mus musculus GN=Ube2l3 PE=1 SV=1
P54726	Rad23a Mhr23a	0.877	4	0.01423	UV excision repair protein RAD23 homolog A OS=Mus musculus GN=Rad23a PE=1 SV=2
Q9Z2U0	Psma7	0.877	5	0.02172	Proteasome subunit alpha type-7 OS=Mus musculus GN=Psma7 PE=1 SV=1
Q91VM9	Ppa2	0.877	14	0.097	Inorganic pyrophosphatase 2, mitochondrial OS=Mus musculus GN=Ppa2 PE=1 SV=1
Q99N87	Mrps5	0.877	3	0.326	28S ribosomal protein S5, mitochondrial OS=Mus musculus GN=Mrps5 PE=1 SV=1
P23242	Gja1 Cxn-43	0.877	6	0.5442	Gap junction alpha-1 protein OS=Mus musculus GN=Gja1 PE=1 SV=2
Q925I1	Atad3 Atad3a Kiaa1273	0.876	12	0.008613	ATPase family AAA domain-containing protein 3 OS=Mus musculus GN=Atad3 PE=1 SV=1
Q8BVZ1	Plin5 Lsdp5 Mldp Oxpat Pat1	0.876	5	0.2664	Perilipin-5 OS=Mus musculus GN=Plin5 PE=1 SV=1
E9QQ93	Xirp1	0.875	28	1.035e-05	Xin actin-binding repeat-containing protein 1 OS=Mus musculus GN=Xirp1 PE=1 SV=1
P16627	Hspa1l Hsc70t	0.875	14	0.0001279	Heat shock 70 kDa protein 1-like OS=Mus musculus GN=Hspa1l PE=1 SV=4
Q922B2	Dars	0.875	11	0.006232	Aspartate--tRNA ligase, cytoplasmic OS=Mus musculus GN=Dars PE=1 SV=2
Q9CR16	Ppid	0.875	4	0.2542	Peptidyl-prolyl cis-trans isomerase D OS=Mus musculus GN=Ppid PE=1 SV=3
G3X9V0	Psme2 mCG_22048	0.875	6	0.4976	MCG22048, isoform CRA_a OS=Mus musculus GN=Psme2 PE=1 SV=1
A0A0N4SUH8	Nfu1	0.874	5	0.05673	NFU1 iron-sulfur cluster scaffold homolog, mitochondrial OS=Mus musculus GN=Nfu1 PE=1 SV=1
P21614	Gc	0.874	10	0.05873	Vitamin D-binding protein OS=Mus musculus GN=Gc PE=1 SV=2
Q9WV27	Atp1a4 Atp1al2	0.874	11	0.143	Sodium/potassium-transporting ATPase subunit alpha-4 OS=Mus musculus GN=Atp1a4 PE=1 SV=3
Q9WV55	Vapa Vap33	0.874	3	0.2471	Vesicle-associated membrane protein-associated protein A OS=Mus musculus GN=Vapa PE=1 SV=2
Q4FE56	Usp9x	0.874	3	0.4854	Probable ubiquitin carboxyl-terminal hydrolase FAF-X OS=Mus musculus GN=Usp9x PE=1 SV=1
Q3TGU7	Pa2g4 mCG_18690	0.873	4	0.01304	Proliferation-associated 2G4 OS=Mus musculus GN=Pa2g4 PE=1 SV=1
Q80X85	Mrps7	0.873	3	0.06261	28S ribosomal protein S7, mitochondrial OS=Mus musculus GN=Mrps7 PE=1 SV=1
O54984	Asna1 Arsa	0.872	4	0.02918	ATPase Asna1 OS=Mus musculus GN=Asna1 PE=1 SV=2
Q9EP69	Sacm1l Kiaa0851 Sac1	0.872	4	0.05046	Phosphatidylinositide phosphatase SAC1 OS=Mus musculus GN=Sacm1l PE=1 SV=1
O88544	Cops4 Csn4	0.872	3	0.0555	COP9 signalosome complex subunit 4 OS=Mus musculus GN=Cops4 PE=1 SV=1
Q3U2G2	Hspa4 mCG_113604	0.871	34	3.445e-06	Heat shock 70 kDa protein 4 OS=Mus musculus GN=Hspa4 PE=1 SV=1
Q99PR8	Hspb2	0.871	3	0.1354	Heat shock protein beta-2 OS=Mus musculus GN=Hspb2 PE=1 SV=2
P17751	Tpi1 Tpi	0.87	35	0.002268	Triosephosphate isomerase OS=Mus musculus GN=Tpi1 PE=1 SV=4
P61082	Ube2m Ubc-rs2 Ubc12	0.87	4	0.01092	NEDD8-conjugating enzyme Ubc12 OS=Mus musculus GN=Ube2m PE=1 SV=1
P99028	Uqcrh	0.87	6	0.04641	Cytochrome b-c1 complex subunit 6, mitochondrial OS=Mus musculus GN=Uqcrh PE=1 SV=2
Q62010	Ovgp1 Chit5 Ogp	0.87	3	0.3474	Oviduct-specific glycoprotein OS=Mus musculus GN=Ovgp1 PE=2 SV=1
P48036	Anxa5 Anx5	0.869	27	0.00126	Annexin A5 OS=Mus musculus GN=Anxa5 PE=1 SV=1
Q9WU78	Pdcd6ip Aip1 Alix	0.869	12	0.005028	Programmed cell death 6-interacting protein OS=Mus musculus GN=Pdcd6ip PE=1 SV=3
E9PVD2	Itih4	0.869	10	0.00762	Inter alpha-trypsin inhibitor, heavy chain 4 OS=Mus musculus GN=Itih4 PE=1 SV=1
P09055	Itgb1	0.869	14	0.03607	Integrin beta-1 OS=Mus musculus GN=Itgb1 PE=1 SV=1
A0A0R4J107	Apeh	0.869	6	0.1141	Acylamino-acid-releasing enzyme (Fragment) OS=Mus musculus GN=Apeh PE=1 SV=1
P80314	Cct2 Cctb	0.868	21	0.001278	T-complex protein 1 subunit beta OS=Mus musculus GN=Cct2 PE=1 SV=4
Q61081	Cdc37	0.867	10	0.05131	Hsp90 co-chaperone Cdc37 OS=Mus musculus GN=Cdc37 PE=1 SV=1
Q91YN9	Bag2	0.866	7	0.000157	BAG family molecular chaperone regulator 2 OS=Mus musculus GN=Bag2 PE=1 SV=1
A0A0G2JGS4	Camk2d	0.866	10	0.002452	Calcium/calmodulin-dependent protein kinase type II subunit delta OS=Mus musculus GN=Camk2d PE=1 SV=1
Q9DBC7	Prkar1a	0.866	8	0.01709	cAMP-dependent protein kinase type I-alpha regulatory subunit OS=Mus musculus GN=Prkar1a PE=1 SV=3
Q8CJ53	Trip10 Cip4	0.866	3	0.02055	Cdc42-interacting protein 4 OS=Mus musculus GN=Trip10 PE=1 SV=2
P54775	Psmc4 Tbp7	0.865	11	0.003447	26S proteasome regulatory subunit 6B OS=Mus musculus GN=Psmc4 PE=1 SV=2
Q8R001	Mapre2	0.865	3	0.00565	Microtubule-associated protein RP/EB family member 2 OS=Mus musculus GN=Mapre2 PE=1 SV=1
Q61187	Tsg101	0.865	4	0.09897	Tumor susceptibility gene 101 protein OS=Mus musculus GN=Tsg101 PE=1 SV=2
Q02053	Uba1 Sbx Ube1 Ube1ax Ube1x	0.864	24	3.606e-05	Ubiquitin-like modifier-activating enzyme 1 OS=Mus musculus GN=Uba1 PE=1 SV=1
P58252	Eef2	0.864	34	5.604e-05	Elongation factor 2 OS=Mus musculus GN=Eef2 PE=1 SV=2
P07309	Ttr	0.864	7	0.01079	Transthyretin OS=Mus musculus GN=Ttr PE=1 SV=1
P61202	Cops2 Csn2 Trip15	0.864	4	0.04942	COP9 signalosome complex subunit 2 OS=Mus musculus GN=Cops2 PE=1 SV=1
Q8VEE1	Lmcd1	0.864	7	0.06024	LIM and cysteine-rich domains protein 1 OS=Mus musculus GN=Lmcd1 PE=1 SV=1
Q505F5	Lrrc47 Kiaa1185	0.864	5	0.1111	Leucine-rich repeat-containing protein 47 OS=Mus musculus GN=Lrrc47 PE=1 SV=1
Q9D819	Ppa1 Pp Pyp	0.863	8	0.1693	Inorganic pyrophosphatase OS=Mus musculus GN=Ppa1 PE=1 SV=1
Q8BTN3	Tango2 D16H22S680E mCG_131843	0.863	3	0.1995	DNA segment, Chr 16, human D22S680E, expressed, isoform CRA_c OS=Mus musculus GN=Tango2 PE=1 SV=1
P26516	Psmd7 Mov-34 Mov34	0.863	3	0.2125	26S proteasome non-ATPase regulatory subunit 7 OS=Mus musculus GN=Psmd7 PE=1 SV=2
P82350	Sgca	0.862	9	0.01294	Alpha-sarcoglycan OS=Mus musculus GN=Sgca PE=1 SV=1
P09813	Apoa2	0.862	6	0.01662	Apolipoprotein A-II OS=Mus musculus GN=Apoa2 PE=1 SV=2
E9PZC3	Blvrb	0.862	4	0.01882	Flavin reductase (NADPH) OS=Mus musculus GN=Blvrb PE=1 SV=1
Q8JZQ9	Eif3b Eif3s9	0.862	5	0.0541	Eukaryotic translation initiation factor 3 subunit B OS=Mus musculus GN=Eif3b PE=1 SV=1
Q9DC77	Smpx Csl	0.862	4	0.08361	Small muscular protein OS=Mus musculus GN=Smpx PE=1 SV=2
G3UVV4	Hk1 mCG_127656	0.861	40	2.945e-10	Hexokinase 1, isoform CRA_f OS=Mus musculus GN=Hk1 PE=1 SV=1
Q8VHX6	Flnc Abpl Fln2	0.861	75	2.371e-08	Filamin-C OS=Mus musculus GN=Flnc PE=1 SV=3
Q9D517	Agpat3 Lpaat3	0.86	5	0.006925	1-acyl-sn-glycerol-3-phosphate acyltransferase gamma OS=Mus musculus GN=Agpat3 PE=1 SV=2
Q9CQ19	Myl9 Myrl2	0.86	7	0.09824	Myosin regulatory light polypeptide 9 OS=Mus musculus GN=Myl9 PE=1 SV=3
G3X8Y3	Naa15 Narg1 mCG_22170	0.86	3	0.1207	N-alpha-acetyltransferase 15, NatA auxiliary subunit OS=Mus musculus GN=Naa15 PE=1 SV=1
Q8VDM4	Psmd2	0.859	15	0.003785	26S proteasome non-ATPase regulatory subunit 2 OS=Mus musculus GN=Psmd2 PE=1 SV=1
B2RRE2	Myo18a	0.859	23	0.004121	Myo18a protein OS=Mus musculus GN=Myo18a PE=1 SV=1
Q99L13	Hibadh	0.859	8	0.05674	3-hydroxyisobutyrate dehydrogenase, mitochondrial OS=Mus musculus GN=Hibadh PE=1 SV=1
Q9JKL4	Ndufaf3	0.859	3	0.08345	NADH dehydrogenase [ubiquinone] 1 alpha subcomplex assembly factor 3 OS=Mus musculus GN=Ndufaf3 PE=1 SV=1
F8VQ52	Adcy6	0.859	3	0.1288	Adenylate cyclase type 6 OS=Mus musculus GN=Adcy6 PE=1 SV=1
Q8R5H1	Usp15 Kiaa0529	0.859	3	0.1592	Ubiquitin carboxyl-terminal hydrolase 15 OS=Mus musculus GN=Usp15 PE=1 SV=1
A0A1W2P812	Ank3	0.858	5	0.002534	Ankyrin-3 OS=Mus musculus GN=Ank3 PE=1 SV=1
Q91VR5	Ddx1	0.858	6	0.002655	ATP-dependent RNA helicase DDX1 OS=Mus musculus GN=Ddx1 PE=1 SV=1
Q60864	Stip1	0.857	14	0.001803	Stress-induced-phosphoprotein 1 OS=Mus musculus GN=Stip1 PE=1 SV=1
P97742	Cpt1a Cpt-1 Cpt1	0.857	6	0.05191	Carnitine O-palmitoyltransferase 1, liver isoform OS=Mus musculus GN=Cpt1a PE=1 SV=4
P09528	Fth1 Fth	0.856	4	0.006693	Ferritin heavy chain OS=Mus musculus GN=Fth1 PE=1 SV=2
P07356	Anxa2 Anx2 Cal1h	0.856	20	0.006787	Annexin A2 OS=Mus musculus GN=Anxa2 PE=1 SV=2
Q61598	Gdi2 Gdi3	0.856	13	0.01688	Rab GDP dissociation inhibitor beta OS=Mus musculus GN=Gdi2 PE=1 SV=1
G3X8Q5	Cp mCG_19773	0.856	11	0.0233	Ceruloplasmin OS=Mus musculus GN=Cp PE=1 SV=1
A0A1B0GS70	Psma1 mCG_123908	0.856	10	0.07128	Proteasome endopeptidase complex OS=Mus musculus GN=Psma1 PE=1 SV=1
Q3TVK3	Dnpep	0.855	9	0.0006414	Aspartyl aminopeptidase OS=Mus musculus GN=Dnpep PE=1 SV=1
Q8BW84	Gatb GATB PET112 Pet112 PET112L Pet112l	0.855	5	0.1663	Glutamyl-tRNA(Gln) amidotransferase subunit B, mitochondrial OS=Mus musculus GN=Gatb PE=1 SV=1
P68040	Rack1 Gnb2-rs1 Gnb2l1	0.855	6	0.2522	Receptor of activated protein C kinase 1 OS=Mus musculus GN=Rack1 PE=1 SV=3
Q9Z1A1	Tfg mCG_130891	0.854	6	0.001363	TFG protein OS=Mus musculus GN=Tfg PE=1 SV=1
P51150	Rab7a Rab7	0.854	7	0.003228	Ras-related protein Rab-7a OS=Mus musculus GN=Rab7a PE=1 SV=2
Q3TPJ8	Dync1i2 mCG_19348	0.854	8	0.1773	Cytoplasmic dynein 1 intermediate chain 2 OS=Mus musculus GN=Dync1i2 PE=1 SV=1
P58871	Tnks1bp1 Kiaa1741 Tab182	0.854	3	0.1798	182 kDa tankyrase-1-binding protein OS=Mus musculus GN=Tnks1bp1 PE=1 SV=2
Q8BG32	Psmd11	0.853	10	0.002635	26S proteasome non-ATPase regulatory subunit 11 OS=Mus musculus GN=Psmd11 PE=1 SV=3
P61222	Abce1 Rli	0.853	7	0.01678	ATP-binding cassette sub-family E member 1 OS=Mus musculus GN=Abce1 PE=1 SV=1
G5E823	Hars2 Harsl mCG_124899	0.851	4	0.0004084	Histidyl-tRNA synthetase-like, isoform CRA_a OS=Mus musculus GN=Hars2 PE=1 SV=1
Q9CZ30	Ola1 Gtpbp9	0.851	5	0.006006	Obg-like ATPase 1 OS=Mus musculus GN=Ola1 PE=1 SV=1
Q9Z315	Sart1 Haf	0.851	4	0.2172	U4/U6.U5 tri-snRNP-associated protein 1 OS=Mus musculus GN=Sart1 PE=1 SV=1
P80317	Cct6a Cct6 Cctz Cctz1	0.85	8	0.004328	T-complex protein 1 subunit zeta OS=Mus musculus GN=Cct6a PE=1 SV=3
P61759	Vbp1 Pfdn3	0.85	6	0.1371	Prefoldin subunit 3 OS=Mus musculus GN=Vbp1 PE=1 SV=2
Q3UWL8	Pfdn4	0.85	3	0.1466	Prefoldin subunit 4 OS=Mus musculus GN=Pfdn4 PE=1 SV=1
O35593	Psmd14 Pad1	0.85	5	0.2378	26S proteasome non-ATPase regulatory subunit 14 OS=Mus musculus GN=Psmd14 PE=1 SV=2
B7ZCF1	Psmc3	0.848	17	9.101e-05	26S proteasome regulatory subunit 6A OS=Mus musculus GN=Psmc3 PE=1 SV=1
P56812	Pdcd5 Tfar19	0.848	6	0.03471	Programmed cell death protein 5 OS=Mus musculus GN=Pdcd5 PE=1 SV=3
E9PUR2	Myo18a	0.848	3	0.3272	Unconventional myosin-XVIIIa (Fragment) OS=Mus musculus GN=Myo18a PE=4 SV=2
Q8C2Q7	Hnrnph1 Hnrph1	0.847	6	0.006692	Heterogeneous nuclear ribonucleoprotein H OS=Mus musculus GN=Hnrnph1 PE=1 SV=1
A0A286YD84	Epb41l3	0.847	3	0.2042	Band 4.1-like protein 3 (Fragment) OS=Mus musculus GN=Epb41l3 PE=4 SV=1
Q9D1C3	Pyurf Pigy Prey	0.846	4	0.2882	Protein preY, mitochondrial OS=Mus musculus GN=Pyurf PE=1 SV=1
Q3UGC7	Eif3j1 Eif3s1-1	0.845	13	0.006475	Eukaryotic translation initiation factor 3 subunit J-A OS=Mus musculus GN=Eif3j1 PE=2 SV=1
P67984	Rpl22	0.845	4	0.3057	60S ribosomal protein L22 OS=Mus musculus GN=Rpl22 PE=1 SV=2
P55284	Cdh5	0.844	4	0.01656	Cadherin-5 OS=Mus musculus GN=Cdh5 PE=1 SV=2
O70400	Pdlim1 Clim1	0.844	12	0.07345	PDZ and LIM domain protein 1 OS=Mus musculus GN=Pdlim1 PE=1 SV=4
Q91YS8	Camk1	0.844	3	0.3146	Calcium/calmodulin-dependent protein kinase type 1 OS=Mus musculus GN=Camk1 PE=1 SV=1
P53994	Rab2a Rab2	0.842	6	0.002785	Ras-related protein Rab-2A OS=Mus musculus GN=Rab2a PE=1 SV=1
P63085	Mapk1 Erk2 Mapk Prkm1	0.842	5	0.2373	Mitogen-activated protein kinase 1 OS=Mus musculus GN=Mapk1 PE=1 SV=3
A0A0A0MQM0	Eif5a	0.841	11	0.01024	Eukaryotic translation initiation factor 5A (Fragment) OS=Mus musculus GN=Eif5a PE=1 SV=1
Q76LL6	Fhod3 Fhos2 Kiaa1695	0.84	3	0.04909	FH1/FH2 domain-containing protein 3 OS=Mus musculus GN=Fhod3 PE=1 SV=1
Q99KJ8	Dctn2	0.839	10	0.004983	Dynactin subunit 2 OS=Mus musculus GN=Dctn2 PE=1 SV=3
O35114	Scarb2	0.839	4	0.03192	Lysosome membrane protein 2 OS=Mus musculus GN=Scarb2 PE=1 SV=3
Q8CGY6	Unc45b Cmya4	0.838	13	4.125e-07	Protein unc-45 homolog B OS=Mus musculus GN=Unc45b PE=1 SV=1
O55222	Ilk	0.837	7	0.01149	Integrin-linked protein kinase OS=Mus musculus GN=Ilk PE=1 SV=2
Q8CGY8	Ogt	0.837	3	0.1074	UDP-N-acetylglucosamine--peptide N-acetylglucosaminyltransferase 110 kDa subunit OS=Mus musculus GN=Ogt PE=1 SV=2
T1ECW4	Rbpms	0.837	3	0.1779	RNA-binding protein with multiple-splicing OS=Mus musculus GN=Rbpms PE=1 SV=1
P80315	Cct4 Cctd	0.836	8	0.003726	T-complex protein 1 subunit delta OS=Mus musculus GN=Cct4 PE=1 SV=3
O70310	Nmt1	0.836	3	0.04684	Glycylpeptide N-tetradecanoyltransferase 1 OS=Mus musculus GN=Nmt1 PE=1 SV=1
Q3UF75	Parva	0.836	3	0.1406	Alpha-parvin OS=Mus musculus GN=Parva PE=1 SV=1
P47757	Capzb Cappb1	0.835	11	0.004189	F-actin-capping protein subunit beta OS=Mus musculus GN=Capzb PE=1 SV=3
E9Q6R7	Utrn	0.835	10	0.006984	Utrophin OS=Mus musculus GN=Utrn PE=1 SV=1
Q99L47	St13 Fam10a1 Hip	0.835	5	0.01187	Hsc70-interacting protein OS=Mus musculus GN=St13 PE=1 SV=1
O35643	Ap1b1 Adtb1	0.835	3	0.1413	AP-1 complex subunit beta-1 OS=Mus musculus GN=Ap1b1 PE=1 SV=2
A0A1B0GR11	Taldo1	0.834	15	0.007878	Transaldolase OS=Mus musculus GN=Taldo1 PE=1 SV=1
A0A1B0GS58	Glrx3	0.834	7	0.009305	Glutaredoxin-3 OS=Mus musculus GN=Glrx3 PE=1 SV=1
Q60631	Grb2	0.834	7	0.02979	Growth factor receptor-bound protein 2 OS=Mus musculus GN=Grb2 PE=1 SV=1
A0A0U1RP87	Vamp5	0.834	3	0.0734	Vesicle-associated membrane protein 5 OS=Mus musculus GN=Vamp5 PE=1 SV=1
Q3UZA1	Rcsd1 Capzip	0.834	4	0.08985	CapZ-interacting protein OS=Mus musculus GN=Rcsd1 PE=1 SV=1
Q00623	Apoa1	0.833	35	1.422e-07	Apolipoprotein A-I OS=Mus musculus GN=Apoa1 PE=1 SV=2
P62806	Hist1h4a; Hist1h4b H4-53; Hist1h4c H4-12; Hist1h4d; Hist1h4f; Hist1h4h; Hist1h4i; Hist1h4j; Hist1h4k; Hist1h4m; Hist2h4a Hist2h4; Hist4h4	0.833	17	0.0002212	Histone H4 OS=Mus musculus GN=Hist1h4a PE=1 SV=2
Q4VWZ5	Dbi mCG_17804	0.833	11	0.04038	Acyl-CoA-binding protein OS=Mus musculus GN=Dbi PE=1 SV=1
Q8R2G4	Art3	0.833	10	0.04869	Ecto-ADP-ribosyltransferase 3 OS=Mus musculus GN=Art3 PE=1 SV=2
P61161	Actr2 Arp2	0.833	3	0.5141	Actin-related protein 2 OS=Mus musculus GN=Actr2 PE=1 SV=1
P62962	Pfn1	0.832	9	0.0009261	Profilin-1 OS=Mus musculus GN=Pfn1 PE=1 SV=2
P54728	Rad23b Mhr23b	0.832	10	0.00111	UV excision repair protein RAD23 homolog B OS=Mus musculus GN=Rad23b PE=1 SV=2
Q91WK2	Eif3h Eif3s3	0.832	6	0.02122	Eukaryotic translation initiation factor 3 subunit H OS=Mus musculus GN=Eif3h PE=1 SV=1
Q9DBJ1	Pgam1	0.832	14	0.03934	Phosphoglycerate mutase 1 OS=Mus musculus GN=Pgam1 PE=1 SV=3
P29595	Nedd8 Nedd-8	0.832	5	0.2432	NEDD8 OS=Mus musculus GN=Nedd8 PE=1 SV=2
A2A4P4	Gm27029	0.831	5	0.0009774	Predicted gene, 27029 OS=Mus musculus GN=Gm27029 PE=4 SV=1
P63028	Tpt1 Trt	0.831	8	0.01486	Translationally-controlled tumor protein OS=Mus musculus GN=Tpt1 PE=1 SV=1
Q9EQS3	Mycbp Amy1	0.83	3	0.007931	c-Myc-binding protein OS=Mus musculus GN=Mycbp PE=1 SV=5
Q9EPU0	Upf1 Rent1	0.83	4	0.00863	Regulator of nonsense transcripts 1 OS=Mus musculus GN=Upf1 PE=1 SV=2
A0A087WNW3	Ktn1	0.829	25	4.381e-10	Kinectin OS=Mus musculus GN=Ktn1 PE=1 SV=1
J3QPW1	Pitpna	0.829	3	0.2018	Phosphatidylinositol transfer protein alpha isoform OS=Mus musculus GN=Pitpna PE=1 SV=1
Q61584	Fxr1 Fxr1h	0.828	9	5.412e-07	Fragile X mental retardation syndrome-related protein 1 OS=Mus musculus GN=Fxr1 PE=1 SV=2
P21981	Tgm2	0.828	19	7.982e-05	Protein-glutamine gamma-glutamyltransferase 2 OS=Mus musculus GN=Tgm2 PE=1 SV=4
A0A1Y7VKY1	Gm11361 mCG_116671	0.828	5	0.1754	MCG116671 OS=Mus musculus GN=Gm11361 PE=3 SV=1
P62192	Psmc1	0.827	17	5.692e-05	26S proteasome regulatory subunit 4 OS=Mus musculus GN=Psmc1 PE=1 SV=1
Q6ZWX6	Eif2s1 Eif2a	0.827	6	0.0001948	Eukaryotic translation initiation factor 2 subunit 1 OS=Mus musculus GN=Eif2s1 PE=1 SV=3
Q8BJY1	Psmd5 Kiaa0072	0.827	5	0.001093	26S proteasome non-ATPase regulatory subunit 5 OS=Mus musculus GN=Psmd5 PE=1 SV=4
J3QP71	Bsg	0.827	17	0.003416	Basigin (Fragment) OS=Mus musculus GN=Bsg PE=1 SV=1
F6TQW2	Ighg2c	0.827	4	0.01037	Immunoglobulin heavy constant gamma 2C (Fragment) OS=Mus musculus GN=Ighg2c PE=1 SV=2
A0A0G2JEC4	Sh3glb1	0.827	4	0.02194	Endophilin-B1 OS=Mus musculus GN=Sh3glb1 PE=1 SV=1
Q9D892	Itpa	0.827	3	0.03587	Inosine triphosphate pyrophosphatase OS=Mus musculus GN=Itpa PE=1 SV=2
P60840	Ensa	0.827	3	0.04653	Alpha-endosulfine OS=Mus musculus GN=Ensa PE=1 SV=1
F8WGR0	Add1	0.827	4	0.06833	Alpha-adducin OS=Mus musculus GN=Add1 PE=1 SV=1
P50516	Atp6v1a Atp6a1 Atp6a2 Atp6v1a1	0.827	3	0.3922	V-type proton ATPase catalytic subunit A OS=Mus musculus GN=Atp6v1a PE=1 SV=2
Q61768	Kif5b Khcs Kns1	0.826	15	0.006739	Kinesin-1 heavy chain OS=Mus musculus GN=Kif5b PE=1 SV=3
Q9JHK4	Rabggta	0.826	4	0.1481	Geranylgeranyl transferase type-2 subunit alpha OS=Mus musculus GN=Rabggta PE=1 SV=1
O08547	Sec22b Sec22l1	0.826	5	0.2002	Vesicle-trafficking protein SEC22b OS=Mus musculus GN=Sec22b PE=1 SV=3
P26039	Tln1 Tln	0.825	45	2.666e-06	Talin-1 OS=Mus musculus GN=Tln1 PE=1 SV=2
P37804	Tagln Sm22 Sm22a	0.825	13	0.0006626	Transgelin OS=Mus musculus GN=Tagln PE=1 SV=3
A0A1Y7VJW9	Fbln5	0.825	4	0.01808	Fibulin-5 OS=Mus musculus GN=Fbln5 PE=1 SV=1
E9Q035	Gm20425	0.824	34	5.886e-06	Predicted gene 20425 OS=Mus musculus GN=Gm20425 PE=4 SV=1
E9PV24	Fga	0.824	26	2.462e-05	Fibrinogen alpha chain OS=Mus musculus GN=Fga PE=1 SV=1
Q9JII6	Akr1a1 Akr1a4	0.824	11	0.00192	Alcohol dehydrogenase [NADP(+)] OS=Mus musculus GN=Akr1a1 PE=1 SV=3
D3YTN4	Gimap4	0.824	5	0.1338	GTPase IMAP family member 4 OS=Mus musculus GN=Gimap4 PE=1 SV=1
Q9D1B9	Mrpl28	0.823	6	0.009342	39S ribosomal protein L28, mitochondrial OS=Mus musculus GN=Mrpl28 PE=1 SV=3
E9Q828	Atp2b4	0.823	3	0.05517	Calcium-transporting ATPase OS=Mus musculus GN=Atp2b4 PE=1 SV=1
Q8BK64	Ahsa1	0.822	4	0.08017	Activator of 90 kDa heat shock protein ATPase homolog 1 OS=Mus musculus GN=Ahsa1 PE=1 SV=2
Q91V55	Rps5 mCG_22552	0.822	7	0.09586	40S ribosomal protein S5 OS=Mus musculus GN=Rps5 PE=1 SV=1
Q9ERK4	Cse1l Xpo2	0.821	10	0.001088	Exportin-2 OS=Mus musculus GN=Cse1l PE=1 SV=1
Q9Z1Z2	Strap Unrip	0.821	4	0.02757	Serine-threonine kinase receptor-associated protein OS=Mus musculus GN=Strap PE=1 SV=2
F2Z456	Cyb5r3	0.821	8	0.05923	NADH-cytochrome b5 reductase OS=Mus musculus GN=Cyb5r3 PE=1 SV=1
P62835	Rap1a Krev-1	0.821	7	0.06619	Ras-related protein Rap-1A OS=Mus musculus GN=Rap1a PE=1 SV=1
P57776	Eef1d	0.82	6	0.05974	Elongation factor 1-delta OS=Mus musculus GN=Eef1d PE=1 SV=3
A0A0A0MQ90	S100a13	0.82	3	0.07564	Protein S100-A13 OS=Mus musculus GN=S100a13 PE=1 SV=1
Q9D0G0	Mrps30	0.819	4	0.00651	28S ribosomal protein S30, mitochondrial OS=Mus musculus GN=Mrps30 PE=1 SV=1
Q9R111	Gda	0.819	5	0.01923	Guanine deaminase OS=Mus musculus GN=Gda PE=1 SV=1
B2RXC8	Ppp2r3a 3222402P14Rik mCG_15724	0.819	4	0.1613	3222402P14Rik protein OS=Mus musculus GN=Ppp2r3a PE=1 SV=1
Q8K0E8	Fgb	0.818	37	4.832e-06	Fibrinogen beta chain OS=Mus musculus GN=Fgb PE=1 SV=1
P07901	Hsp90aa1 Hsp86 Hsp86-1 Hspca	0.818	29	3.627e-05	Heat shock protein HSP 90-alpha OS=Mus musculus GN=Hsp90aa1 PE=1 SV=4
O08553	Dpysl2 Crmp2 Ulip2	0.818	13	0.002242	Dihydropyrimidinase-related protein 2 OS=Mus musculus GN=Dpysl2 PE=1 SV=2
Q8R0H9	Gga1	0.818	4	0.08233	ADP-ribosylation factor-binding protein GGA1 OS=Mus musculus GN=Gga1 PE=1 SV=1
Q8BP47	Nars	0.818	4	0.1546	Asparagine--tRNA ligase, cytoplasmic OS=Mus musculus GN=Nars PE=1 SV=2
Q3TEA8	Hp1bp3	0.817	6	0.0006751	Heterochromatin protein 1-binding protein 3 OS=Mus musculus GN=Hp1bp3 PE=1 SV=1
Q9CPU0	Glo1	0.817	8	0.007604	Lactoylglutathione lyase OS=Mus musculus GN=Glo1 PE=1 SV=3
P19253	Rpl13a P198 Tstap198-7	0.817	4	0.01066	60S ribosomal protein L13a OS=Mus musculus GN=Rpl13a PE=1 SV=4
Q9WUM3	Coro1b	0.817	3	0.1922	Coronin-1B OS=Mus musculus GN=Coro1b PE=1 SV=1
P11352	Gpx1	0.816	3	0.2177	Glutathione peroxidase 1 OS=Mus musculus GN=Gpx1 PE=1 SV=2
P05213	Tuba1b Tuba2	0.815	43	2.851e-05	Tubulin alpha-1B chain OS=Mus musculus GN=Tuba1b PE=1 SV=2
P24527	Lta4h	0.815	6	0.002344	Leukotriene A-4 hydrolase OS=Mus musculus GN=Lta4h PE=1 SV=4
G3X9J1	Slc8a1 mCG_140710	0.814	11	3.449e-05	Sodium/calcium exchanger 1 OS=Mus musculus GN=Slc8a1 PE=1 SV=1
Q8K0Z7	Taco1 Ccdc44	0.814	10	0.06294	Translational activator of cytochrome c oxidase 1 OS=Mus musculus GN=Taco1 PE=1 SV=1
O35215	Ddt	0.814	3	0.46	D-dopachrome decarboxylase OS=Mus musculus GN=Ddt PE=1 SV=3
Q9CQV8	Ywhab	0.813	20	0.00164	14-3-3 protein beta/alpha OS=Mus musculus GN=Ywhab PE=1 SV=3
P46935	Nedd4 Kiaa0093 Nedd-4 Nedd4-1 Nedd4a	0.813	11	0.008568	E3 ubiquitin-protein ligase NEDD4 OS=Mus musculus GN=Nedd4 PE=1 SV=3
Q60865	Caprin1 Gpiap Gpiap1 Gpip137 M11s1 Rng105 G5E5	0.813	7	0.05347	Caprin-1 OS=Mus musculus GN=Caprin1 PE=1 SV=2
Q9Z1Q9	Vars Bat6 G7a Vars2	0.811	13	3.045e-05	Valine--tRNA ligase OS=Mus musculus GN=Vars PE=1 SV=1
O35639	Anxa3 Anx3	0.811	12	0.0004354	Annexin A3 OS=Mus musculus GN=Anxa3 PE=1 SV=4
A0A1L1SRT0	Bag1	0.811	3	0.003618	BAG family molecular chaperone regulator 1 OS=Mus musculus GN=Bag1 PE=1 SV=1
Q3UE92	Xpnpep1 mCG_20868	0.811	4	0.04251	X-prolyl aminopeptidase (Aminopeptidase P) 1, soluble, isoform CRA_b OS=Mus musculus GN=Xpnpep1 PE=1 SV=1
Q9D8N0	Eef1g	0.81	13	0.0004371	Elongation factor 1-gamma OS=Mus musculus GN=Eef1g PE=1 SV=3
Q6P5B5	Fxr2 Fxr2h	0.81	6	0.0005671	Fragile X mental retardation syndrome-related protein 2 OS=Mus musculus GN=Fxr2 PE=1 SV=1
Q9CQW1	Ykt6	0.81	5	0.01423	Synaptobrevin homolog YKT6 OS=Mus musculus GN=Ykt6 PE=1 SV=1
Q9DBR7	Ppp1r12a Mypt1	0.81	7	0.03049	Protein phosphatase 1 regulatory subunit 12A OS=Mus musculus GN=Ppp1r12a PE=1 SV=2
Q99LM2	Cdk5rap3	0.809	4	0.006363	CDK5 regulatory subunit-associated protein 3 OS=Mus musculus GN=Cdk5rap3 PE=1 SV=1
Q5RL20	Mrpl43 mCG_16934	0.809	5	0.04014	39S ribosomal protein L43, mitochondrial OS=Mus musculus GN=Mrpl43 PE=1 SV=1
P17095	Hmga1 Hmgi Hmgiy	0.808	4	0.01283	High mobility group protein HMG-I/HMG-Y OS=Mus musculus GN=Hmga1 PE=1 SV=4
Q9CZD3	Gars	0.808	4	0.0409	Glycine--tRNA ligase OS=Mus musculus GN=Gars PE=1 SV=1
Q60737	Csnk2a1 Ckiia	0.808	4	0.05202	Casein kinase II subunit alpha OS=Mus musculus GN=Csnk2a1 PE=1 SV=2
O88322	Nid2	0.807	15	2.871e-05	Nidogen-2 OS=Mus musculus GN=Nid2 PE=1 SV=2
Q99PT1	Arhgdia C87222 Gdi1	0.807	12	0.000787	Rho GDP-dissociation inhibitor 1 OS=Mus musculus GN=Arhgdia PE=1 SV=3
E9PVC5	Eif4g1	0.806	12	7.298e-05	Eukaryotic translation initiation factor 4 gamma 1 OS=Mus musculus GN=Eif4g1 PE=1 SV=1
Q8BGQ7	Aars	0.806	6	0.001059	Alanine--tRNA ligase, cytoplasmic OS=Mus musculus GN=Aars PE=1 SV=1
Q9WV35	Apobec2	0.806	18	0.003897	C->U-editing enzyme APOBEC-2 OS=Mus musculus GN=Apobec2 PE=1 SV=1
Q9CQW2	Arl8b Arl10c Gie1	0.806	4	0.07397	ADP-ribosylation factor-like protein 8B OS=Mus musculus GN=Arl8b PE=1 SV=1
P12382	Pfkl Pfk-l Pfkb	0.806	3	0.4685	ATP-dependent 6-phosphofructokinase, liver type OS=Mus musculus GN=Pfkl PE=1 SV=4
Q6P1F6	Ppp2r2a	0.805	4	0.006813	Serine/threonine-protein phosphatase 2A 55 kDa regulatory subunit B alpha isoform OS=Mus musculus GN=Ppp2r2a PE=1 SV=1
P45591	Cfl2	0.805	8	0.01463	Cofilin-2 OS=Mus musculus GN=Cfl2 PE=1 SV=1
P48678	Lmna Lmn1	0.804	50	2.094e-09	Prelamin-A/C OS=Mus musculus GN=Lmna PE=1 SV=2
D3YX34	Dctn1	0.804	12	0.006474	Dynactin subunit 1 OS=Mus musculus GN=Dctn1 PE=1 SV=1
Q9CWK8	Snx2	0.804	5	0.05837	Sorting nexin-2 OS=Mus musculus GN=Snx2 PE=1 SV=2
A0A140T8T4	Rpl9-ps6	0.803	7	0.00096	Ribosomal protein L9, pseudogene 6 OS=Mus musculus GN=Rpl9-ps6 PE=4 SV=1
Q9D0I9	Rars	0.803	11	0.001167	Arginine--tRNA ligase, cytoplasmic OS=Mus musculus GN=Rars PE=1 SV=2
O35685	Nudc	0.803	6	0.004625	Nuclear migration protein nudC OS=Mus musculus GN=Nudc PE=1 SV=1
P50446	Krt6a Ker2 Krt2-6 Krt2-6a Krt6	0.803	5	0.04596	Keratin, type II cytoskeletal 6A OS=Mus musculus GN=Krt6a PE=1 SV=3
B7ZBY7	Ube2v1	0.803	5	0.06596	Ubiquitin-conjugating enzyme E2 variant 1 OS=Mus musculus GN=Ube2v1 PE=3 SV=1
Q8BP92	Rcn2	0.803	8	0.07974	Reticulocalbin-2 OS=Mus musculus GN=Rcn2 PE=1 SV=1
A0A075B5P2	Igkc	0.803	4	0.1528	Immunoglobulin kappa constant (Fragment) OS=Mus musculus GN=Igkc PE=1 SV=1
Q6ZWN5	Rps9	0.802	7	0.07597	40S ribosomal protein S9 OS=Mus musculus GN=Rps9 PE=1 SV=3
Q6PB44	Ptpn23 Kiaa1471	0.802	3	0.2896	Tyrosine-protein phosphatase non-receptor type 23 OS=Mus musculus GN=Ptpn23 PE=1 SV=2
A2A997	C8a	0.801	5	0.0001819	Complement component C8 alpha chain OS=Mus musculus GN=C8a PE=1 SV=1
Q9Z0P4	Palm	0.801	4	0.04043	Paralemmin-1 OS=Mus musculus GN=Palm PE=1 SV=1
P62264	Rps14	0.801	7	0.04182	40S ribosomal protein S14 OS=Mus musculus GN=Rps14 PE=1 SV=3
F6SVV1	Gm9493	0.8	10	0.000143	40S ribosomal protein S7 OS=Mus musculus GN=Gm9493 PE=3 SV=1
P06728	Apoa4	0.8	14	0.0001875	Apolipoprotein A-IV OS=Mus musculus GN=Apoa4 PE=1 SV=3
Q91VC3	Eif4a3 Ddx48	0.8	5	0.009679	Eukaryotic initiation factor 4A-III OS=Mus musculus GN=Eif4a3 PE=1 SV=3
Q00PI9	Hnrnpul2 Hnrpul2 Manp	0.8	7	0.01736	Heterogeneous nuclear ribonucleoprotein U-like protein 2 OS=Mus musculus GN=Hnrnpul2 PE=1 SV=2
Q8BJS4	Sun2 Unc84b	0.8	4	0.02993	SUN domain-containing protein 2 OS=Mus musculus GN=Sun2 PE=1 SV=3
P99027	Rplp2	0.8	8	0.06674	60S acidic ribosomal protein P2 OS=Mus musculus GN=Rplp2 PE=1 SV=3
P80313	Cct7 Ccth	0.799	13	7.566e-05	T-complex protein 1 subunit eta OS=Mus musculus GN=Cct7 PE=1 SV=1
Q9CWE0	Mtfr1l Fam54b	0.799	6	0.002964	Mitochondrial fission regulator 1-like OS=Mus musculus GN=Mtfr1l PE=1 SV=1
Q9JHJ0	Tmod3	0.799	9	0.03122	Tropomodulin-3 OS=Mus musculus GN=Tmod3 PE=1 SV=1
A0A1L1SUR7	Picalm	0.799	5	0.0886	Phosphatidylinositol-binding clathrin assembly protein (Fragment) OS=Mus musculus GN=Picalm PE=1 SV=1
Q99LF4	Rtcb D10Wsu52e	0.798	6	0.0006402	tRNA-splicing ligase RtcB homolog OS=Mus musculus GN=Rtcb PE=1 SV=1
A0A0G2JFV5	Lrrfip2	0.797	3	0.1834	Leucine-rich repeat flightless-interacting protein 2 OS=Mus musculus GN=Lrrfip2 PE=1 SV=1
E9Q4P0	Kxd1 2810422J05Rik	0.796	23	0.0001788	KxDL motif-containing protein 1 (Fragment) OS=Mus musculus GN=Kxd1 PE=1 SV=1
P10518	Alad Lv	0.796	4	0.3275	Delta-aminolevulinic acid dehydratase OS=Mus musculus GN=Alad PE=1 SV=1
B9EHJ3	Tjp1	0.795	7	0.001572	Tight junction protein ZO-1 OS=Mus musculus GN=Tjp1 PE=1 SV=1
Q8QZY1	Eif3l Eif3eip Eif3s6ip Paf67	0.795	3	0.007514	Eukaryotic translation initiation factor 3 subunit L OS=Mus musculus GN=Eif3l PE=1 SV=1
A0A0R4J259	Syncrip	0.795	11	0.01849	Heterogeneous nuclear ribonucleoprotein Q OS=Mus musculus GN=Syncrip PE=1 SV=1
A0A1Y7VMN0	Rock2	0.794	4	0.0001175	Rho-associated protein kinase 2 (Fragment) OS=Mus musculus GN=Rock2 PE=1 SV=1
P62908	Rps3	0.794	12	0.0004383	40S ribosomal protein S3 OS=Mus musculus GN=Rps3 PE=1 SV=1
Q7TMF3	Ndufa12	0.794	7	0.09523	NADH dehydrogenase [ubiquinone] 1 alpha subcomplex subunit 12 OS=Mus musculus GN=Ndufa12 PE=1 SV=2
P01027	C3	0.793	46	2.784e-09	Complement C3 OS=Mus musculus GN=C3 PE=1 SV=3
Q9WTX5	Skp1 Skp1a	0.793	5	0.0294	S-phase kinase-associated protein 1 OS=Mus musculus GN=Skp1 PE=1 SV=3
Q8CGC7	Eprs Qprs	0.792	14	1.056e-06	Bifunctional glutamate/proline--tRNA ligase OS=Mus musculus GN=Eprs PE=1 SV=4
Q5SXR6	Cltc	0.792	27	2.451e-06	Clathrin heavy chain OS=Mus musculus GN=Cltc PE=1 SV=1
Q3U1J4	Ddb1	0.792	8	0.0004721	DNA damage-binding protein 1 OS=Mus musculus GN=Ddb1 PE=1 SV=2
P80316	Cct5 Ccte Kiaa0098	0.792	11	0.001368	T-complex protein 1 subunit epsilon OS=Mus musculus GN=Cct5 PE=1 SV=1
Q6PDM2	Srsf1 Sfrs1	0.792	7	0.008449	Serine/arginine-rich splicing factor 1 OS=Mus musculus GN=Srsf1 PE=1 SV=3
E9PZ00	Psap	0.792	5	0.07196	Prosaposin OS=Mus musculus GN=Psap PE=1 SV=1
Q9R0P5	Dstn Dsn Sid23	0.792	3	0.08202	Destrin OS=Mus musculus GN=Dstn PE=1 SV=3
Q62313	Tgoln1 Ttgn1	0.792	3	0.1299	Trans-Golgi network integral membrane protein 1 OS=Mus musculus GN=Tgoln1 PE=1 SV=1
Q3UJB0	Sf3b2 mCG_19856	0.792	4	0.1896	Splicing factor 3b, subunit 2 OS=Mus musculus GN=Sf3b2 PE=1 SV=1
P55302	Lrpap1	0.791	8	0.0007994	Alpha-2-macroglobulin receptor-associated protein OS=Mus musculus GN=Lrpap1 PE=1 SV=1
P13020	Gsn Gsb	0.791	13	0.00446	Gelsolin OS=Mus musculus GN=Gsn PE=1 SV=3
H3BK65	Eps15	0.791	4	0.03215	Epidermal growth factor receptor substrate 15 OS=Mus musculus GN=Eps15 PE=1 SV=1
Q8BVQ9	Psmc2	0.79	12	0.0009303	26S proteasome regulatory subunit 7 OS=Mus musculus GN=Psmc2 PE=1 SV=1
Q9Z1P7	Kank3 Ankrd47 D17Ertd288e Ng28	0.79	5	0.01059	KN motif and ankyrin repeat domain-containing protein 3 OS=Mus musculus GN=Kank3 PE=1 SV=1
Q3TMN1	Metap2 METAP2	0.79	3	0.02464	Methionine aminopeptidase 2 OS=Mus musculus GN=Metap2 PE=1 SV=1
O08715	Akap1 Akap	0.79	4	0.05058	A-kinase anchor protein 1, mitochondrial OS=Mus musculus GN=Akap1 PE=1 SV=4
A2AUR7	Rsu1 mCG_15700	0.789	8	0.0004089	Ras suppressor protein 1 OS=Mus musculus GN=Rsu1 PE=1 SV=1
P14131	Rps16	0.789	7	0.03286	40S ribosomal protein S16 OS=Mus musculus GN=Rps16 PE=1 SV=4
Q7TMM9	Tubb2a Tubb2	0.788	25	4.058e-05	Tubulin beta-2A chain OS=Mus musculus GN=Tubb2a PE=1 SV=1
P11983	Tcp1 Cct1 Ccta	0.788	4	0.01954	T-complex protein 1 subunit alpha OS=Mus musculus GN=Tcp1 PE=1 SV=3
Q3U9G9	Lbr	0.788	4	0.05937	Lamin-B receptor OS=Mus musculus GN=Lbr PE=1 SV=2
P01029	C4b C4	0.787	6	0.003359	Complement C4-B OS=Mus musculus GN=C4b PE=1 SV=3
Q9D1A2	Cndp2 Cn2	0.787	8	0.006483	Cytosolic non-specific dipeptidase OS=Mus musculus GN=Cndp2 PE=1 SV=1
Q14AA6	1700009N14Rik mCG_49183	0.786	4	0.005177	GTP-binding nuclear protein Ran OS=Mus musculus GN=1700009N14Rik PE=2 SV=1
Q9D1P0	Mrpl13	0.786	3	0.07174	39S ribosomal protein L13, mitochondrial OS=Mus musculus GN=Mrpl13 PE=1 SV=1
A0A087WPL5	Dhx9	0.786	4	0.2006	ATP-dependent RNA helicase A OS=Mus musculus GN=Dhx9 PE=1 SV=1
K3W4S6	Gyg	0.785	3	0.07163	Glycogenin OS=Mus musculus GN=Gyg PE=1 SV=1
Q8CE80	Cast	0.784	19	3.377e-05	Calpastatin OS=Mus musculus GN=Cast PE=1 SV=1
P47911	Rpl6	0.784	8	0.001051	60S ribosomal protein L6 OS=Mus musculus GN=Rpl6 PE=1 SV=3
Q9DCT8	Crip2 Crp2 Hlp	0.784	11	0.001879	Cysteine-rich protein 2 OS=Mus musculus GN=Crip2 PE=1 SV=1
Q9CQE8	RTRAF	0.783	4	0.2033	UPF0568 protein C14orf166 homolog OS=Mus musculus PE=1 SV=1
P60843	Eif4a1 Ddx2a Eif4a	0.782	10	9.727e-05	Eukaryotic initiation factor 4A-I OS=Mus musculus GN=Eif4a1 PE=1 SV=1
Q99PG2	Ogfr	0.781	3	0.01715	Opioid growth factor receptor OS=Mus musculus GN=Ogfr PE=1 SV=1
P46460	Nsf Skd2	0.781	3	0.1628	Vesicle-fusing ATPase OS=Mus musculus GN=Nsf PE=1 SV=2
P29699	Ahsg Fetua	0.78	4	0.01092	Alpha-2-HS-glycoprotein OS=Mus musculus GN=Ahsg PE=1 SV=1
F7AA26	Pakap	0.779	10	0.001199	Paralemmin A kinase anchor protein (Fragment) OS=Mus musculus GN=Pakap PE=1 SV=1
Q8BML9	Qars	0.779	4	0.1377	Glutamine--tRNA ligase OS=Mus musculus GN=Qars PE=1 SV=1
H3BKM0	Ap2b1	0.779	3	0.2132	AP complex subunit beta OS=Mus musculus GN=Ap2b1 PE=1 SV=1
Q920Q6	Msi2 Msi2h	0.779	3	0.4071	RNA-binding protein Musashi homolog 2 OS=Mus musculus GN=Msi2 PE=1 SV=1
P0C0S6	H2afz H2az	0.778	6	0.05606	Histone H2A.Z OS=Mus musculus GN=H2afz PE=1 SV=2
Q61035	Hars	0.777	10	9.469e-07	Histidine--tRNA ligase, cytoplasmic OS=Mus musculus GN=Hars PE=1 SV=2
G3UZR0	Ddah2	0.777	7	0.000461	N(G),N(G)-dimethylarginine dimethylaminohydrolase 2 (Fragment) OS=Mus musculus GN=Ddah2 PE=1 SV=1
A0A286YDV7	Nolc1	0.777	3	0.0377	Nucleolar and coiled-body phosphoprotein 1 (Fragment) OS=Mus musculus GN=Nolc1 PE=4 SV=1
Q61335	Bcap31 Bap31	0.776	8	0.0001412	B-cell receptor-associated protein 31 OS=Mus musculus GN=Bcap31 PE=1 SV=4
Q9D6J5	Ndufb8	0.776	24	0.002468	NADH dehydrogenase [ubiquinone] 1 beta subcomplex subunit 8, mitochondrial OS=Mus musculus GN=Ndufb8 PE=1 SV=1
Q9JKF7	Mrpl39	0.776	3	0.02466	39S ribosomal protein L39, mitochondrial OS=Mus musculus GN=Mrpl39 PE=1 SV=4
G3X9V2	Ctnnd1 mCG_3223	0.776	4	0.1332	Catenin (Cadherin associated protein), delta 1, isoform CRA_a OS=Mus musculus GN=Ctnnd1 PE=1 SV=1
P62900	Rpl31	0.774	7	0.0002223	60S ribosomal protein L31 OS=Mus musculus GN=Rpl31 PE=1 SV=1
E9Q9X1	Dst	0.774	5	0.01465	Dystonin OS=Mus musculus GN=Dst PE=1 SV=2
P14602	Hspb1 Hsp25 Hsp27	0.773	23	0.0007586	Heat shock protein beta-1 OS=Mus musculus GN=Hspb1 PE=1 SV=3
P42932	Cct8 Cctq	0.772	17	2.279e-09	T-complex protein 1 subunit theta OS=Mus musculus GN=Cct8 PE=1 SV=3
P14869	Rplp0 Arbp	0.772	5	2.71e-05	60S acidic ribosomal protein P0 OS=Mus musculus GN=Rplp0 PE=1 SV=3
E0CZ27	H3f3a	0.772	7	0.000158	Histone H3 (Fragment) OS=Mus musculus GN=H3f3a PE=3 SV=1
Q3TXS7	Psmd1	0.772	9	0.01012	26S proteasome non-ATPase regulatory subunit 1 OS=Mus musculus GN=Psmd1 PE=1 SV=1
Q6IRU5	Cltb	0.771	6	0.0001788	Clathrin light chain B OS=Mus musculus GN=Cltb PE=1 SV=1
Q3U0S6	Rasip1	0.771	4	0.0008382	Ras-interacting protein 1 OS=Mus musculus GN=Rasip1 PE=1 SV=3
Q9R069	Bcam Gplu Lu	0.771	5	0.01034	Basal cell adhesion molecule OS=Mus musculus GN=Bcam PE=1 SV=1
P35980	Rpl18	0.771	5	0.02388	60S ribosomal protein L18 OS=Mus musculus GN=Rpl18 PE=1 SV=3
Q99L45	Eif2s2	0.771	7	0.02406	Eukaryotic translation initiation factor 2 subunit 2 OS=Mus musculus GN=Eif2s2 PE=1 SV=1
Q9D1X0	Nol3 Arc	0.771	5	0.0253	Nucleolar protein 3 OS=Mus musculus GN=Nol3 PE=1 SV=1
Q99LB6	Mat2b	0.771	3	0.05403	Methionine adenosyltransferase 2 subunit beta OS=Mus musculus GN=Mat2b PE=1 SV=1
B1B1A8	Mylk	0.771	4	0.1186	Myosin light chain kinase, smooth muscle OS=Mus musculus GN=Mylk PE=1 SV=1
Q68FG2	Sptbn2 Spnb3 mCG_8401	0.77	3	0.0008614	Spectrin beta chain OS=Mus musculus GN=Sptbn2 PE=1 SV=1
Q9JJ28	Flii Fli1 Fliih	0.769	4	0.003564	Protein flightless-1 homolog OS=Mus musculus GN=Flii PE=1 SV=1
E9Q3V6	2019-09-02	0.769	8	0.009632	Septin-2 OS=Mus musculus GN=Sept2 PE=1 SV=1
E9Q1S3	Sec23a	0.769	4	0.01643	Protein transport protein Sec23A OS=Mus musculus GN=Sec23a PE=1 SV=1
Q5XJF6	Rpl10a mCG_123122 mCG_18533	0.768	9	5.564e-05	Ribosomal protein OS=Mus musculus GN=Rpl10a PE=1 SV=1
P63005	Pafah1b1 Lis-1 Lis1 Pafaha	0.767	5	0.00524	Platelet-activating factor acetylhydrolase IB subunit alpha OS=Mus musculus GN=Pafah1b1 PE=1 SV=2
Q91ZW3	Smarca5 Snf2h	0.767	4	0.08719	SWI/SNF-related matrix-associated actin-dependent regulator of chromatin subfamily A member 5 OS=Mus musculus GN=Smarca5 PE=1 SV=1
P40142	Tkt	0.766	7	0.00414	Transketolase OS=Mus musculus GN=Tkt PE=1 SV=1
B1AXW5	Prdx1	0.765	27	3.37e-07	Peroxiredoxin-1 (Fragment) OS=Mus musculus GN=Prdx1 PE=1 SV=8
P62746	Rhob Arhb	0.765	4	0.04614	Rho-related GTP-binding protein RhoB OS=Mus musculus GN=Rhob PE=1 SV=1
Q99MR6	Srrt Ars2 Asr2	0.765	3	0.1987	Serrate RNA effector molecule homolog OS=Mus musculus GN=Srrt PE=1 SV=1
P62301	Rps13	0.763	5	0.0217	40S ribosomal protein S13 OS=Mus musculus GN=Rps13 PE=1 SV=2
O54774	Ap3d1 Ap3d	0.762	4	0.04819	AP-3 complex subunit delta-1 OS=Mus musculus GN=Ap3d1 PE=1 SV=1
Q78PY7	Snd1	0.761	10	0.000716	Staphylococcal nuclease domain-containing protein 1 OS=Mus musculus GN=Snd1 PE=1 SV=1
P03930	Mtatp8 Atp8 mt-Atp8	0.761	3	0.0888	ATP synthase protein 8 OS=Mus musculus GN=Mtatp8 PE=1 SV=1
Q9DAK9	Phpt1 Php14	0.761	8	0.1147	14 kDa phosphohistidine phosphatase OS=Mus musculus GN=Phpt1 PE=1 SV=1
P27546	Map4 Mtap4	0.76	41	1.554e-15	Microtubule-associated protein 4 OS=Mus musculus GN=Map4 PE=1 SV=3
P31230	Aimp1 Emap2 Scye1	0.759	7	0.001016	Aminoacyl tRNA synthase complex-interacting multifunctional protein 1 OS=Mus musculus GN=Aimp1 PE=1 SV=2
Q8R050	Gspt1 Erf3a	0.759	3	0.01611	Eukaryotic peptide chain release factor GTP-binding subunit ERF3A OS=Mus musculus GN=Gspt1 PE=1 SV=2
[truncated: 260 more rows]
